# Supplementary material for: De Novo Transcriptome Analysis of R. nigrum cv. Aldoniai in Response to Blackcurrant Reversion Virus Infection
Source: Int J Mol Sci. 2022 Aug 24;23(17):9560. doi: 10.3390/ijms23179560 (PMC9455767; doi:10.3390/ijms23179560)
Supplement: Supplementary file 1 [file ijms-23-09560-s001.zip]

Archive with 10 entries (9 files):
- Supplements/
- Supplements/Figure S1.pdf
- Supplements/Figure S2.png
- Supplements/Figure S3.png
- Supplements/Figure S4.png
- Supplements/Figure S5.png
- Supplements/Figure S6.png
- Supplements/Table S1.xlsx
- Supplements/Table S2.xlsx
- Supplements/Table S3.xlsx
