# Supplementary material for: De Novo Transcriptome Analysis of R. nigrum cv. Aldoniai in Response to Blackcurrant Reversion Virus Infection
Source: Int J Mol Sci. 2022 Aug 24;23(17):9560. doi: 10.3390/ijms23179560 (PMC9455767; doi:10.3390/ijms23179560)
Supplement: Supplementary file 1 [file ijms-23-09560-s001.zip › Supplements/Table S1.xlsx]

## Sheet: V_2vsC_2_deg_all
GeneID	V_2_readcount	C_2_readcount	log2FoldChange	pval	padj	Gene Length	NR GI	NR ID	NR Score	NR Evalue	NR Description	NT GI	NT ID	NT Score	NT Evalue	NT Description	KO ID	KO Name	KO Description	Http Link	Swissprot ID	Swissprot Score	Swissprot Evalue	Swissprot Description	PFAM ID	PFAM description	Gene Ontology Biological Pathway	BP Description	Gene Ontology Molecular Function	MF Description	Gene Ontology Cellular Component	CC Description	KOG ID	KOG Description
Cluster-12591.29271	1368.20104285155	0	12.846	2.8865e-27	3.4704e-23	7680	--	--	--	--	--	--	--	--	--	--	--	--	--	--	Q8V5E0	5446	0.0e+00	RNA1 polyprotein OS=Blackcurrant reversion association virus OX=65743 PE=3 SV=1	PF04650//PF00910//PF00680	YSIRK type signal peptide//RNA helicase//Viral RNA-dependent RNA polymerase	GO:0006351//GO:0006144	transcription, DNA-templated//purine nucleobase metabolic process	GO:0003968//GO:0003724//GO:0003723	RNA-directed 5'-3' RNA polymerase activity//RNA helicase activity//RNA binding	GO:0031379//GO:0016020	RNA-directed RNA polymerase complex//membrane	--	--
Cluster-12591.18682	618.549056845937	3496.82926190427	-2.4981	2.5017e-49	1.2031e-44	716	--	--	--	--	--	XM_016834536.1	XM_016834536	67	5.5797e-25	PREDICTED: Gossypium hirsutum uncharacterized LOC107907249 (LOC107907249), mRNA	--	--	--	--	--	--	--	--	--	--	--	--	--	--	--	--	--	--
Cluster-12591.16559	23292.5004423263	11387.2450188563	1.0324	9.5236e-31	2.2901e-26	1513	970043934	XP_015083378.1	272	3.2e-21	14 kDa proline-rich protein DC2.15-like [Solanum pennellii]	XM_019397466.1	XM_019397466	96	9.15042e-41	PREDICTED: Nicotiana attenuata 14 kDa proline-rich protein DC2.15-like (LOC109231842), mRNA	--	--	--	--	P14009	224	4.4e-17	14 kDa proline-rich protein DC2.15 OS=Daucus carota OX=4039 PE=2 SV=1	PF11807//PF05887	Mycotoxin biosynthesis protein UstYa//Procyclic acidic repetitive protein (PARP)	GO:0043386	mycotoxin biosynthetic process	--	--	GO:0016020	membrane	--	--
Cluster-12591.9525	2843.3531376852	974.1439950891	1.5449	4.0295e-29	6.4595e-25	1422	--	--	--	--	--	--	--	--	--	--	--	--	--	--	--	--	--	--	--	--	--	--	--	--	--	--	--	--
Cluster-12591.6320	85.8871875240401	405.932966560707	-2.2369	1.7076e-23	1.6424e-19	756	--	--	--	--	--	XM_016834536.1	XM_016834536	49	5.99064e-15	PREDICTED: Gossypium hirsutum uncharacterized LOC107907249 (LOC107907249), mRNA	--	--	--	--	--	--	--	--	--	--	--	--	--	--	--	--	--	--
Cluster-12591.12407	6700.15688417762	2223.05333307091	1.5914	1.3056e-22	1.0465e-18	2782	1445424923	RDY09578.1	1610	4.1e-176	5'-adenylylsulfate reductase 3, chloroplastic, partial [Mucuna pruriens]	XM_024046573.1	XM_024046573	475	0	PREDICTED: Quercus suber 5'-adenylylsulfate reductase 3, chloroplastic-like (LOC112014192), transcript variant X2, mRNA	K05907	APR	adenylyl-sulfate reductase (glutathione)	http://www.genome.jp/dbget-bin/www_bget?ko:K05907	P92980	1549	1.9e-170	5'-adenylylsulfate reductase 3, chloroplastic OS=Arabidopsis thaliana OX=3702 GN=APR3 PE=2 SV=2	PF00578//PF01507//PF00085	AhpC/TSA family//Phosphoadenosine phosphosulfate reductase family//Thioredoxin	GO:0055114//GO:0045454	oxidation-reduction process//cell redox homeostasis	GO:0016209//GO:0016491//GO:0003824	antioxidant activity//oxidoreductase activity//catalytic activity	--	--	--	--
Cluster-12591.25603	4773.80934928221	1903.34704142288	1.3266	6.6724e-22	4.0111e-18	2542	1371535264	PSS31281.1	907	1.2e-94	Cytochrome P450 83B1 like [Actinidia chinensis var. chinensis]	XM_028230937.1	XM_028230937	114	1.52831e-50	PREDICTED: Camellia sinensis cytochrome P450 71A1-like (LOC114287551), mRNA	--	--	--	--	O65782	640	4.3e-65	Cytochrome P450 83B1 OS=Arabidopsis thaliana OX=3702 GN=CYP83B1 PE=1 SV=1	PF00067	Cytochrome P450	GO:0055114	oxidation-reduction process	GO:0005506//GO:0016705//GO:0020037	iron ion binding//oxidoreductase activity, acting on paired donors, with incorporation or reduction of molecular oxygen//heme binding	--	--	--	--
Cluster-12591.791	44.2144853217122	374.294233848767	-3.0742	1.1563e-21	6.1786e-18	657	--	--	--	--	--	--	--	--	--	--	--	--	--	--	--	--	--	--	--	--	--	--	--	--	--	--	--	--
Cluster-12591.15710	26423.211146549	12059.8728068719	1.1315	1.3858e-21	6.6644e-18	1194	1365958746	XP_024178863.1	1285	8.6e-139	uncharacterized protein LOC112184868 [Rosa chinensis]	AF003129.1	AF003129	383	0	Mesembryanthemum crystallinum chlorophyll a/b-binding protein (CAB3) mRNA, nuclear gene encoding chloroplast protein, complete cds	K08912	LHCB1	light-harvesting complex II chlorophyll a/b binding protein 1	http://www.genome.jp/dbget-bin/www_bget?ko:K08912	P07369	1284	4.3e-140	Chlorophyll a-b binding protein 3C, chloroplastic OS=Solanum lycopersicum OX=4081 GN=CAB3C PE=3 SV=1	PF10143	2,3-bisphosphoglycerate-independent phosphoglycerate mutase	GO:0006007	glucose catabolic process	GO:0003824//GO:0046537	catalytic activity//2,3-bisphosphoglycerate-independent phosphoglycerate mutase activity	--	--	--	--
Cluster-12591.16169	50115.6826074487	22341.2435570521	1.1655	1.7758e-19	7.7636e-16	1254	1220053395	XP_021812749.1	1302	9.6e-141	chlorophyll a-b binding protein of LHCII type 1-like [Prunus avium]	XM_002302762.3	XM_002302762	355	0	PREDICTED: Populus trichocarpa chlorophyll a-b binding protein of LHCII type 1 (LOC7481433), mRNA	K08912	LHCB1	light-harvesting complex II chlorophyll a/b binding protein 1	http://www.genome.jp/dbget-bin/www_bget?ko:K08912	P27493	1215	4.5e-132	Chlorophyll a-b binding protein 21, chloroplastic OS=Nicotiana tabacum OX=4097 GN=CAB21 PE=2 SV=1	--	--	--	--	--	--	--	--	--	--
Cluster-12591.8510	1820.65735182266	686.151083440358	1.4071	3.9846e-19	1.5969e-15	1194	--	--	--	--	--	--	--	--	--	--	--	--	--	--	--	--	--	--	--	--	--	--	--	--	--	--	--	--
Cluster-12591.20433	500.278047281127	1506.60246096248	-1.59	3.2086e-18	1.187e-14	1137	343887285	BAK61831.1	460	3.8e-43	heat shock protein [Citrus unshiu]	NM_001364899.1	NM_001364899	159	6.49593e-76	Cicer arietinum heat shock protein HSP17.6-II-like (LOC101504707), mRNA	K13993	HSP20	HSP20 family protein	http://www.genome.jp/dbget-bin/www_bget?ko:K13993	O82013	416	1.8e-39	17.3 kDa class II heat shock protein OS=Solanum peruvianum OX=4082 PE=2 SV=1	--	--	--	--	--	--	--	--	--	--
Cluster-12591.16049	488.67401876202	1024.78871070393	-1.0685	7.2203e-18	2.4803e-14	684	1552281818	RVX23022.1	307	1.3e-25	UDP-glycosyltransferase 87A2 [Vitis vinifera]	XM_002273949.3	XM_002273949	52	1.16156e-16	PREDICTED: Vitis vinifera UDP-glycosyltransferase 87A1 (LOC100262223), mRNA	--	--	--	--	O64732	238	4.8e-19	UDP-glycosyltransferase 87A1 OS=Arabidopsis thaliana OX=3702 GN=UGT87A1 PE=2 SV=1	--	--	--	--	--	--	--	--	--	--
Cluster-12591.1027	111.166466120931	440.227627605323	-1.9836	1.6161e-17	5.1816e-14	1662	1585763718	XP_028076741.1	276	1.2e-21	uncharacterized protein LOC114278808 [Camellia sinensis]	--	--	--	--	--	--	--	--	--	--	--	--	--	--	--	--	--	--	--	--	--	--	--
Cluster-12591.18649	72.3958489019851	291.808749581945	-2.0068	3.2123e-17	9.6554e-14	419	--	--	--	--	--	--	--	--	--	--	--	--	--	--	--	--	--	--	--	--	--	--	--	--	--	--	--	--
Cluster-12591.24282	462.429103021827	995.899729316674	-1.1061	5.4569e-16	1.3812e-12	2847	685505203	AIO10964.1	800	3.6e-82	TPS01 [Liquidambar formosana]	AM466733.2	AM466733	62	1.38259e-21	Vitis vinifera contig VV78X190503.7, whole genome shotgun sequence	K15803	GERD	(-)-germacrene D synthase	http://www.genome.jp/dbget-bin/www_bget?ko:K15803	Q6Q3H3	759	7.7e-79	(-)-germacrene D synthase OS=Vitis vinifera OX=29760 GN=VIT_19s0014g04930 PE=1 SV=1	PF14369//PF03936//PF01397//PF03861//PF00590	zinc-ribbon//Terpene synthase family, metal binding domain//Terpene synthase, N-terminal domain//ANTAR domain//Tetrapyrrole (Corrin/Porphyrin) Methylases	--	--	GO:0003723//GO:0000287//GO:0016829//GO:0061630//GO:0008168//GO:0010333	RNA binding//magnesium ion binding//lyase activity//ubiquitin protein ligase activity//methyltransferase activity//terpene synthase activity	--	--	--	--
Cluster-12591.16437	14831.2070027442	7100.33305940882	1.0626	1.9208e-15	4.6188e-12	5284	147852316	CAN82224.1	3702	0.0e+00	hypothetical protein VITISV_011872 [Vitis vinifera]	NM_001281149.1	NM_001281149	1279	0	Vitis vinifera magnesium chelatase H subunit (CHLH), mRNA &amp;&amp; GU723472.1 Vitis vinifera cultivar Muscat Hamburg magnesium chelatase H subunit (CHLH) mRNA, complete cds	K03403	chlH, bchH	magnesium chelatase subunit H	http://www.genome.jp/dbget-bin/www_bget?ko:K03403	Q9FNB0	3572	0.0e+00	Magnesium-chelatase subunit ChlH, chloroplastic OS=Arabidopsis thaliana OX=3702 GN=CHLH PE=1 SV=1	PF09260//PF11965//PF09668//PF02514//PF09004	Domain of unknown function (DUF1966)//Domain of unknown function (DUF3479)//Aspartyl protease//CobN/Magnesium Chelatase//Domain of unknown function (DUF1891)	GO:0055114//GO:0005982//GO:0009058//GO:0005985//GO:0015994//GO:0016052//GO:0006508	oxidation-reduction process//starch metabolic process//biosynthetic process//sucrose metabolic process//chlorophyll metabolic process//carbohydrate catabolic process//proteolysis	GO:0004190//GO:0016851//GO:0008168//GO:0004556//GO:0016706//GO:0005509	aspartic-type endopeptidase activity//magnesium chelatase activity//methyltransferase activity//alpha-amylase activity//2-oxoglutarate-dependent dioxygenase activity//calcium ion binding	GO:0010007	magnesium chelatase complex	--	--
Cluster-12591.24022	792.42004711308	304.933837725956	1.3781	2.8302e-15	6.4815e-12	2100	731421670	XP_010661830.1	1499	2.3e-163	PREDICTED: putative UDP-rhamnose:rhamnosyltransferase 1 [Vitis vinifera]	--	--	--	--	--	--	--	--	--	Q66PF2	906	5.1e-96	Putative UDP-rhamnose:rhamnosyltransferase 1 OS=Fragaria ananassa OX=3747 GN=GT4 PE=2 SV=1	PF00201//PF04101	UDP-glucoronosyl and UDP-glucosyl transferase//Glycosyltransferase family 28 C-terminal domain	--	--	GO:0016758	transferase activity, transferring hexosyl groups	--	--	--	--
Cluster-12591.13243	1035.69841249514	2713.77876570651	-1.3893	6.3515e-15	1.3281e-11	3096	1137200274	OMO71215.1	545	1.4e-52	Cupin 1 [Corchorus capsularis]	XM_009344084.2	XM_009344084	106	5.22473e-46	PREDICTED: Pyrus x bretschneideri vicilin-like seed storage protein At2g28490 (LOC103934330), mRNA	--	--	--	--	Q9SK09	460	3.9e-44	Vicilin-like seed storage protein At2g28490 OS=Arabidopsis thaliana OX=3702 GN=At2g28490 PE=2 SV=1	PF00190//PF01336	Cupin//OB-fold nucleic acid binding domain	--	--	GO:0003676//GO:0045735	nucleic acid binding//nutrient reservoir activity	--	--	--	--
Cluster-12591.15897	1000.00517149625	2584.43813898239	-1.3693	7.4749e-15	1.4979e-11	3559	1371499883	PSR96203.1	2576	5.1e-288	Linoleate 13S-lipoxygenase [Actinidia chinensis var. chinensis]	XM_024051484.1	XM_024051484	454	0	PREDICTED: Quercus suber linoleate 13S-lipoxygenase 3-1, chloroplastic-like (LOC112018950), mRNA	--	--	--	--	O24371	2455	2.1e-275	Linoleate 13S-lipoxygenase 3-1, chloroplastic OS=Solanum tuberosum OX=4113 GN=LOX3.1 PE=1 SV=1	PF00305//PF01477	Lipoxygenase//PLAT/LH2 domain	GO:0055114	oxidation-reduction process	GO:0046872//GO:0005515//GO:0016702	metal ion binding//protein binding//oxidoreductase activity, acting on single donors with incorporation of molecular oxygen, incorporation of two atoms of oxygen	--	--	--	--
Cluster-12591.5095	806.853615472986	316.852881380164	1.3473	1.9461e-14	3.7436e-11	1420	1344079396	XP_023923668.1	842	2.4e-87	BURP domain-containing protein BNM2A-like [Quercus suber]	XM_003631591.3	XM_003631591	155	1.36564e-73	PREDICTED: Vitis vinifera BURP domain-containing protein BNM2A (LOC100852969), mRNA	--	--	--	--	O65009	545	2.5e-54	BURP domain-containing protein BNM2A OS=Brassica napus OX=3708 GN=BNM2A PE=2 SV=1	--	--	--	--	--	--	--	--	--	--
Cluster-12591.14670	2049.79654531472	4528.91909564681	-1.1435	2.2723e-14	4.203e-11	1334	1371491824	PSR88248.1	721	2.4e-73	Allene oxide cyclase [Actinidia chinensis var. chinensis]	AB095986.1	AB095986	137	1.29922e-63	Pisum sativum aoc mRNA for allene oxide cyclase, complete cds	K10525	AOC	allene oxide cyclase	http://www.genome.jp/dbget-bin/www_bget?ko:K10525	A2XID3	665	2.8e-68	Allene oxide cyclase, chloroplastic OS=Oryza sativa subsp. indica OX=39946 GN=AOC PE=2 SV=1	PF06351//PF07359	Allene oxide cyclase//Liver-expressed antimicrobial peptide 2 precursor (LEAP-2)	GO:0042742	defense response to bacterium	GO:0016853	isomerase activity	--	--	--	--
Cluster-12591.23967	735.287717395308	225.490100114741	1.7059	6.3822e-14	1.1368e-10	1101	1216985416	XP_021689659.1	305	3.4e-25	basic blue protein-like [Hevea brasiliensis]	--	--	--	--	--	--	--	--	--	P00303	243	2.0e-19	Basic blue protein OS=Cucumis sativus OX=3659 PE=1 SV=1	PF02298	Plastocyanin-like domain	GO:0006118	obsolete electron transport	GO:0009055	electron transfer activity	--	--	--	--
Cluster-12591.20826	2106.73254342081	947.574405552849	1.1526	1.0385e-13	1.7836e-10	1491	1585703023	XP_028125018.1	709	6.6e-72	auxin-responsive protein IAA14-like isoform X1 [Camellia sinensis]	XM_016021001.2	XM_016021001	220	1.05613e-109	PREDICTED: Ziziphus jujuba auxin-responsive protein IAA14-like (LOC107413132), mRNA	K14484	IAA	auxin-responsive protein IAA	http://www.genome.jp/dbget-bin/www_bget?ko:K14484	Q38825	638	4.3e-65	Auxin-responsive protein IAA7 OS=Arabidopsis thaliana OX=3702 GN=IAA7 PE=1 SV=1	--	--	--	--	--	--	--	--	--	--
Cluster-12591.23549	453.879010167158	1313.66814137167	-1.533	2.7031e-13	4.1935e-10	1992	502142733	XP_004505087.1	560	1.7e-54	18.5 kDa class I heat shock protein-like [Cicer arietinum]	XM_012211532.2	XM_012211532	141	1.1681e-65	PREDICTED: Jatropha curcas 17.3 kDa class I heat shock protein (LOC105629887), mRNA	K13993	HSP20	HSP20 family protein	http://www.genome.jp/dbget-bin/www_bget?ko:K13993	P05478	548	1.6e-54	18.5 kDa class I heat shock protein OS=Glycine max OX=3847 GN=HSP18.5-C PE=3 SV=1	--	--	--	--	--	--	--	--	--	--
Cluster-12591.30	187.46982882674	20.8336617469024	3.1677	1.311e-12	1.8544e-09	1309	1344087647	XP_023927941.1	1436	2.9e-156	protein DMR6-LIKE OXYGENASE 2-like [Quercus suber]	XM_018952611.1	XM_018952611	317	1.10613e-163	PREDICTED: Juglans regia protein DMR6-LIKE OXYGENASE 2-like (LOC108981437), transcript variant X3, mRNA	--	--	--	--	Q9ZSA7	1178	9.1e-128	Protein DMR6-LIKE OXYGENASE 2 OS=Arabidopsis thaliana OX=3702 GN=DLO2 PE=2 SV=1	PF03171	2OG-Fe(II) oxygenase superfamily	GO:0055114	oxidation-reduction process	GO:0016491	oxidoreductase activity	--	--	--	--
Cluster-12591.29753	64.2413512263034	1.67209951933996	5.2555	6.4955e-12	8.0098e-09	1300	1098758497	XP_018842754.1	1321	6.2e-143	PREDICTED: peroxidase 5-like [Juglans regia]	XM_006470430.2	XM_006470430	257	2.48056e-130	PREDICTED: Citrus sinensis peroxidase 5-like (LOC102616075), mRNA	K00430	E1.11.1.7	peroxidase	http://www.genome.jp/dbget-bin/www_bget?ko:K00430	A7QEU4	1291	7.1e-141	Peroxidase 5 OS=Vitis vinifera OX=29760 GN=GSVIVT00037159001 PE=1 SV=2	PF00141	Peroxidase	GO:0006804//GO:0006979//GO:0055114	obsolete peroxidase reaction//response to oxidative stress//oxidation-reduction process	GO:0020037//GO:0004601	heme binding//peroxidase activity	--	--	--	--
Cluster-12591.17462	186.535224045351	447.377031087348	-1.2605	1.0247e-11	1.202e-08	2215	643731810	KDP39002.1	2904	0.0e+00	hypothetical protein JCGZ_00759 [Jatropha curcas]	XM_022861265.1	XM_022861265	722	0	PREDICTED: Durio zibethinus indole-3-acetic acid-amido synthetase GH3.6-like (LOC111275750), mRNA	K14487	GH3	auxin responsive GH3 gene family	http://www.genome.jp/dbget-bin/www_bget?ko:K14487	Q9LSQ4	2759	7.3e-311	Indole-3-acetic acid-amido synthetase GH3.6 OS=Arabidopsis thaliana OX=3702 GN=GH3.6 PE=1 SV=1	PF04868	Retinal cGMP phosphodiesterase, gamma subunit	GO:0006144//GO:0007601	purine nucleobase metabolic process//visual perception	GO:0004114//GO:0030553	3',5'-cyclic-nucleotide phosphodiesterase activity//cGMP binding	--	--	--	--
Cluster-12591.24324	373.409824304349	115.059669423939	1.699	1.0564e-11	1.2097e-08	1029	1035904391	OAY33990.1	608	2.4e-60	hypothetical protein MANES_13G141200 [Manihot esculenta]	--	--	--	--	--	--	--	--	--	Q9SIL7	517	3.2e-51	Fasciclin-like arabinogalactan protein 6 OS=Arabidopsis thaliana OX=3702 GN=FLA6 PE=2 SV=2	--	--	--	--	--	--	--	--	--	--
Cluster-12591.19318	309.497603672227	723.052512808054	-1.2227	1.6796e-11	1.8171e-08	2950	1338459074	PON81395.1	1644	5.0e-180	Transferase [Trema orientale]	--	--	--	--	--	K19861	BEBT, AMAT	benzyl alcohol O-benzoyltransferase	http://www.genome.jp/dbget-bin/www_bget?ko:K19861	Q8GT20	849	2.9e-89	Benzyl alcohol O-benzoyltransferase OS=Nicotiana tabacum OX=4097 GN=HSR201 PE=1 SV=1	PF02458	Transferase family	--	--	GO:0016747	transferase activity, transferring acyl groups other than amino-acyl groups	--	--	--	--
Cluster-12591.2905	1309.32147356009	577.718604070643	1.1795	1.7494e-11	1.8289e-08	2436	1273154235	PIA35975.1	425	9.2e-39	hypothetical protein AQUCO_03400104v1 [Aquilegia coerulea]	XM_007209277.2	XM_007209277	121	1.88009e-54	PREDICTED: Prunus persica purple acid phosphatase 17 (LOC18776205), mRNA	K14379	ACP5	tartrate-resistant acid phosphatase type 5	http://www.genome.jp/dbget-bin/www_bget?ko:K14379	Q8H129	393	1.8e-36	Purple acid phosphatase 3 OS=Arabidopsis thaliana OX=3702 GN=PAP3 PE=2 SV=1	PF00149	Calcineurin-like phosphoesterase	--	--	GO:0016787	hydrolase activity	--	--	KOG2679	Purple (tartrate-resistant) acid phosphatase
Cluster-12591.6763	1477.57548087303	671.021842891945	1.1382	2.1942e-11	2.2452e-08	1674	1050640953	XP_017643635.1	280	4.1e-22	PREDICTED: uncharacterized protein LOC108484377 [Gossypium arboreum]	--	--	--	--	--	--	--	--	--	Q9SGZ8	193	1.9e-13	FCS-Like Zinc finger 6 OS=Arabidopsis thaliana OX=3702 GN=FLZ6 PE=1 SV=1	--	--	--	--	--	--	--	--	--	--
Cluster-12591.13161	338.552212665236	801.181151723464	-1.2425	2.3993e-11	2.3549e-08	1916	674884601	CDY47907.1	432	1.1e-39	BnaAnng09390D [Brassica napus]	XM_012716917.2	XM_012716917	94	1.50467e-39	PREDICTED: Cicer arietinum universal stress protein A-like protein (LOC101491895), transcript variant X1, mRNA	--	--	--	--	Q8LGG8	186	1.4e-12	Universal stress protein A-like protein OS=Arabidopsis thaliana OX=3702 GN=At3g01520 PE=1 SV=2	--	--	--	--	--	--	--	--	--	--
Cluster-12591.27199	779.060272764847	347.035363381648	1.166	2.8306e-11	2.7226e-08	3211	225442104	XP_002273390.1	1052	2.4e-111	PREDICTED: cytochrome P450 71A1 [Vitis vinifera]	KP772224.1	KP772224	220	2.30051e-109	Paeonia lutea flavonoid 3'-hydroxylase 1 (F3'H1) mRNA, complete cds	K20623	CYP92A6	typhasterol/6-deoxotyphasterol 2alpha-hydroxylase	http://www.genome.jp/dbget-bin/www_bget?ko:K20623	A0A1D6F9Y9	693	3.9e-71	Trimethyltridecatetraene synthase OS=Zea mays OX=4577 GN=CYP92C6 PE=1 SV=1	PF00067	Cytochrome P450	GO:0055114	oxidation-reduction process	GO:0020037//GO:0016705//GO:0005506	heme binding//oxidoreductase activity, acting on paired donors, with incorporation or reduction of molecular oxygen//iron ion binding	--	--	--	--
Cluster-12591.15549	1239.65641178497	616.348551644044	1.0076	1.1662e-10	1.0386e-07	2579	1280994287	XP_022980801.1	485	1.1e-45	palmitoyl-monogalactosyldiacylglycerol delta-7 desaturase, chloroplastic-like [Cucurbita maxima]	XM_016015243.2	XM_016015243	132	1.52907e-60	PREDICTED: Ziziphus jujuba palmitoyl-monogalactosyldiacylglycerol delta-7 desaturase, chloroplastic (LOC107407905), mRNA	K20416	FAD5	palmitoyl-	http://www.genome.jp/dbget-bin/www_bget?ko:K20416	Q949X0	468	3.8e-45	Palmitoyl-monogalactosyldiacylglycerol delta-7 desaturase, chloroplastic OS=Arabidopsis thaliana OX=3702 GN=ADS3 PE=1 SV=2	--	--	--	--	--	--	--	--	--	--
Cluster-12591.32110	215.360236295442	464.969653936102	-1.1085	1.1997e-10	1.049e-07	2074	1201297888	OVA00824.1	2105	1.2e-233	Cytochrome P450 [Macleaya cordata]	XM_002273793.3	XM_002273793	410	0	PREDICTED: Vitis vinifera cytochrome P450 78A5 (LOC100249034), mRNA	--	--	--	--	Q9LMX7	1706	8.6e-189	Cytochrome P450 78A5 OS=Arabidopsis thaliana OX=3702 GN=CYP78A5 PE=2 SV=1	PF00067//PF01047	Cytochrome P450//MarR family	GO:0055114//GO:0006355	oxidation-reduction process//regulation of transcription, DNA-templated	GO:0005506//GO:0003700//GO:0016705//GO:0020037	iron ion binding//DNA-binding transcription factor activity//oxidoreductase activity, acting on paired donors, with incorporation or reduction of molecular oxygen//heme binding	GO:0005667	transcription regulator complex	--	--
Cluster-12591.23797	496.519621601144	235.243691634969	1.0768	1.5529e-10	1.3103e-07	2114	3378495	CAA07568.1	988	4.2e-104	Mitochondrial carrier protein [Ribes nigrum]	AJ007580.1	AJ007580	763	0	Ribes nigrum mRNA for mitochondrial carrier protein	K15113	SLC25A28_37, MFRN	solute carrier family 25 (mitochondrial iron transporter), member 28/37	http://www.genome.jp/dbget-bin/www_bget?ko:K15113	Q55DY8	438	9.5e-42	Mitoferrin OS=Dictyostelium discoideum OX=44689 GN=mcfF PE=3 SV=1	--	--	--	--	--	--	--	--	KOG0760	Mitochondrial carrier protein MRS3/4
Cluster-12591.1305	433.994871403039	184.410500537118	1.2346	1.7113e-10	1.3949e-07	934	--	--	--	--	--	--	--	--	--	--	--	--	--	--	--	--	--	--	PF01056	Myc amino-terminal region	GO:0006355	regulation of transcription, DNA-templated	GO:0003700	DNA-binding transcription factor activity	GO:0005667	transcription regulator complex	--	--
Cluster-12591.20842	434.926827779096	176.653211121232	1.3007	1.8368e-10	1.4722e-07	3180	1350210673	XP_024034444.1	1919	7.0e-212	adenylate kinase 5, chloroplastic isoform X3 [Citrus clementina]	XM_024049720.1	XM_024049720	626	0	PREDICTED: Quercus suber adenylate kinase 5, chloroplastic (LOC112017250), transcript variant X2, mRNA	K00939	adk, AK	adenylate kinase	http://www.genome.jp/dbget-bin/www_bget?ko:K00939	Q8VYL1	1627	1.9e-179	Adenylate kinase 5, chloroplastic OS=Arabidopsis thaliana OX=3702 GN=At5g35170 PE=1 SV=1	PF08022//PF13085	FAD-binding domain//2Fe-2S iron-sulfur cluster binding domain	GO:0006118//GO:0055114	obsolete electron transport//oxidation-reduction process	GO:0009055//GO:0051536//GO:0016491	electron transfer activity//iron-sulfur cluster binding//oxidoreductase activity	--	--	KOG3078	Adenylate kinase
Cluster-12591.28654	335.350735312641	137.374331608514	1.2859	2.0518e-10	1.6177e-07	714	359481188	XP_003632589.1	656	4.4e-66	PREDICTED: wound-induced protein 1 [Vitis vinifera]	XM_021782451.1	XM_021782451	68	1.54682e-25	PREDICTED: Hevea brasiliensis wound-induced protein 1-like (LOC110633725), mRNA	--	--	--	--	Q94AK6	164	1.9e-10	Senescence associated gene 20 OS=Arabidopsis thaliana OX=3702 GN=SAG20 PE=2 SV=1	--	--	--	--	--	--	--	--	--	--
Cluster-12591.28619	511.335387981977	219.708470745946	1.2174	4.5557e-10	3.3706e-07	2744	225432856	XP_002283882.1	650	8.5e-65	PREDICTED: uncharacterized protein LOC100251040 [Vitis vinifera]	AB839206.1	AB839206	69	1.71086e-25	Acacia mangium mRNA for hypothetical protein, complete cds	--	--	--	--	--	--	--	--	--	--	--	--	--	--	--	--	--	--
Cluster-12591.1244	90.6990500496196	18.164494044456	2.3196	5.2608e-10	3.8333e-07	1149	1279028487	XP_022873472.1	717	6.0e-73	protein MIZU-KUSSEI 1-like [Olea europaea var. sylvestris]	XM_016601993.1	XM_016601993	207	1.36233e-102	PREDICTED: Nicotiana tabacum protein MIZU-KUSSEI 1-like (LOC107781305), mRNA	--	--	--	--	O22227	538	1.3e-53	Protein MIZU-KUSSEI 1 OS=Arabidopsis thaliana OX=3702 GN=MIZ1 PE=1 SV=1	PF04759	Protein of unknown function, DUF617	GO:0010274	hydrotropism	--	--	--	--	--	--
Cluster-654.0	45.0241499270488	0	7.9222	1.0794e-09	7.3113e-07	1375	1389658728	XP_006486494.2	806	3.4e-83	dirigent protein 9 [Citrus sinensis]	FQ385370.1	FQ385370	188	5.97604e-92	Vitis vinifera clone SS0AEB32YH11	--	--	--	--	O80630	527	2.9e-52	Dirigent protein 9 OS=Arabidopsis thaliana OX=3702 GN=DIR9 PE=2 SV=1	--	--	--	--	--	--	--	--	--	--
Cluster-12591.22675	316.33962484968	687.237588938678	-1.1196	2.8586e-09	1.8089e-06	2073	1098815207	XP_018813724.1	938	2.6e-98	PREDICTED: mitogen-activated protein kinase kinase kinase 3-like [Juglans regia]	XM_016597437.1	XM_016597437	71	9.95104e-27	PREDICTED: Nicotiana tabacum mitogen-activated protein kinase kinase kinase 3-like (LOC107777427), mRNA	--	--	--	--	O80888	425	3.0e-40	Mitogen-activated protein kinase kinase kinase 17 OS=Arabidopsis thaliana OX=3702 GN=MAPKKK17 PE=1 SV=1	PF00157//PF00069//PF07714	Pou domain - N-terminal to homeobox domain//Protein kinase domain//Protein tyrosine and serine/threonine kinase	GO:0006468//GO:0006355	protein phosphorylation//regulation of transcription, DNA-templated	GO:0003700//GO:0004672//GO:0005524	DNA-binding transcription factor activity//protein kinase activity//ATP binding	GO:0005667	transcription regulator complex	--	--
Cluster-6121.0	82.1718264682426	13.2891168628425	2.6211	3.641e-09	2.2616e-06	1143	508722961	EOY14858.1	1379	1.0e-149	Peroxidase superfamily protein [Theobroma cacao]	XM_024047501.1	XM_024047501	401	0	PREDICTED: Quercus suber peroxidase 9-like (LOC112015139), mRNA	K00430	E1.11.1.7	peroxidase	http://www.genome.jp/dbget-bin/www_bget?ko:K00430	Q96512	1346	2.6e-147	Peroxidase 9 OS=Arabidopsis thaliana OX=3702 GN=PER9 PE=1 SV=1	PF00141	Peroxidase	GO:0006804//GO:0055114//GO:0006979	obsolete peroxidase reaction//oxidation-reduction process//response to oxidative stress	GO:0020037//GO:0004601	heme binding//peroxidase activity	--	--	--	--
Cluster-12591.7646	176.768299072571	409.13119118213	-1.2115	4.4879e-09	2.6646e-06	1521	802716757	XP_012085115.1	482	1.4e-45	cyclin-dependent kinase inhibitor 3 [Jatropha curcas]	XR_002693182.1	XR_002693182	40	1.24168e-09	PREDICTED: Durio zibethinus cyclin-dependent kinase inhibitor 3-like (LOC111314395), transcript variant X2, misc_RNA	--	--	--	--	Q9FKB5	341	1.2e-30	Cyclin-dependent kinase inhibitor 3 OS=Arabidopsis thaliana OX=3702 GN=KRP3 PE=1 SV=1	PF02234	Cyclin-dependent kinase inhibitor	GO:0045859//GO:0007050	regulation of protein kinase activity//cell cycle arrest	GO:0004861	cyclin-dependent protein serine/threonine kinase inhibitor activity	GO:0005634	nucleus	--	--
Cluster-12591.1251	75.6362081293666	271.432502091125	-1.8455	4.5934e-09	2.6929e-06	1220	1585809526	XP_028098806.1	443	3.8e-41	uncharacterized protein LOC114298436 [Camellia sinensis]	KT890067.1	KT890067	60	7.54952e-21	Corchorus olitorius cultivar Sudan Green microsatellite JROm737 sequence	--	--	--	--	--	--	--	--	--	--	--	--	--	--	--	--	--	--
Cluster-12591.2212	174.075325001006	55.1727401940898	1.6576	6.0413e-09	3.4181e-06	1109	1098736295	XP_018833934.1	491	9.4e-47	PREDICTED: blue copper protein-like [Juglans regia]	XM_003602798.3	XM_003602798	77	2.4268e-30	PREDICTED: Medicago truncatula blue copper protein (LOC11425589), mRNA	--	--	--	--	Q41001	399	1.7e-37	Blue copper protein OS=Pisum sativum OX=3888 PE=2 SV=1	PF02298	Plastocyanin-like domain	GO:0006118	obsolete electron transport	GO:0009055	electron transfer activity	--	--	--	--
Cluster-12591.17805	5458.03491886704	2725.19811611237	1.0019	6.8148e-09	3.7671e-06	1959	1389659539	XP_024957338.1	798	4.2e-82	beta-glucosidase 17-like isoform X2 [Citrus sinensis]	--	--	--	--	--	--	--	--	--	O64882	658	2.7e-67	Beta-glucosidase 17 OS=Arabidopsis thaliana OX=3702 GN=BGLU17 PE=2 SV=1	PF00232	Glycosyl hydrolase family 1	GO:0005975	carbohydrate metabolic process	GO:0004553	hydrolase activity, hydrolyzing O-glycosyl compounds	--	--	--	--
Cluster-12591.7186	343.024881089848	169.267345784085	1.0195	8.4157e-09	4.4476e-06	2048	1358179328	PRQ53803.1	329	1.1e-27	putative gibberellin regulated protein [Rosa chinensis]	XM_007216894.2	XM_007216894	73	7.59831e-28	PREDICTED: Prunus persica gibberellin-regulated protein 14 (LOC18783197), mRNA	--	--	--	--	Q9LFR3	255	1.5e-20	Gibberellin-regulated protein 14 OS=Arabidopsis thaliana OX=3702 GN=GASA14 PE=1 SV=1	--	--	--	--	--	--	--	--	--	--
Cluster-12591.17238	206.106965061622	81.1316533692232	1.346	9.8656e-09	5.0474e-06	2873	--	--	--	--	--	--	--	--	--	--	--	--	--	--	--	--	--	--	PF04281//PF06480	Mitochondrial import receptor subunit Tom22//FtsH Extracellular	GO:0006886	intracellular protein transport	GO:0004222//GO:0005524//GO:0008270	metalloendopeptidase activity//ATP binding//zinc ion binding	GO:0016021//GO:0005741	integral component of membrane//mitochondrial outer membrane	--	--
Cluster-12591.6578	429.642114105003	202.655346926727	1.0837	1.1078e-08	5.4923e-06	857	--	--	--	--	--	--	--	--	--	--	--	--	--	--	--	--	--	--	--	--	--	--	--	--	--	--	--	--
Cluster-12591.28049	547.548507593345	262.374435898847	1.0621	1.2276e-08	6.0242e-06	2387	1338459647	PON81915.1	625	5.8e-62	Transferase [Trema orientale]	--	--	--	--	--	--	--	--	--	Q9LR73	432	5.3e-41	Coumaroyl-CoA:anthocyanidin 3-O-glucoside-6''-O-coumaroyltransferase 2 OS=Arabidopsis thaliana OX=3702 GN=3AT2 PE=1 SV=1	PF02458//PF02552	Transferase family//CO dehydrogenase beta subunit/acetyl-CoA synthase epsilon subunit	GO:0019385	methanogenesis, from acetate	GO:0016747	transferase activity, transferring acyl groups other than amino-acyl groups	--	--	--	--
Cluster-12591.7775	151.72154903583	344.10080815694	-1.1797	1.3487e-08	6.4862e-06	1081	1276253759	PIN11945.1	363	6.3e-32	hypothetical protein CDL12_15454 [Handroanthus impetiginosus]	XM_007215068.2	XM_007215068	102	2.99336e-44	PREDICTED: Prunus persica 15.7 kDa heat shock protein, peroxisomal (LOC18781679), mRNA	K13993	HSP20	HSP20 family protein	http://www.genome.jp/dbget-bin/www_bget?ko:K13993	Q9FHQ3	279	1.3e-23	15.7 kDa heat shock protein, peroxisomal OS=Arabidopsis thaliana OX=3702 GN=HSP15.7 PE=2 SV=1	--	--	--	--	--	--	--	--	--	--
Cluster-6581.0	38.501706226823	126.362839665466	-1.713	1.4534e-08	6.8527e-06	1363	1552200389	RVW57628.1	508	1.2e-48	Dof zinc finger protein DOF3.4 [Vitis vinifera]	XM_019001147.1	XM_019001147	128	1.33761e-58	PREDICTED: Juglans regia dof zinc finger protein DOF3.4 (LOC109018951), mRNA	--	--	--	--	Q39088	415	2.8e-39	Dof zinc finger protein DOF3.4 OS=Arabidopsis thaliana OX=3702 GN=DOF3.4 PE=1 SV=2	PF02701	Dof domain, zinc finger	GO:0006355	regulation of transcription, DNA-templated	GO:0003677	DNA binding	--	--	--	--
Cluster-12591.8283	102.327886057129	14.8194721053918	2.7759	1.6597e-08	7.6747e-06	1628	1208518310	OWM74895.1	245	4.6e-18	hypothetical protein CDL15_Pgr021246 [Punica granatum]	XM_018989206.1	XM_018989206	74	1.67205e-28	PREDICTED: Juglans regia cystinosin homolog (LOC109008922), mRNA	K12386	CTNS	cystinosin	http://www.genome.jp/dbget-bin/www_bget?ko:K12386	P57758	209	2.6e-15	Cystinosin homolog OS=Arabidopsis thaliana OX=3702 GN=At5g40670 PE=2 SV=1	PF02807	ATP:guanido phosphotransferase, N-terminal domain	--	--	GO:0016301//GO:0016772	kinase activity//transferase activity, transferring phosphorus-containing groups	--	--	--	--
Cluster-12591.18588	269.538833795269	651.013817921836	-1.2706	2.1744e-08	9.5935e-06	1997	1344014209	XP_023889771.1	1206	2.1e-129	shikimate O-hydroxycinnamoyltransferase-like [Quercus suber]	XM_025103252.1	XM_025103252	53	9.71665e-17	PREDICTED: Cynara cardunculus var. scolymus shikimate O-hydroxycinnamoyltransferase-like (LOC112499995), mRNA	--	--	--	--	Q7XXN5	202	2.1e-14	Putrescine hydroxycinnamoyltransferase 3 OS=Oryza sativa subsp. japonica OX=39947 GN=PHT3 PE=1 SV=1	PF00198//PF02458	2-oxoacid dehydrogenases acyltransferase (catalytic domain)//Transferase family	--	--	GO:0016746//GO:0016747	transferase activity, transferring acyl groups//transferase activity, transferring acyl groups other than amino-acyl groups	--	--	--	--
Cluster-12591.12836	1136.86724672485	523.678666632436	1.1181	2.3262e-08	1.017e-05	3025	1130844189	GAV75052.1	387	2.9e-34	Adenine_glyco domain-containing protein [Cephalotus follicularis]	XM_013589844.2	XM_013589844	95	6.64877e-40	PREDICTED: Medicago truncatula probable GMP synthase [glutamine-hydrolyzing] (LOC25502437), mRNA	K01246	tag	DNA-3-methyladenine glycosylase I	http://www.genome.jp/dbget-bin/www_bget?ko:K01246	Q7VG78	202	3.1e-14	Probable GMP synthase [glutamine-hydrolyzing] OS=Helicobacter hepaticus (strain ATCC 51449 / 3B1) OX=235279 GN=guaA PE=3 SV=1	PF08649//PF09177//PF03352	DASH complex subunit Dad1//Syntaxin 6, N-terminal//Methyladenine glycosylase	GO:0048193//GO:0006284//GO:0007052	Golgi vesicle transport//base-excision repair//mitotic spindle organization	GO:0008725	DNA-3-methyladenine glycosylase activity	GO:0042729//GO:0016020//GO:0072686	DASH complex//membrane//mitotic spindle	--	--
Cluster-12591.2159	134.744046876637	33.3962990552852	2.0084	2.5522e-08	1.0959e-05	1479	1371518294	PSS14427.1	1303	8.7e-141	Peroxidase [Actinidia chinensis var. chinensis]	XM_008231872.1	XM_008231872	269	6.04195e-137	PREDICTED: Prunus mume peroxidase 3 (LOC103329405), mRNA	K00430	E1.11.1.7	peroxidase	http://www.genome.jp/dbget-bin/www_bget?ko:K00430	O23044	1149	2.4e-124	Peroxidase 3 OS=Arabidopsis thaliana OX=3702 GN=PER3 PE=2 SV=1	PF00141	Peroxidase	GO:0006804//GO:0006979//GO:0055114	obsolete peroxidase reaction//response to oxidative stress//oxidation-reduction process	GO:0020037//GO:0004601	heme binding//peroxidase activity	--	--	--	--
Cluster-12591.8670	692.949450257	342.355687293993	1.0172	2.8266e-08	1.182e-05	3107	225424764	XP_002268394.1	550	3.8e-53	PREDICTED: cyclin-D1-1 isoform X2 [Vitis vinifera]	XM_023693849.1	XM_023693849	107	1.45789e-46	PREDICTED: Cucurbita pepo subsp. pepo cyclin-D1-1-like (LOC111808058), transcript variant X2, mRNA	K18810	CYCD1_2_4	cyclin D1/2/4, plant	http://www.genome.jp/dbget-bin/www_bget?ko:K18810	P42751	494	4.5e-48	Cyclin-D1-1 OS=Arabidopsis thaliana OX=3702 GN=CYCD1-1 PE=1 SV=3	PF02984//PF05706	Cyclin, C-terminal domain//Cyclin-dependent kinase inhibitor 3 (CDKN3)	GO:0006570//GO:0006470	tyrosine metabolic process//protein dephosphorylation	GO:0004725//GO:0004721	protein tyrosine phosphatase activity//phosphoprotein phosphatase activity	GO:0042025	host cell nucleus	--	--
Cluster-12591.28167	197.233134887608	423.708982201779	-1.101	3.2818e-08	1.3263e-05	1418	1585779415	XP_028084377.1	322	4.7e-27	uncharacterized protein LOC114285536 [Camellia sinensis]	--	--	--	--	--	--	--	--	--	--	--	--	--	--	--	--	--	--	--	--	--	--	--
Cluster-8163.0	37.4960649415888	1.68522325056523	4.4775	5.9919e-08	2.183e-05	862	391738028	P0DI53.1	434	3.0e-40	RecName: Full=Casparian strip membrane protein 3; Short=MgCASP3	FQ387352.1	FQ387352	205	1.30908e-101	Vitis vinifera clone SS0AEB26YM13	--	--	--	--	P0DI53	434	1.1e-41	Casparian strip membrane protein 3 OS=Erythranthe guttata OX=4155 PE=2 SV=1	PF04961	Formiminotransferase-cyclodeaminase	GO:0044237	cellular metabolic process	GO:0003824	catalytic activity	--	--	--	--
Cluster-12591.15350	123.495000503582	301.056723499658	-1.2831	6.3622e-08	2.2321e-05	546	1217023896	XP_021651693.1	289	1.2e-23	non-specific lipid-transfer protein 2-like [Hevea brasiliensis]	XM_010110581.2	XM_010110581	51	3.29348e-16	PREDICTED: Morus notabilis non-specific lipid-transfer protein 2 (LOC21409704), mRNA	--	--	--	--	Q43681	245	5.8e-20	Probable non-specific lipid-transfer protein AKCS9 OS=Vigna unguiculata OX=3917 PE=2 SV=1	--	--	--	--	--	--	--	--	--	--
Cluster-12591.28217	724.130082191625	344.291528534826	1.0715	6.4049e-08	2.2321e-05	3781	1216317308	XP_021601131.1	1498	5.4e-163	subtilisin-like protease SBT1.7 [Manihot esculenta]	XM_022047736.1	XM_022047736	426	0	PREDICTED: Carica papaya subtilisin-like protease SBT1.7 (LOC110818758), mRNA	--	--	--	--	O65351	1255	3.1e-136	Subtilisin-like protease SBT1.7 OS=Arabidopsis thaliana OX=3702 GN=SBT1.7 PE=1 SV=1	PF00082	Subtilase family	GO:0006508	proteolysis	GO:0004252	serine-type endopeptidase activity	--	--	--	--
Cluster-12591.7726	454.391261025122	160.297659313569	1.502	7.1877e-08	2.4005e-05	1585	1344025224	XP_023895576.1	1618	2.8e-177	WAT1-related protein At5g07050-like [Quercus suber]	XM_002517223.3	XM_002517223	469	0	PREDICTED: Ricinus communis WAT1-related protein At5g07050 (LOC8259161), mRNA	--	--	--	--	Q9FL41	1258	5.9e-137	WAT1-related protein At5g07050 OS=Arabidopsis thaliana OX=3702 GN=At5g07050 PE=2 SV=1	PF00892	EamA-like transporter family	--	--	--	--	GO:0016021//GO:0016020	integral component of membrane//membrane	--	--
Cluster-12591.12771	960.863015989766	1929.68924788096	-1.0059	8.3094e-08	2.756e-05	1430	1063491074	XP_017982174.1	217	7.1e-15	PREDICTED: uncharacterized protein LOC18588644 [Theobroma cacao]	--	--	--	--	--	--	--	--	--	--	--	--	--	--	--	--	--	--	--	--	--	--	--
Cluster-12591.9447	73.2404554496155	181.616191853967	-1.3072	8.917e-08	2.9173e-05	1910	1130858663	GAV61664.1	811	1.3e-83	SBP domain-containing protein [Cephalotus follicularis]	MF039343.1	MF039343	184	1.39743e-89	Litchi chinensis squamosa promoter binding-like protein (SPL-11) mRNA, complete cds	--	--	--	--	Q8GXL3	610	9.7e-62	Squamosa promoter-binding-like protein 8 OS=Arabidopsis thaliana OX=3702 GN=SPL8 PE=1 SV=2	PF03110	SBP domain	--	--	GO:0003677	DNA binding	GO:0005634	nucleus	--	--
Cluster-12591.15952	142.582328280432	344.815358752384	-1.2714	1.0284e-07	3.3193e-05	1928	1098828872	XP_018820877.1	531	3.7e-51	PREDICTED: salicylate carboxymethyltransferase-like [Juglans regia]	AM469717.1	AM469717	129	5.29431e-59	Vitis vinifera, whole genome shotgun sequence, contig VV78X240334.5, clone ENTAV 115	K21483	-	-	http://www.genome.jp/dbget-bin/www_bget?ko:K21483	Q9SPV4	483	5.2e-47	Salicylate carboxymethyltransferase OS=Clarkia breweri OX=36903 GN=SAMT PE=1 SV=1	PF08043//PF03492	Xin repeat//SAM dependent carboxyl methyltransferase	GO:0030036	actin cytoskeleton organization	GO:0003779//GO:0008168	actin binding//methyltransferase activity	GO:0030054	cell junction	--	--
Cluster-12591.11029	203.524379351791	412.849253989689	-1.0191	1.065e-07	3.4109e-05	1642	720034628	XP_010266778.1	348	5.3e-30	PREDICTED: uncharacterized protein LOC104604216 [Nelumbo nucifera]	--	--	--	--	--	--	--	--	--	--	--	--	--	PF00787	PX domain	--	--	GO:0035091	phosphatidylinositol binding	--	--	--	--
Cluster-12591.4190	28.2194267090476	99.8780421183702	-1.8221	1.0712e-07	3.4109e-05	1662	1585754164	XP_028072733.1	842	2.8e-87	uncharacterized protein LOC114274951 isoform X1 [Camellia sinensis]	XM_016033515.2	XM_016033515	170	7.35037e-82	PREDICTED: Ziziphus jujuba uncharacterized LOC107423869 (LOC107423869), mRNA	--	--	--	--	--	--	--	--	--	--	--	--	--	--	--	--	--	--
Cluster-12591.27141	99.2088683913847	246.913954478978	-1.3125	1.135e-07	3.5215e-05	1921	1344019743	XP_023892688.1	421	2.1e-38	transcription factor MYB41-like [Quercus suber]	XM_018968091.1	XM_018968091	121	1.47699e-54	PREDICTED: Juglans regia transcription factor MYB35-like (LOC108993240), mRNA	K09422	MYBP	myb proto-oncogene protein, plant	http://www.genome.jp/dbget-bin/www_bget?ko:K09422	Q9LDR8	401	1.7e-37	Transcription factor MYB102 OS=Arabidopsis thaliana OX=3702 GN=MYB102 PE=2 SV=1	--	--	--	--	--	--	--	--	--	--
Cluster-12591.17765	703.64886509121	336.755465471912	1.0623	1.1973e-07	3.6909e-05	1098	1098756879	XP_018842015.1	1216	7.9e-131	PREDICTED: endochitinase-like [Juglans regia]	XM_028340280.1	XM_028340280	233	4.57771e-117	PREDICTED: Glycine soja endochitinase (LOC114381093), mRNA	K20547	CHIB	basic endochitinase B	http://www.genome.jp/dbget-bin/www_bget?ko:K20547	P36907	1107	1.3e-119	Endochitinase OS=Pisum sativum OX=3888 PE=2 SV=1	PF00182//PF00187	Chitinase class I//Chitin recognition protein	GO:0006032//GO:0016998	chitin catabolic process//cell wall macromolecule catabolic process	GO:0008061//GO:0004568	chitin binding//chitinase activity	--	--	--	--
Cluster-12591.17259	425.630595830094	929.830164261537	-1.1269	1.3956e-07	4.2068e-05	755	--	--	--	--	--	--	--	--	--	--	--	--	--	--	--	--	--	--	PF10717	Occlusion-derived virus envelope protein ODV-E18	--	--	--	--	GO:0019031	viral envelope	--	--
Cluster-12591.509	172.043685264461	62.1040932861355	1.4661	1.4543e-07	4.2909e-05	1892	1104653680	XP_010660847.2	1430	2.1e-155	PREDICTED: NAC domain-containing protein 8 isoform X1 [Vitis vinifera]	XM_024060222.1	XM_024060222	308	1.62152e-158	PREDICTED: Quercus suber SUPPRESSOR OF GAMMA RESPONSE 1-like (LOC112027573), mRNA	--	--	--	--	Q6NQK2	666	3.1e-68	SUPPRESSOR OF GAMMA RESPONSE 1 OS=Arabidopsis thaliana OX=3702 GN=SOG1 PE=1 SV=1	PF02365	No apical meristem (NAM) protein	GO:0006355	regulation of transcription, DNA-templated	GO:0003677	DNA binding	--	--	--	--
Cluster-12591.3124	94.6263929419771	207.931088156973	-1.1357	1.501e-07	4.375e-05	2190	1098754862	XP_018841184.1	1599	6.1e-175	PREDICTED: polygalacturonase QRT3-like [Juglans regia]	XM_019571494.1	XM_019571494	183	5.77621e-89	PREDICTED: Lupinus angustifolius polygalacturonase QRT3-like (LOC109335355), mRNA	--	--	--	--	O49432	1361	9.2e-149	Polygalacturonase QRT3 OS=Arabidopsis thaliana OX=3702 GN=QRT3 PE=2 SV=1	--	--	--	--	--	--	--	--	--	--
Cluster-12591.11902	191.126860644025	61.3874492773417	1.6392	1.7874e-07	5.1472e-05	3297	508724682	EOY16579.1	536	1.7e-51	Uncharacterized protein TCM_035385 [Theobroma cacao]	--	--	--	--	--	--	--	--	--	P0C2F6	218	4.8e-16	Putative ribonuclease H protein At1g65750 OS=Arabidopsis thaliana OX=3702 GN=At1g65750 PE=3 SV=1	PF09044//PF13456	Kp4//Reverse transcriptase-like	GO:0009405//GO:0051252	pathogenesis//regulation of RNA metabolic process	GO:0004523//GO:0003676	RNA-DNA hybrid ribonuclease activity//nucleic acid binding	GO:0005576	extracellular region	--	--
Cluster-12591.14506	6.88108516491897	50.8551036680667	-2.8925	2.0312e-07	5.7083e-05	902	--	--	--	--	--	--	--	--	--	--	--	--	--	--	--	--	--	--	--	--	--	--	--	--	--	--	--	--
Cluster-12591.3643	220.069173412304	471.347973136618	-1.0998	2.4115e-07	6.5894e-05	2136	685505205	AIO10965.1	1546	8.3e-169	TPS02 [Liquidambar formosana]	XM_018124205.1	XM_018124205	138	5.83431e-64	PREDICTED: Theobroma cacao (+)-delta-cadinene synthase isozyme A (LOC18593679), mRNA	K15803	GERD	(-)-germacrene D synthase	http://www.genome.jp/dbget-bin/www_bget?ko:K15803	Q6Q3H3	1521	2.5e-167	(-)-germacrene D synthase OS=Vitis vinifera OX=29760 GN=VIT_19s0014g04930 PE=1 SV=1	PF03936//PF01397	Terpene synthase family, metal binding domain//Terpene synthase, N-terminal domain	--	--	GO:0016829//GO:0000287//GO:0010333	lyase activity//magnesium ion binding//terpene synthase activity	--	--	--	--
Cluster-4983.0	39.8255755559443	3.34576909869232	3.5692	3.0664e-07	8.1927e-05	1350	1552273754	RVX16101.1	1223	1.5e-131	Peroxidase 64 [Vitis vinifera]	XM_022046994.1	XM_022046994	313	1.91042e-161	PREDICTED: Carica papaya peroxidase 64-like (LOC110818213), mRNA	K00430	E1.11.1.7	peroxidase	http://www.genome.jp/dbget-bin/www_bget?ko:K00430	Q43872	1108	1.2e-119	Peroxidase 64 OS=Arabidopsis thaliana OX=3702 GN=PER64 PE=1 SV=1	PF00141	Peroxidase	GO:0006804//GO:0006979//GO:0055114	obsolete peroxidase reaction//response to oxidative stress//oxidation-reduction process	GO:0020037//GO:0004601	heme binding//peroxidase activity	--	--	--	--
Cluster-12591.8683	90.3942266086249	219.058524526943	-1.2787	3.9657e-07	0.00010199	1320	1552141335	RVW12699.1	298	2.7e-24	hypothetical protein CK203_114979 [Vitis vinifera]	XM_021963536.1	XM_021963536	81	1.73465e-32	PREDICTED: Prunus avium uncharacterized LOC110761128 (LOC110761128), transcript variant X2, mRNA	--	--	--	--	Q9FMS4	159	1.3e-09	Protein salt-induced and EIN3/EIL1-dependent 1 OS=Arabidopsis thaliana OX=3702 GN=SIED1 PE=4 SV=1	--	--	--	--	--	--	--	--	--	--
Cluster-12591.10279	23.7125872365917	83.7131417797925	-1.8198	4.1487e-07	0.00010557	1783	--	--	--	--	--	--	--	--	--	--	--	--	--	--	--	--	--	--	PF05495	CHY zinc finger	--	--	GO:0008270	zinc ion binding	--	--	--	--
Cluster-12591.2722	248.88660391071	114.399555685234	1.1211	4.1391e-07	0.00010557	2528	587968890	EXC53894.1	1417	9.0e-154	Serine carboxypeptidase-like 31 [Morus notabilis]	XM_024024086.1	XM_024024086	349	0	PREDICTED: Quercus suber serine carboxypeptidase-like 31 (LOC111992220), mRNA	K16297	SCPL-II	serine carboxypeptidase-like clade II	http://www.genome.jp/dbget-bin/www_bget?ko:K16297	O04084	1216	6.9e-132	Serine carboxypeptidase-like 31 OS=Arabidopsis thaliana OX=3702 GN=SCPL31 PE=2 SV=2	PF00450	Serine carboxypeptidase	GO:0006508	proteolysis	GO:0004185	serine-type carboxypeptidase activity	--	--	--	--
Cluster-12591.19888	351.909545665097	773.489173575225	-1.1367	4.3798e-07	0.00011028	932	1350188900	XP_024029879.1	577	8.4e-57	cytochrome P450 71D9-like [Morus notabilis]	XM_013587486.2	XM_013587486	93	2.58601e-39	PREDICTED: Medicago truncatula cytochrome P450 71D11 (LOC25480075), mRNA	--	--	--	--	O81971	492	2.3e-48	Cytochrome P450 71D9 OS=Glycine max OX=3847 GN=CYP71D9 PE=2 SV=1	PF00067	Cytochrome P450	GO:0055114	oxidation-reduction process	GO:0005506//GO:0020037//GO:0016705	iron ion binding//heme binding//oxidoreductase activity, acting on paired donors, with incorporation or reduction of molecular oxygen	--	--	--	--
Cluster-12591.3405	93.5977535301656	28.2385557675214	1.7269	4.4765e-07	0.00011213	2078	731424978	XP_010663087.1	1182	1.3e-126	PREDICTED: uncharacterized protein LOC100243254 [Vitis vinifera]	AM466457.1	AM466457	290	1.80927e-148	Vitis vinifera, whole genome shotgun sequence, contig VV78X182431.8, clone ENTAV 115	--	--	--	--	--	--	--	--	PF04096	Nucleoporin autopeptidase	GO:0006913	nucleocytoplasmic transport	GO:0017056	structural constituent of nuclear pore	GO:0005643	nuclear pore	--	--
Cluster-11091.0	208.36399123762	95.2102516759645	1.131	4.5067e-07	0.0001123	2447	1552254525	RVX00020.1	453	5.3e-42	Protein RICE SALT sensitive 3 [Vitis vinifera]	AM448784.2	AM448784	101	2.478e-43	Vitis vinifera contig VV78X077229.13, whole genome shotgun sequence	--	--	--	--	--	--	--	--	--	--	--	--	--	--	--	--	--	--
Cluster-4790.0	60.5657440506987	152.64221962746	-1.3298	5.4198e-07	0.00013231	2213	--	--	--	--	--	--	--	--	--	--	--	--	--	--	--	--	--	--	--	--	--	--	--	--	--	--	--	--
Cluster-12591.23847	319.900362800851	147.874297580824	1.1113	5.7816e-07	0.00013972	1224	1371491442	PSR87866.1	250	9.1e-19	hypothetical protein CEY00_Acc30895 [Actinidia chinensis var. chinensis]	LR215056.1	LR215056	67	9.72976e-25	Arabidopsis thaliana genome assembly, chromosome: 5	--	--	--	--	Q9LSK9	179	5.9e-12	Uncharacterized protein At5g65660 OS=Arabidopsis thaliana OX=3702 GN=At5g65660 PE=2 SV=1	PF00424//PF03964	REV protein (anti-repression trans-activator protein)//Chorion family 2	GO:0006355//GO:0007275	regulation of transcription, DNA-templated//multicellular organism development	GO:0003700	DNA-binding transcription factor activity	GO:0042600//GO:0042025//GO:0005667	egg chorion//host cell nucleus//transcription regulator complex	--	--
Cluster-12591.30473	167.539936626373	47.7635437082263	1.8054	6.0631e-07	0.00014579	1070	1552251210	RVW97244.1	572	3.7e-56	Fasciclin-like arabinogalactan protein 11 [Vitis vinifera]	--	--	--	--	--	--	--	--	--	Q8LEJ6	484	2.2e-47	Fasciclin-like arabinogalactan protein 11 OS=Arabidopsis thaliana OX=3702 GN=FLA11 PE=2 SV=2	--	--	--	--	--	--	--	--	--	--
Cluster-12591.14411	16.875777221296	82.4013278535702	-2.2793	6.3775e-07	0.00015259	1066	1344058662	XP_023912820.1	368	1.6e-32	uncharacterized protein LOC112024416 [Quercus suber]	XM_016684106.1	XM_016684106	36	1.44243e-07	PREDICTED: Capsicum annuum uncharacterized LOC107840284 (LOC107840284), mRNA	--	--	--	--	--	--	--	--	--	--	--	--	--	--	--	--	--	--
Cluster-12591.31069	241.207446583476	112.536133277936	1.0981	8.0705e-07	0.00018222	935	1358183051	PRQ57525.1	389	5.3e-35	putative bifunctional inhibitor/plant lipid transfer protein/seed storage helical [Rosa chinensis]	XM_028200536.1	XM_028200536	121	7.06256e-55	PREDICTED: Camellia sinensis putative lipid-binding protein At4g00165 (LOC114260430), mRNA	--	--	--	--	Q8RW93	323	9.1e-29	Putative lipid-binding protein At4g00165 OS=Arabidopsis thaliana OX=3702 GN=At4g00165 PE=2 SV=1	--	--	--	--	--	--	--	--	--	--
Cluster-12591.22898	237.982771492175	74.9722797838505	1.6643	8.4387e-07	0.00018876	1213	224092296	XP_002309548.1	531	2.3e-51	aquaporin TIP4-1 [Populus trichocarpa]	CP023127.1	CP023127	99	1.56809e-42	Lupinus angustifolius cultivar Tanjil chromosome LG-15	K09873	TIP	aquaporin TIP	http://www.genome.jp/dbget-bin/www_bget?ko:K09873	O82316	492	3.0e-48	Aquaporin TIP4-1 OS=Arabidopsis thaliana OX=3702 GN=TIP4-1 PE=2 SV=1	PF00230	Major intrinsic protein	GO:0006810//GO:0055085	transport//transmembrane transport	GO:0015267	channel activity	GO:0016020	membrane	--	--
Cluster-8000.0	62.1760307225112	176.339660150326	-1.5005	9.2952e-07	0.00020408	878	--	--	--	--	--	--	--	--	--	--	--	--	--	--	--	--	--	--	--	--	--	--	--	--	--	--	--	--
Cluster-12591.415	183.10312879365	78.3458664050057	1.2225	1.0114e-06	0.00021911	864	1130833899	GAV83674.1	248	1.1e-18	DNA_pol_A_exo1 domain-containing protein [Cephalotus follicularis]	--	--	--	--	--	--	--	--	--	--	--	--	--	PF01612	3'-5' exonuclease	GO:0006139	nucleobase-containing compound metabolic process	GO:0008408//GO:0003676	3'-5' exonuclease activity//nucleic acid binding	--	--	--	--
Cluster-12591.18021	206.227657137264	424.164530266779	-1.0398	1.0805e-06	0.00023199	1037	--	--	--	--	--	AM461659.1	AM461659	38	1.08377e-08	Vitis vinifera, whole genome shotgun sequence, contig VV78X015834.4, clone ENTAV 115	--	--	--	--	--	--	--	--	--	--	--	--	--	--	--	--	--	--
Cluster-12591.10593	686.168477482235	305.107806742222	1.1682	1.1443e-06	0.00024459	1066	1201312706	OVA12724.1	138	7.7e-06	Protein of unknown function DUF581 [Macleaya cordata]	--	--	--	--	--	--	--	--	--	--	--	--	--	--	--	--	--	--	--	--	--	--	--
Cluster-12591.29277	129.707027875847	43.4709598724442	1.5802	1.2524e-06	0.00026359	2276	1552207361	RVW61437.1	2092	4.3e-232	hypothetical protein CK203_032023 [Vitis vinifera]	XM_024036298.1	XM_024036298	376	0	PREDICTED: Quercus suber uncharacterized LOC112004073 (LOC112004073), mRNA	--	--	--	--	--	--	--	--	--	--	--	--	--	--	--	--	--	--
Cluster-12591.9556	27.2463467219624	109.964628478567	-2.0038	1.291e-06	0.00026761	1327	--	--	--	--	--	--	--	--	--	--	--	--	--	--	--	--	--	--	PF08082//PF09252	PRO8NT (NUC069), PrP8 N-terminal domain//Allergen Fel d I-B chain	GO:0000398	mRNA splicing, via spliceosome	--	--	GO:0005615	extracellular space	--	--
Cluster-12591.32465	203.569023373559	89.3159694817845	1.1861	1.4311e-06	0.00029538	835	1279039115	XP_022846371.1	160	1.7e-08	uncharacterized protein LOC111369102 [Olea europaea var. sylvestris]	--	--	--	--	--	--	--	--	--	--	--	--	--	--	--	--	--	--	--	--	--	--	--
Cluster-12591.13066	101.402462722503	237.102998901501	-1.2238	1.6084e-06	0.00032638	2469	1585673155	XP_028110795.1	647	1.7e-64	CTP synthase 1-like isoform X1 [Camellia sinensis]	XM_024063489.1	XM_024063489	217	8.20347e-108	PREDICTED: Quercus suber CTP synthase (LOC112030825), mRNA	K01937	pyrG, CTPS	CTP synthase	http://www.genome.jp/dbget-bin/www_bget?ko:K01937	Q6GME1	435	2.5e-41	CTP synthase 2 OS=Xenopus laevis OX=8355 GN=ctps2 PE=2 SV=1	PF07722	Peptidase C26	--	--	GO:0016787	hydrolase activity	--	--	KOG2387	CTP synthase (UTP-ammonia lyase)
Cluster-12591.8030	17.922312153317	97.1389208675631	-2.4384	1.6388e-06	0.00033115	1973	1343983679	XP_023873657.1	985	8.7e-104	UDP-glucose iridoid glucosyltransferase-like [Quercus suber]	--	--	--	--	--	--	--	--	--	U3UA11	868	1.2e-91	UDP-glucose iridoid glucosyltransferase OS=Catharanthus roseus OX=4058 GN=UGT76A2 PE=1 SV=1	PF00201//PF04101	UDP-glucoronosyl and UDP-glucosyl transferase//Glycosyltransferase family 28 C-terminal domain	--	--	GO:0016758	transferase activity, transferring hexosyl groups	--	--	--	--
Cluster-12591.2885	110.816386969118	36.5071872456443	1.5995	3.108e-06	0.00057711	2227	--	--	--	--	--	XM_018125472.1	XM_018125472	38	2.3664e-08	PREDICTED: Theobroma cacao formin-like protein 3 (LOC18591756), mRNA	--	--	--	--	--	--	--	--	PF06423//PF00126	GWT1//Bacterial regulatory helix-turn-helix protein, lysR family	GO:0006355//GO:0006506	regulation of transcription, DNA-templated//GPI anchor biosynthetic process	GO:0003700//GO:0016746	DNA-binding transcription factor activity//transferase activity, transferring acyl groups	GO:0005667//GO:0016021	transcription regulator complex//integral component of membrane	--	--
Cluster-12591.15038	1028.36887642824	500.117390576195	1.0393	3.1549e-06	0.00058133	2940	1126499158	APR64229.1	2122	1.9e-235	4-coumarate--CoA ligase family protein 4 [Populus tomentosa]	XM_009353551.2	XM_009353551	302	5.48978e-155	PREDICTED: Pyrus x bretschneideri 4-coumarate--CoA ligase 2-like (LOC103943288), mRNA	K01904	4CL	4-coumarate--CoA ligase	http://www.genome.jp/dbget-bin/www_bget?ko:K01904	P31687	1919	2.4e-213	4-coumarate--CoA ligase 2 OS=Glycine max OX=3847 PE=2 SV=2	PF00501//PF10717	AMP-binding enzyme//Occlusion-derived virus envelope protein ODV-E18	--	--	GO:0003824	catalytic activity	GO:0019031	viral envelope	--	--
Cluster-12591.462	30.8166781968184	96.7208635024035	-1.6455	3.2427e-06	0.00059347	779	1338467283	PON89287.1	200	3.6e-13	hypothetical protein TorRG33x02_149580 [Trema orientale]	--	--	--	--	--	--	--	--	--	--	--	--	--	--	--	--	--	--	--	--	--	--	--
Cluster-12591.2350	75.2416845679146	165.216410607056	-1.1324	3.5919e-06	0.00064941	2368	1201305089	OVA06523.1	904	2.6e-94	Pyridine nucleotide-disulfide oxidoreductase [Macleaya cordata]	XM_028238843.1	XM_028238843	249	1.27908e-125	PREDICTED: Camellia sinensis probable indole-3-pyruvate monooxygenase YUCCA4 (LOC114294702), mRNA	K11816	YUCCA	indole-3-pyruvate monooxygenase	http://www.genome.jp/dbget-bin/www_bget?ko:K11816	Q9LFM5	796	3.3e-83	Probable indole-3-pyruvate monooxygenase YUCCA4 OS=Arabidopsis thaliana OX=3702 GN=YUC4 PE=1 SV=1	PF01494//PF01266//PF07992//PF00743//PF02254	FAD binding domain//FAD dependent oxidoreductase//Pyridine nucleotide-disulphide oxidoreductase//Flavin-binding monooxygenase-like//TrkA-N domain	GO:0006813//GO:0055114	potassium ion transport//oxidation-reduction process	GO:0071949//GO:0050660//GO:0050661//GO:0004499//GO:0016491	FAD binding//flavin adenine dinucleotide binding//NADP binding//N,N-dimethylaniline monooxygenase activity//oxidoreductase activity	--	--	--	--
Cluster-12591.3566	210.216940735212	91.3313794263314	1.2034	4.416e-06	0.00076669	1069	1220069109	XP_021820968.1	362	8.2e-32	uncharacterized protein LOC110762624 [Prunus avium]	XM_022907608.1	XM_022907608	39	3.10931e-09	PREDICTED: Durio zibethinus uncharacterized LOC111308916 (LOC111308916), transcript variant X2, mRNA	--	--	--	--	--	--	--	--	--	--	--	--	--	--	--	--	--	--
Cluster-12591.11976	142.387920943499	57.9794254488385	1.2954	4.6856e-06	0.00080191	2479	--	--	--	--	--	--	--	--	--	--	--	--	--	--	--	--	--	--	PF02922	Carbohydrate-binding module 48 (Isoamylase N-terminal domain)	GO:0005975	carbohydrate metabolic process	GO:0004553	hydrolase activity, hydrolyzing O-glycosyl compounds	--	--	--	--
Cluster-7663.0	31.8436268572118	107.161043446055	-1.7437	4.9545e-06	0.00084195	2314	1098723716	XP_018854102.1	440	1.6e-40	PREDICTED: squamosa promoter-binding-like protein 7 [Juglans regia]	XM_007140918.1	XM_007140918	90	3.05031e-37	Phaseolus vulgaris hypothetical protein (PHAVU_008G157100g) mRNA, complete cds	--	--	--	--	Q7XT42	240	9.5e-19	Squamosa promoter-binding-like protein 7 OS=Oryza sativa subsp. japonica OX=39947 GN=SPL7 PE=2 SV=2	PF03110	SBP domain	--	--	GO:0003677	DNA binding	GO:0005634	nucleus	--	--
Cluster-10360.0	173.674238046011	64.4172021199525	1.4304	5.0823e-06	0.00086062	2115	--	--	--	--	--	--	--	--	--	--	--	--	--	--	--	--	--	--	--	--	--	--	--	--	--	--	--	--
Cluster-12591.7110	175.728655999508	81.3725149705593	2022-01-11	5.7512e-06	0.00095046	1953	225450423	XP_002276091.1	1133	5.9e-121	PREDICTED: transcription factor MYB86 [Vitis vinifera]	XM_006382189.2	XM_006382189	267	1.03688e-135	PREDICTED: Populus trichocarpa transcription factor MYB61 (LOC18098444), mRNA	K09422	MYBP	myb proto-oncogene protein, plant	http://www.genome.jp/dbget-bin/www_bget?ko:K09422	Q8VZQ2	672	6.4e-69	Transcription factor MYB61 OS=Arabidopsis thaliana OX=3702 GN=MYB61 PE=2 SV=1	PF09111	SLIDE	GO:0006338	chromatin remodeling	GO:0003676//GO:0005524//GO:0016818	nucleic acid binding//ATP binding//hydrolase activity, acting on acid anhydrides, in phosphorus-containing anhydrides	GO:0005634	nucleus	--	--
Cluster-11168.0	49.3785473268941	118.112265904896	-1.2588	5.8934e-06	0.00096403	2269	1552250519	RVW96685.1	1986	8.4e-220	Nitrate regulatory gene2 protein [Vitis vinifera]	XM_024060803.1	XM_024060803	514	0	PREDICTED: Quercus suber nitrate regulatory gene2 protein-like (LOC112028150), transcript variant X1, mRNA	--	--	--	--	A0A178VBJ0	543	6.8e-54	Protein ALTERED PHOSPHATE STARVATION RESPONSE 1 OS=Arabidopsis thaliana OX=3702 GN=APSR1 PE=2 SV=1	--	--	--	--	--	--	--	--	--	--
Cluster-8820.0	5.09831022038387	38.7593876033722	-2.9113	6.1559e-06	0.0010002	739	1552177314	RVW38855.1	571	3.3e-56	Dirigent protein 23 [Vitis vinifera]	--	--	--	--	--	--	--	--	--	Q9SKQ2	249	2.7e-20	Dirigent protein 4 OS=Arabidopsis thaliana OX=3702 GN=DIR4 PE=2 SV=1	PF01176	Translation initiation factor 1A / IF-1	GO:0006446//GO:0006413	regulation of translational initiation//translational initiation	GO:0003743//GO:0003723	translation initiation factor activity//RNA binding	GO:0005840	ribosome	--	--
Cluster-8859.0	40.9197367883117	4.95382002191832	3.0335	6.6446e-06	0.0010616	448	1201312207	OVA12265.1	157	2.0e-08	hypothetical protein BVC80_1779g39 [Macleaya cordata]	--	--	--	--	--	--	--	--	--	--	--	--	--	--	--	--	--	--	--	--	--	--	--
Cluster-10313.0	45.0920523917494	7.81670357271899	2.5318	6.9642e-06	0.0010981	2265	1371501997	PSR98292.1	2393	5.4e-267	Laccase-17 like [Actinidia chinensis var. chinensis]	XM_021794540.1	XM_021794540	556	0	PREDICTED: Hevea brasiliensis laccase-4-like (LOC110642460), mRNA	K05909	E1.10.3.2	laccase	http://www.genome.jp/dbget-bin/www_bget?ko:K05909	Q9FJD5	2020	3.7e-225	Laccase-17 OS=Arabidopsis thaliana OX=3702 GN=LAC17 PE=2 SV=1	PF00394//PF07732//PF07731	Multicopper oxidase//Multicopper oxidase//Multicopper oxidase	GO:0055114	oxidation-reduction process	GO:0005507//GO:0016491	copper ion binding//oxidoreductase activity	--	--	--	--
Cluster-10711.0	30.6575641748749	88.9588639064802	-1.5331	7.1019e-06	0.0011089	2923	296086637	CBI32272.3	2050	4.1e-227	unnamed protein product, partial [Vitis vinifera]	XM_021755881.1	XM_021755881	95	6.42203e-40	PREDICTED: Manihot esculenta auxin response factor 4-like (LOC110614360), mRNA	--	--	--	--	Q94JM3	1184	4.1e-128	Auxin response factor 2 OS=Arabidopsis thaliana OX=3702 GN=ARF2 PE=1 SV=2	PF02362//PF15085//PF03493//PF06507	B3 DNA binding domain//Neuropeptide FF//Calcium-activated BK potassium channel alpha subunit//Auxin response factor	GO:0009725//GO:0007218//GO:0007165//GO:0006813//GO:0006355	response to hormone//neuropeptide signaling pathway//signal transduction//potassium ion transport//regulation of transcription, DNA-templated	GO:0005102//GO:0003677//GO:0005184	signaling receptor binding//DNA binding//neuropeptide hormone activity	GO:0005634//GO:0016020	nucleus//membrane	--	--
Cluster-12591.12186	148.833558548066	67.0002605905342	1.1507	7.7127e-06	0.0011738	776	--	--	--	--	--	--	--	--	--	--	--	--	--	--	--	--	--	--	PF02806	Alpha amylase, C-terminal all-beta domain	GO:0005975	carbohydrate metabolic process	GO:0003824//GO:0043169	catalytic activity//cation binding	--	--	--	--
Cluster-12591.29568	79.2359797158907	22.192661323895	1.8347	8.5463e-06	0.0012569	856	1585752635	XP_028071978.1	229	1.7e-16	organ-specific protein P4-like [Camellia sinensis]	--	--	--	--	--	--	--	--	--	P17771	125	7.6e-06	Organ-specific protein P4 OS=Pisum sativum OX=3888 PE=2 SV=1	--	--	--	--	--	--	--	--	--	--
Cluster-5379.0	42.9312189709091	4.33180696392334	3.2998	9.013e-06	0.0013095	4527	1552265131	RVX08841.1	2997	0.0e+00	Retrovirus-related Pol polyprotein from transposon RE1 [Vitis vinifera]	AM489192.1	AM489192	152	2.05631e-71	Vitis vinifera contig VV78X196419.18, whole genome shotgun sequence	--	--	--	--	Q9ZT94	1610	2.6e-177	Retrovirus-related Pol polyprotein from transposon RE2 OS=Arabidopsis thaliana OX=3702 GN=RE2 PE=4 SV=1	PF06064//PF08702	Host-nuclease inhibitor protein Gam//Fibrinogen alpha/beta chain family	GO:0007165//GO:0051258//GO:0030168	signal transduction//protein polymerization//platelet activation	GO:0005102//GO:0060703	signaling receptor binding//deoxyribonuclease inhibitor activity	GO:0005577	fibrinogen complex	--	--
Cluster-12591.23557	435.634916409055	207.679196237762	1.0677	9.9453e-06	0.0014164	1427	1063517806	XP_017980804.1	776	1.1e-79	PREDICTED: uncharacterized protein LOC18592178 [Theobroma cacao]	XM_028230577.1	XM_028230577	88	2.41333e-36	PREDICTED: Camellia sinensis uncharacterized LOC114287279 (LOC114287279), mRNA	--	--	--	--	--	--	--	--	PF04277//PF01956//PF04689	Oxaloacetate decarboxylase, gamma chain//Integral membrane protein EMC3/TMCO1-like//DNA binding protein S1FA	GO:0006814//GO:0006090//GO:0006525//GO:0006560//GO:0036376//GO:0006355	sodium ion transport//pyruvate metabolic process//arginine metabolic process//proline metabolic process//sodium ion export across plasma membrane//regulation of transcription, DNA-templated	GO:0015081//GO:0003677//GO:0008948	sodium ion transmembrane transporter activity//DNA binding//oxaloacetate decarboxylase activity	GO:0005634//GO:0016020	nucleus//membrane	--	--
Cluster-12591.4007	235.19682696289	117.466622151138	1.0008	9.9908e-06	0.0014173	2414	1098824393	XP_018818511.1	2200	1.4e-244	PREDICTED: beta-glucosidase 40-like [Juglans regia]	XM_006437899.2	XM_006437899	456	0	PREDICTED: Citrus clementina beta-glucosidase 40 (LOC18044238), transcript variant X2, mRNA	K01188	E3.2.1.21	beta-glucosidase	http://www.genome.jp/dbget-bin/www_bget?ko:K01188	Q9FZE0	2058	1.5e-229	Beta-glucosidase 40 OS=Arabidopsis thaliana OX=3702 GN=BGLU40 PE=2 SV=1	PF11047//PF00232//PF00150	Salmonella outer protein D//Glycosyl hydrolase family 1//Cellulase (glycosyl hydrolase family 5)	GO:0005975//GO:0009405	carbohydrate metabolic process//pathogenesis	GO:0004553	hydrolase activity, hydrolyzing O-glycosyl compounds	GO:0033644	host cell membrane	--	--
Cluster-12591.14009	68.5166529426848	205.208270655205	-1.5775	1.0264e-05	0.0014518	405	--	--	--	--	--	--	--	--	--	--	--	--	--	--	--	--	--	--	--	--	--	--	--	--	--	--	--	--
Cluster-12591.13287	499.199137810422	224.761108545363	1.1495	1.0326e-05	0.0014563	1295	1045362180	GAU48548.1	442	5.3e-41	hypothetical protein TSUD_99540 [Trifolium subterraneum]	AM465851.1	AM465851	93	3.63019e-39	Vitis vinifera, whole genome shotgun sequence, contig VV78X110616.9, clone ENTAV 115	K00799	GST, gst	glutathione S-transferase	http://www.genome.jp/dbget-bin/www_bget?ko:K00799	Q03666	417	1.6e-39	Probable glutathione S-transferase OS=Nicotiana tabacum OX=4097 PE=2 SV=1	PF13417//PF13409//PF02798	Glutathione S-transferase, N-terminal domain//Glutathione S-transferase, N-terminal domain//Glutathione S-transferase, N-terminal domain	--	--	GO:0005515	protein binding	--	--	--	--
Cluster-12591.2629	45.8527209659034	117.812513500065	-1.36	1.0477e-05	0.0014733	4340	731423487	XP_002273978.2	5006	0.0e+00	PREDICTED: leucine-rich repeat receptor protein kinase EMS1 [Vitis vinifera]	XM_028198652.1	XM_028198652	1081	0	PREDICTED: Camellia sinensis leucine-rich repeat receptor protein kinase EMS1 (LOC114258667), mRNA	--	--	--	--	Q9LYN8	3718	0.0e+00	Leucine-rich repeat receptor protein kinase EMS1 OS=Arabidopsis thaliana OX=3702 GN=EMS1 PE=1 SV=1	PF13855//PF00069//PF00560//PF07714	Leucine rich repeat//Protein kinase domain//Leucine Rich Repeat//Protein tyrosine and serine/threonine kinase	GO:0006468	protein phosphorylation	GO:0005515//GO:0004672//GO:0005524	protein binding//protein kinase activity//ATP binding	--	--	--	--
Cluster-12591.11376	100.350855536227	230.396434938842	-1.1983	1.0987e-05	0.0015271	2315	1585718794	XP_028055661.1	288	6.8e-23	B3 domain-containing protein At4g01580-like isoform X3 [Camellia sinensis]	--	--	--	--	--	--	--	--	--	Q9FGD2	190	5.9e-13	Putative B3 domain-containing protein At5g66980 OS=Arabidopsis thaliana OX=3702 GN=At5g66980 PE=1 SV=1	PF02362	B3 DNA binding domain	--	--	GO:0003677	DNA binding	--	--	--	--
Cluster-12591.32746	198.91672474379	92.7150564057621	1.1009	1.2225e-05	0.0016468	3225	1098834387	XP_018823742.1	1906	2.3e-210	PREDICTED: probable receptor-like serine/threonine-protein kinase At5g57670 [Juglans regia]	XM_018985936.1	XM_018985936	336	7.58036e-174	PREDICTED: Juglans regia probable serine/threonine-protein kinase RLCKVII (LOC109006601), transcript variant X3, mRNA	--	--	--	--	Q9SGY7	622	6.7e-63	Putative proline-rich receptor-like protein kinase PERK11 OS=Arabidopsis thaliana OX=3702 GN=PERK11 PE=2 SV=2	PF07714//PF00069	Protein tyrosine and serine/threonine kinase//Protein kinase domain	GO:0006468	protein phosphorylation	GO:0004672//GO:0005524	protein kinase activity//ATP binding	--	--	--	--
Cluster-12591.23365	177.007279672428	81.0012389573548	1.1292	1.3033e-05	0.0017289	2732	--	--	--	--	--	--	--	--	--	--	--	--	--	--	--	--	--	--	PF05887//PF04177	Procyclic acidic repetitive protein (PARP)//TAP42-like family	GO:0009966	regulation of signal transduction	--	--	GO:0016020	membrane	--	--
Cluster-12591.253	109.201808992117	43.0536172399228	1.3414	1.3182e-05	0.0017368	1833	1350312462	XP_024038415.1	413	1.7e-37	uncharacterized protein LOC18039588 [Citrus clementina]	XM_024327955.1	XM_024327955	117	2.35626e-52	PREDICTED: Rosa chinensis uncharacterized LOC112188756 (LOC112188756), transcript variant X2, mRNA	--	--	--	--	--	--	--	--	--	--	--	--	--	--	--	--	--	--
Cluster-12591.7176	72.9756057984389	192.516446134153	-1.397	1.5717e-05	0.0020429	865	--	--	--	--	--	XR_003322904.1	XR_003322904	34	1.50284e-06	PREDICTED: Papaver somniferum uncharacterized LOC113274257 (LOC113274257), ncRNA	--	--	--	--	--	--	--	--	--	--	--	--	--	--	--	--	--	--
Cluster-7070.0	109.869825519348	35.6616231442383	1.6259	1.6335e-05	0.0021118	1206	1269949621	XP_022724568.1	179	1.5e-10	agamous-like MADS-box protein AGL29 [Durio zibethinus]	--	--	--	--	--	--	--	--	--	--	--	--	--	--	--	--	--	--	--	--	--	--	--
Cluster-12591.29161	48.5339407792638	118.255620139488	-1.2834	1.7477e-05	0.0022075	2248	1269973841	XP_022737482.1	1814	7.4e-200	cytokinin hydroxylase-like isoform X1 [Durio zibethinus]	XM_018975158.1	XM_018975158	306	2.49948e-157	PREDICTED: Juglans regia cytokinin hydroxylase-like (LOC108998581), mRNA	--	--	--	--	Q9FF18	762	2.7e-79	Cytokinin hydroxylase OS=Arabidopsis thaliana OX=3702 GN=CYP735A1 PE=1 SV=1	PF00067	Cytochrome P450	GO:0055114	oxidation-reduction process	GO:0005506//GO:0020037//GO:0016705	iron ion binding//heme binding//oxidoreductase activity, acting on paired donors, with incorporation or reduction of molecular oxygen	--	--	--	--
Cluster-12591.3909	178.544821589527	78.5902075712019	1.1814	1.772e-05	0.002225	1074	1585706270	XP_028126520.1	763	2.6e-78	acyl-CoA--sterol O-acyltransferase 1-like [Camellia sinensis]	XM_010517340.2	XM_010517340	47	1.11578e-13	PREDICTED: Camelina sativa acyl-CoA--sterol O-acyltransferase 1 (LOC104791446), mRNA	--	--	--	--	Q9SV07	619	4.9e-63	Acyl-CoA--sterol O-acyltransferase 1 OS=Arabidopsis thaliana OX=3702 GN=ASAT1 PE=1 SV=1	--	--	--	--	--	--	--	--	--	--
Cluster-803.0	14.334024454025	0	6.268	1.9226e-05	0.002382	859	1338455631	PON78046.1	499	8.6e-48	Casparian strip membrane protein [Parasponia andersonii]	XM_002323374.2	XM_002323374	119	8.36623e-54	PREDICTED: Populus trichocarpa casparian strip membrane protein 2 (LOC7469972), mRNA	--	--	--	--	B9HBX2	483	2.3e-47	Casparian strip membrane protein 1 OS=Populus trichocarpa OX=3694 GN=POPTRDRAFT_763057 PE=2 SV=1	--	--	--	--	--	--	--	--	--	--
Cluster-9287.0	0	15.0129641474554	-6.3857	2.2102e-05	0.0026507	682	--	--	--	--	--	--	--	--	--	--	--	--	--	--	--	--	--	--	--	--	--	--	--	--	--	--	--	--
Cluster-12591.636	16.9219427344663	63.9941384436865	-1.9195	2.3886e-05	0.0028018	2290	731379631	XP_010661324.1	963	3.6e-101	PREDICTED: uncharacterized protein LOC104881794 isoform X1 [Vitis vinifera]	XM_018964942.1	XM_018964942	35	1.13261e-06	PREDICTED: Juglans regia uncharacterized LOC108990847 (LOC108990847), mRNA	--	--	--	--	--	--	--	--	--	--	--	--	--	--	--	--	--	--
Cluster-12591.18301	566.77802158046	274.182880882075	1.0461	2.4468e-05	0.0028492	1799	1191635083	OTF87226.1	316	3.0e-26	putative non-specific lipid-transfer protein [Helianthus annuus]	--	--	--	--	--	--	--	--	--	Q43681	261	2.7e-21	Probable non-specific lipid-transfer protein AKCS9 OS=Vigna unguiculata OX=3917 PE=2 SV=1	--	--	--	--	--	--	--	--	--	--
Cluster-12591.7023	16.2019681949701	0	6.4433	3.4041e-05	0.0038326	994	--	--	--	--	--	--	--	--	--	--	--	--	--	--	--	--	--	--	--	--	--	--	--	--	--	--	--	--
Cluster-12591.33058	62.048477140025	137.424509313775	-1.1476	3.5231e-05	0.0039189	1698	1344059833	XP_023913430.1	1602	2.1e-175	3-ketoacyl-CoA synthase 6-like [Quercus suber]	--	--	--	--	--	K15397	KCS	3-ketoacyl-CoA synthase	http://www.genome.jp/dbget-bin/www_bget?ko:K15397	Q9XF43	1130	4.4e-122	3-ketoacyl-CoA synthase 6 OS=Arabidopsis thaliana OX=3702 GN=CUT1 PE=1 SV=1	PF08545//PF08392	3-Oxoacyl-[acyl-carrier-protein (ACP)] synthase III//FAE1/Type III polyketide synthase-like protein	GO:0006633//GO:0042967	fatty acid biosynthetic process//obsolete acyl-carrier-protein biosynthetic process	GO:0004315//GO:0016747	3-oxoacyl-[acyl-carrier-protein] synthase activity//transferase activity, transferring acyl groups other than amino-acyl groups	GO:0005835//GO:0016020	fatty acid synthase complex//membrane	--	--
Cluster-12591.33451	90.4777653578433	184.908827035876	-1.0289	3.7498e-05	0.0040986	2215	743908725	XP_011047821.1	702	6.4e-71	PREDICTED: protein LATERAL ORGAN BOUNDARIES-like [Populus euphratica]	XM_024586466.1	XM_024586466	205	3.44285e-101	PREDICTED: Populus trichocarpa protein LATERAL ORGAN BOUNDARIES (LOC7453789), transcript variant X2, mRNA	--	--	--	--	Q9FML4	536	4.3e-53	Protein LATERAL ORGAN BOUNDARIES OS=Arabidopsis thaliana OX=3702 GN=LOB PE=1 SV=1	--	--	--	--	--	--	--	--	--	--
Cluster-12591.28224	148.381125269856	59.2895178335362	1.3204	4.1289e-05	0.0044422	988	1552275177	RVX17272.1	477	3.5e-45	Glutaredoxin-C6 [Vitis vinifera]	--	--	--	--	--	--	--	--	--	Q8L9S3	383	1.1e-35	Glutaredoxin-C6 OS=Arabidopsis thaliana OX=3702 GN=GRXC6 PE=2 SV=2	PF00462	Glutaredoxin	GO:0045454//GO:0006118	cell redox homeostasis//obsolete electron transport	GO:0015035//GO:0009055	protein disulfide oxidoreductase activity//electron transfer activity	--	--	--	--
Cluster-12591.332	68.0174828689842	22.7926137461391	1.5754	5.1384e-05	0.0053721	2083	1098758096	XP_018842578.1	2308	3.6e-257	PREDICTED: L-gulonolactone oxidase 3-like [Juglans regia]	XM_010650206.2	XM_010650206	479	0	PREDICTED: Vitis vinifera L-gulonolactone oxidase 3 (LOC100247576), mRNA	--	--	--	--	Q9LYD8	2081	2.8e-232	L-gulonolactone oxidase 3 OS=Arabidopsis thaliana OX=3702 GN=GULLO3 PE=1 SV=1	PF01565//PF08031//PF04030	FAD binding domain//Berberine and berberine like//D-arabinono-1,4-lactone oxidase	GO:0055114	oxidation-reduction process	GO:0050660//GO:0003885//GO:0016491	flavin adenine dinucleotide binding//D-arabinono-1,4-lactone oxidase activity//oxidoreductase activity	GO:0016020	membrane	--	--
Cluster-12591.32086	70.8485138490718	158.446837284159	-1.1589	5.1764e-05	0.0054001	1438	1216935231	XP_021655127.1	1318	1.5e-142	uncharacterized protein LOC110646098 [Hevea brasiliensis]	XM_023905403.1	XM_023905403	225	1.69103e-112	PREDICTED: Lactuca sativa beta-1,3-galactosyltransferase pvg3 (LOC111909612), mRNA	--	--	--	--	--	--	--	--	PF01762//PF11663	Galactosyltransferase//Toxin with endonuclease activity, of toxin-antitoxin system	GO:0006486//GO:0051252	protein glycosylation//regulation of RNA metabolic process	GO:0004540	ribonuclease activity	GO:0110001//GO:0016020	toxin-antitoxin complex//membrane	--	--
Cluster-6911.0	49.4653765226091	8.6079788829208	2.513	6.073e-05	0.0062009	836	1344055393	XP_023911086.1	498	1.1e-47	transcription factor bHLH162-like [Quercus suber]	--	--	--	--	--	--	--	--	--	F4JIJ7	282	4.6e-24	Transcription factor bHLH162 OS=Arabidopsis thaliana OX=3702 GN=BHLH162 PE=1 SV=1	PF00010	Helix-loop-helix DNA-binding domain	--	--	GO:0046983	protein dimerization activity	--	--	--	--
Cluster-12591.21492	2.58121597899511	23.5043995093611	-3.1822	6.4857e-05	0.0064846	639	--	--	--	--	--	--	--	--	--	--	--	--	--	--	--	--	--	--	--	--	--	--	--	--	--	--	--	--
Cluster-12591.3146	63.9171310711931	11.1374957219264	2.5097	6.5648e-05	0.0065271	1968	1371536699	PSS32675.1	2504	6.3e-280	Laccase-4 like [Actinidia chinensis var. chinensis]	XM_016824639.1	XM_016824639	571	0	PREDICTED: Gossypium hirsutum laccase-4-like (LOC107899042), mRNA	K05909	E1.10.3.2	laccase	http://www.genome.jp/dbget-bin/www_bget?ko:K05909	O80434	2234	4.9e-250	Laccase-4 OS=Arabidopsis thaliana OX=3702 GN=IRX12 PE=2 SV=2	PF07731//PF16719//PF00394//PF07732	Multicopper oxidase//SAWADEE domain//Multicopper oxidase//Multicopper oxidase	GO:0055114	oxidation-reduction process	GO:0016491//GO:0003682//GO:0005507	oxidoreductase activity//chromatin binding//copper ion binding	GO:0000785	chromatin	--	--
Cluster-12591.24562	154.780796973382	318.821264626252	-1.0417	6.6478e-05	0.0065648	816	225449270	XP_002280821.1	642	2.1e-64	PREDICTED: 18.1 kDa class I heat shock protein [Vitis vinifera]	XM_021754638.1	XM_021754638	146	7.76415e-69	PREDICTED: Manihot esculenta 17.4 kDa class I heat shock protein-like (LOC110613482), mRNA	K13993	HSP20	HSP20 family protein	http://www.genome.jp/dbget-bin/www_bget?ko:K13993	P05478	546	1.1e-54	18.5 kDa class I heat shock protein OS=Glycine max OX=3847 GN=HSP18.5-C PE=3 SV=1	--	--	--	--	--	--	--	--	--	--
Cluster-12591.32840	6.51477089220122	36.0974711068942	-2.474	6.978e-05	0.0067932	436	1217024019	XP_021651758.1	217	2.2e-15	transcription factor PRE3-like [Hevea brasiliensis]	--	--	--	--	--	--	--	--	--	Q8GW32	199	1.0e-14	Transcription factor PRE6 OS=Arabidopsis thaliana OX=3702 GN=PRE6 PE=1 SV=1	PF14523//PF00715//PF00010//PF06009	Syntaxin-like protein//Interleukin 2//Helix-loop-helix DNA-binding domain//Laminin Domain II	GO:0008283//GO:0006955//GO:0007155//GO:0040007//GO:0007165	cell population proliferation//immune response//cell adhesion//growth//signal transduction	GO:0008083//GO:0005134//GO:0046983	growth factor activity//interleukin-2 receptor binding//protein dimerization activity	GO:0016020//GO:0005893//GO:0005576	membrane//interleukin-2 receptor complex//extracellular region	--	--
Cluster-12591.72	50.1453672176702	9.75097816951761	2.3604	7.2744e-05	0.0070249	942	1220088152	XP_021830863.1	226	4.3e-16	uncharacterized protein LOC110770937 [Prunus avium]	XM_016017482.2	XM_016017482	71	4.43779e-27	PREDICTED: Ziziphus jujuba uncharacterized LOC107410074 (LOC107410074), mRNA	--	--	--	--	--	--	--	--	--	--	--	--	--	--	--	--	--	--
Cluster-12591.23005	69.1198071899737	148.383282525631	-1.099	7.6216e-05	0.0072856	3400	1552211891	RVW65037.1	1052	2.5e-111	Transcription factor HBP-1b(c1) [Vitis vinifera]	XM_019220885.1	XM_019220885	568	0	PREDICTED: Vitis vinifera transcription factor TGA2.3 (LOC100249239), transcript variant X2, mRNA	K14431	TGA	transcription factor TGA	http://www.genome.jp/dbget-bin/www_bget?ko:K14431	Q9SX27	876	2.5e-92	Transcription factor PERIANTHIA OS=Arabidopsis thaliana OX=3702 GN=PAN PE=1 SV=1	PF07716//PF14144//PF06317//PF00241//PF00170	Basic region leucine zipper//Seed dormancy control//Arenavirus RNA polymerase//Cofilin/tropomyosin-type actin-binding protein//bZIP transcription factor	GO:0019079//GO:0006355//GO:0006144//GO:0006351	viral genome replication//regulation of transcription, DNA-templated//purine nucleobase metabolic process//transcription, DNA-templated	GO:0003779//GO:0003700//GO:0043565//GO:0003968	actin binding//DNA-binding transcription factor activity//sequence-specific DNA binding//RNA-directed 5'-3' RNA polymerase activity	GO:0031379//GO:0005667	RNA-directed RNA polymerase complex//transcription regulator complex	--	--
Cluster-12591.29376	174.903865687748	87.1643483408683	1.0023	7.9321e-05	0.0074729	2376	1137251604	OMP08016.1	1339	9.3e-145	Glycerophosphoryl diester phosphodiesterase [Corchorus olitorius]	XM_002283909.4	XM_002283909	445	0	PREDICTED: Vitis vinifera glycerophosphodiester phosphodiesterase GDPD6 (LOC100260480), mRNA	K01126	E3.1.4.46, glpQ, ugpQ	glycerophosphoryl diester phosphodiesterase	http://www.genome.jp/dbget-bin/www_bget?ko:K01126	Q9SD81	1192	3.9e-129	Glycerophosphodiester phosphodiesterase GDPD6 OS=Arabidopsis thaliana OX=3702 GN=GDPD6 PE=2 SV=1	PF04805//PF03009	E10-like protein conserved region//Glycerophosphoryl diester phosphodiesterase family	GO:0055114//GO:0006629	oxidation-reduction process//lipid metabolic process	GO:0016972//GO:0008081	thiol oxidase activity//phosphoric diester hydrolase activity	--	--	--	--
Cluster-12591.11055	160.951220508638	77.697905431607	1.0488	8.3357e-05	0.0077591	485	--	--	--	--	--	--	--	--	--	--	--	--	--	--	--	--	--	--	PF04712	Radial spokehead-like protein	GO:0060271//GO:0060294	cilium assembly//cilium movement involved in cell motility	--	--	GO:0001534	radial spoke	--	--
Cluster-12591.11908	390.522757112967	177.86130229464	1.1329	8.6227e-05	0.00799	1510	645393054	AIB06736.1	277	8.3e-22	chalcone synthases-1 [Mangifera indica]	LN736346.1	LN736346	138	4.10099e-64	Ribes uva-crispa partial mRNA for chalcone synthase (CHS gene), cultivar Chorny negus	K00660	CHS	chalcone synthase	http://www.genome.jp/dbget-bin/www_bget?ko:K00660	P48387	265	7.8e-22	Chalcone synthase 2 OS=Camellia sinensis OX=4442 GN=CHS2 PE=2 SV=1	--	--	--	--	--	--	--	--	--	--
Cluster-12591.27255	9.88294401842432	47.9556894965682	-2.2713	8.9675e-05	0.0082736	1164	1216951137	XP_021671846.1	678	2.0e-68	UPF0481 protein At3g47200-like isoform X2 [Hevea brasiliensis]	--	--	--	--	--	--	--	--	--	Q9SD53	250	3.3e-20	UPF0481 protein At3g47200 OS=Arabidopsis thaliana OX=3702 GN=At3g47200 PE=2 SV=1	--	--	--	--	--	--	--	--	--	--
Cluster-12591.6667	113.200807522203	271.538058608031	-1.2592	9.6267e-05	0.0087353	2428	297740031	CBI30213.3	972	3.4e-102	unnamed protein product, partial [Vitis vinifera]	XM_021955255.1	XM_021955255	163	8.41506e-78	PREDICTED: Prunus avium probable glycosyltransferase At5g03795 (LOC110754216), mRNA	--	--	--	--	Q9FFN2	847	4.1e-89	Probable glycosyltransferase At5g03795 OS=Arabidopsis thaliana OX=3702 GN=At5g03795 PE=3 SV=2	PF02272	DHHA1 domain	--	--	GO:0003676	nucleic acid binding	--	--	--	--
Cluster-7357.0	8.40259157324279	37.8330958690107	-2.1694	9.9135e-05	0.0089448	1647	1391292656	XP_025013197.1	1101	2.6e-117	probable LRR receptor-like serine/threonine-protein kinase At4g36180 [Ricinus communis]	AM485339.2	AM485339	280	5.17161e-143	Vitis vinifera contig VV78X052279.6, whole genome shotgun sequence	--	--	--	--	Q9SJH6	527	3.5e-52	Receptor like protein 29 OS=Arabidopsis thaliana OX=3702 GN=RLP29 PE=2 SV=1	PF13516//PF13855//PF00560	Leucine Rich repeat//Leucine rich repeat//Leucine Rich Repeat	--	--	GO:0005515	protein binding	--	--	--	--
Cluster-5269.0	40.2086455822775	98.8317671959221	-1.2949	0.00010174	0.0090944	844	1344128107	PPE00520.1	245	2.4e-18	hypothetical protein GOBAR_DD02470 [Gossypium barbadense]	XM_008460487.2	XM_008460487	54	1.11653e-17	PREDICTED: Cucumis melo ABC transporter F family member 4 (LOC103498035), mRNA	--	--	--	--	--	--	--	--	PF02862//PF10104//PF06936//PF11807//PF03137//PF02535//PF07074//PF08911//PF06404//PF03896//PF13965//PF00335//PF03348//PF15348//PF02950//PF01056//PF04636//PF01496//PF02487//PF01885	DDHD domain//Di-sulfide bridge nucleocytoplasmic transport domain//Selenoprotein S (SelS)//Mycotoxin biosynthesis protein UstYa//Organic Anion Transporter Polypeptide (OATP) family//ZIP Zinc transporter//Translocon-associated protein, gamma subunit (TRAP-gamma)//NUP50 (Nucleoporin 50 kDa)//Phytosulfokine precursor protein (PSK)//Translocon-associated protein (TRAP), alpha subunit//dsRNA-gated cha…	GO:0033227//GO:0015931//GO:0055088//GO:0006810//GO:0000387//GO:0007165//GO:1901031//GO:0055085//GO:0040007//GO:0006355//GO:0009405//GO:0043386//GO:0008283//GO:0030001//GO:0006886//GO:0006388//GO:1902600//GO:0006614	dsRNA transport//nucleobase-containing compound transport//lipid homeostasis//transport//spliceosomal snRNP assembly//signal transduction//regulation of response to reactive oxygen species//transmembrane transport//growth//regulation of transcription, DNA-templated//pathogenesis//mycotoxin biosynthetic process//cell population proliferation//metal ion transport//intracellular protein transport//t…	GO:0008083//GO:0051033//GO:0003700//GO:0008200//GO:0016772//GO:0046873//GO:0015078//GO:0046872	growth factor activity//RNA transmembrane transporter activity//DNA-binding transcription factor activity//ion channel inhibitor activity//transferase activity, transferring phosphorus-containing groups//metal ion transmembrane transporter activity//proton transmembrane transporter activity//metal ion binding	GO:0005667//GO:0033179//GO:0005789//GO:0005643//GO:0030176//GO:0031965//GO:0016021//GO:0005634//GO:0032797//GO:0016020//GO:0005576	transcription regulator complex//proton-transporting V-type ATPase, V0 domain//endoplasmic reticulum membrane//nuclear pore//integral component of endoplasmic reticulum membrane//nuclear membrane//integral component of membrane//nucleus//SMN complex//membrane//extracellular region	--	--
Cluster-12591.12443	38.4980947597445	8.75181657306132	2.1358	0.00011464	0.010056	975	--	--	--	--	--	--	--	--	--	--	--	--	--	--	--	--	--	--	--	--	--	--	--	--	--	--	--	--
Cluster-12591.11578	96.2842452099094	39.8627161492464	1.2725	0.00012132	0.010551	579	1009112250	XP_015867330.1	155	4.5e-08	photosystem I reaction center subunit VI-2, chloroplastic [Ziziphus jujuba]	XM_021881176.1	XM_021881176	48	1.63069e-14	PREDICTED: Chenopodium quinoa photosystem I reaction center subunit VI, chloroplastic (LOC110703375), mRNA	K02695	psaH	photosystem I subunit VI	http://www.genome.jp/dbget-bin/www_bget?ko:K02695	P22179	144	3.2e-08	Photosystem I reaction center subunit VI, chloroplastic OS=Spinacia oleracea OX=3562 GN=PSAH PE=1 SV=1	PF03244	Photosystem I reaction centre subunit VI	GO:0015979	photosynthesis	--	--	GO:0009522//GO:0009538	photosystem I//photosystem I reaction center	--	--
Cluster-9165.0	26.7354931489008	3.43449509724443	2.9769	0.00013231	0.011362	2517	--	--	--	--	--	AJ235396.2	AJ235396	38	2.67933e-08	Apium graveolens chloroplast atpB gene	--	--	--	--	--	--	--	--	--	--	--	--	--	--	--	--	--	--
Cluster-12591.31997	82.4426581760256	30.1156252593818	1.451	0.00014106	0.011986	1717	566158146	XP_002301307.2	753	6.0e-77	geraniol 8-hydroxylase [Populus trichocarpa]	XM_013611413.2	XM_013611413	45	2.33268e-12	PREDICTED: Medicago truncatula geraniol 8-hydroxylase (LOC25482815), mRNA	--	--	--	--	D1MI46	627	9.4e-64	Geraniol 8-hydroxylase OS=Swertia mussotii OX=137888 GN=CYP76B10 PE=1 SV=1	PF00283//PF00067	Cytochrome b559, alpha (gene psbE) and beta (gene psbF)subunits//Cytochrome P450	GO:0055114//GO:0015979	oxidation-reduction process//photosynthesis	GO:0005506//GO:0016705//GO:0020037	iron ion binding//oxidoreductase activity, acting on paired donors, with incorporation or reduction of molecular oxygen//heme binding	--	--	--	--
Cluster-12591.28839	121.95309652245	59.5843362520397	1.0334	0.00015054	0.012679	3437	1315963955	GAY43641.1	890	1.6e-92	hypothetical protein CUMW_076070 [Citrus unshiu]	XM_024039864.1	XM_024039864	113	7.45834e-50	PREDICTED: Quercus suber 70 kDa peptidyl-prolyl isomerase-like (LOC112007506), mRNA	K09571	FKBP4_5	FK506-binding protein 4/5	http://www.genome.jp/dbget-bin/www_bget?ko:K09571	Q38931	597	5.6e-60	Peptidyl-prolyl cis-trans isomerase FKBP62 OS=Arabidopsis thaliana OX=3702 GN=FKBP62 PE=1 SV=2	PF00254//PF13181//PF10156//PF00515//PF03572	FKBP-type peptidyl-prolyl cis-trans isomerase//Tetratricopeptide repeat//Subunit 17 of Mediator complex//Tetratricopeptide repeat//Peptidase family S41	GO:0006357//GO:0006508	regulation of transcription by RNA polymerase II//proteolysis	GO:0005515//GO:0003755//GO:0008236//GO:0003712	protein binding//peptidyl-prolyl cis-trans isomerase activity//serine-type peptidase activity//transcription coregulator activity	GO:0016592//GO:0005667	mediator complex//transcription regulator complex	KOG0543	FKBP-type peptidyl-prolyl cis-trans isomerase
Cluster-8674.0	18.125931289126	56.8110016001754	-1.6457	0.00015194	0.012727	1126	1105494574	XP_019076545.1	210	3.6e-14	PREDICTED: putative B3 domain-containing protein Os03g0621600 [Vitis vinifera]	--	--	--	--	--	--	--	--	--	Q8S2E6	135	6.9e-07	B3 domain-containing protein Os01g0723500 OS=Oryza sativa subsp. japonica OX=39947 GN=Os01g0723500 PE=3 SV=1	PF02362	B3 DNA binding domain	--	--	GO:0003677	DNA binding	--	--	--	--
Cluster-12591.32652	2.16226385590305	96.8474663753751	-5.4663	0.00015367	0.012808	2763	764637999	XP_011470416.1	402	4.9e-36	PREDICTED: MADS-box protein SOC1-like isoform X1 [Fragaria vesca subsp. vesca]	--	--	--	--	--	--	--	--	--	Q9FIS1	373	4.3e-34	MADS-box protein AGL42 OS=Arabidopsis thaliana OX=3702 GN=AGL42 PE=1 SV=1	PF00319	SRF-type transcription factor (DNA-binding and dimerisation domain)	--	--	GO:0003677//GO:0046983	DNA binding//protein dimerization activity	--	--	--	--
Cluster-12591.2366	178.295618277485	359.119821906199	-1.0092	0.0001586	0.013084	1594	1269877114	XP_022749102.1	293	1.2e-23	NAC domain-containing protein 104-like isoform X2 [Durio zibethinus]	--	--	--	--	--	--	--	--	--	Q8GWK6	209	2.6e-15	NAC domain-containing protein 104 OS=Arabidopsis thaliana OX=3702 GN=NAC104 PE=2 SV=1	PF08285//PF02365	Dolichol-phosphate mannosyltransferase subunit 3 (DPM3)//No apical meristem (NAM) protein	GO:0006355//GO:0006486	regulation of transcription, DNA-templated//protein glycosylation	GO:0003677	DNA binding	--	--	--	--
Cluster-9983.0	39.9966333936042	9.07385341993422	2.1387	0.00016086	0.013201	1177	--	--	--	--	--	--	--	--	--	--	--	--	--	--	P04866	166	1.8e-10	Capsid protein OS=Barley stripe mosaic virus OX=12327 PE=1 SV=1	PF05478//PF07195//PF01166//PF09432//PF00721//PF01442//PF07851//PF06005//PF03255//PF00170//PF00736//PF00435//PF12317//PF09787//PF13851//PF02601	Prominin//Flagellar hook-associated protein 2 C-terminus//TSC-22/dip/bun family//Tho complex subunit THP2//Virus coat protein (TMV like)//Apolipoprotein A1/A4/E domain//TMPIT-like protein//Cell division protein ZapB//Acetyl co-enzyme A carboxylase carboxyltransferase alpha subunit//bZIP transcription factor//EF-1 guanine nucleotide exchange domain//Spectrin repeat//Intraflagellar transport comple…	GO:0006406//GO:0006633//GO:0090529//GO:0042157//GO:0006308//GO:0006368//GO:0006355//GO:0006090//GO:0006448//GO:0006414//GO:0007155//GO:0048870//GO:0043093//GO:0007030//GO:0042073//GO:0006869	mRNA export from nucleus//fatty acid biosynthetic process//cell septum assembly//lipoprotein metabolic process//DNA catabolic process//transcription elongation from RNA polymerase II promoter//regulation of transcription, DNA-templated//pyruvate metabolic process//regulation of translational elongation//translational elongation//cell adhesion//cell motility//FtsZ-dependent cytokinesis//Golgi orga…	GO:0005198//GO:0003700//GO:0003746//GO:0008289//GO:0005515//GO:0003989//GO:0008855	structural molecule activity//DNA-binding transcription factor activity//translation elongation factor activity//lipid binding//protein binding//acetyl-CoA carboxylase activity//exodeoxyribonuclease VII activity	GO:0005840//GO:0005667//GO:0000446//GO:0009288//GO:0009317//GO:0009318//GO:0019028//GO:0031514//GO:0005737//GO:0005576//GO:0016021	ribosome//transcription regulator complex//nucleoplasmic THO complex//bacterial-type flagellum//acetyl-CoA carboxylase complex//exodeoxyribonuclease VII complex//viral capsid//motile cilium//cytoplasm//extracellular region//integral component of membrane	--	--
Cluster-5170.0	30.6757503635531	97.3367443858835	-1.6659	0.00016581	0.01347	736	823166654	XP_012483278.1	336	5.8e-29	PREDICTED: zinc finger protein ZAT11-like [Gossypium raimondii]	XM_010254990.2	XM_010254990	49	5.82493e-15	PREDICTED: Nelumbo nucifera zinc finger protein ZAT12-like (LOC104594613), mRNA	--	--	--	--	Q9SLD4	276	2.0e-23	Zinc finger protein ZAT11 OS=Arabidopsis thaliana OX=3702 GN=ZAT11 PE=2 SV=1	PF02150//PF00096	RNA polymerases M/15 Kd subunit//Zinc finger, C2H2 type	GO:0006351	transcription, DNA-templated	GO:0003676	nucleic acid binding	--	--	--	--
Cluster-12591.2979	31.3313732012007	103.034506001699	-1.7104	0.00017143	0.013822	504	743934049	XP_011011344.1	347	2.1e-30	PREDICTED: uncharacterized protein LOC105115949 [Populus euphratica]	XM_027327911.1	XM_027327911	81	6.36394e-33	PREDICTED: Coffea eugenioides stigma-specific STIG1-like protein 1 (LOC113781996), mRNA	--	--	--	--	Q9SZ28	171	2.1e-11	Stigma-specific STIG1-like protein 1 OS=Arabidopsis thaliana OX=3702 GN=At4g26880 PE=3 SV=1	--	--	--	--	--	--	--	--	--	--
Cluster-12591.4560	133.826215348313	59.7964093649939	1.1619	0.00017187	0.013822	1086	720030440	XP_010265516.1	712	2.2e-72	PREDICTED: spermidine hydroxycinnamoyl transferase [Nelumbo nucifera]	--	--	--	--	--	K13065	E2.3.1.133, HCT	shikimate O-hydroxycinnamoyltransferase	http://www.genome.jp/dbget-bin/www_bget?ko:K13065	O64470	615	1.5e-62	Spermidine hydroxycinnamoyl transferase OS=Arabidopsis thaliana OX=3702 GN=SHT PE=1 SV=1	PF02458	Transferase family	--	--	GO:0016747	transferase activity, transferring acyl groups other than amino-acyl groups	--	--	--	--
Cluster-12591.4322	1.27003100792641	18.8647261364651	-3.8707	0.00017415	0.013958	1523	1201303356	OVA05170.1	322	5.1e-27	B3 DNA binding domain [Macleaya cordata]	--	--	--	--	--	--	--	--	--	Q8L3W1	174	2.8e-11	B3 domain-containing transcription factor VRN1 OS=Arabidopsis thaliana OX=3702 GN=VRN1 PE=1 SV=1	PF04014//PF02362	Antidote-toxin recognition MazE, bacterial antitoxin//B3 DNA binding domain	--	--	GO:0003677	DNA binding	--	--	--	--
Cluster-12591.4419	125.256147052376	57.8574245881581	1.1146	0.00018554	0.014676	1958	1350191973	XP_024028366.1	414	1.4e-37	tropinone reductase homolog isoform X3 [Morus notabilis]	LT594792.1	LT594792	86	4.30727e-35	Theobroma cacao genome assembly, chromosome: V	K08081	TR1	tropinone reductase I	http://www.genome.jp/dbget-bin/www_bget?ko:K08081	Q9ZW03	356	2.8e-32	Tropinone reductase homolog At2g29150 OS=Arabidopsis thaliana OX=3702 GN=At2g29150 PE=1 SV=1	PF01370//PF02826//PF06113	NAD dependent epimerase/dehydratase family//D-isomer specific 2-hydroxyacid dehydrogenase, NAD binding domain//Brain and reproductive organ-expressed protein (BRE)	GO:0055114	oxidation-reduction process	GO:0003824//GO:0050662//GO:0051287	catalytic activity//obsolete coenzyme binding//NAD binding	GO:0070552//GO:0070531	BRISC complex//BRCA1-A complex	--	--
Cluster-10688.0	110.540743323436	50.0293911505169	1.1417	0.00019224	0.015082	2049	731425789	XP_010663380.1	862	1.7e-89	PREDICTED: protein PHYTOCHROME KINASE SUBSTRATE 3 [Vitis vinifera]	--	--	--	--	--	--	--	--	--	Q9M9T4	296	2.7e-25	Protein PHYTOCHROME KINASE SUBSTRATE 2 OS=Arabidopsis thaliana OX=3702 GN=PKS2 PE=1 SV=1	PF01404//PF17067	Ephrin receptor ligand binding domain//Ribosomal protein S31e	--	--	GO:0005515	protein binding	GO:0005840	ribosome	--	--
Cluster-12591.29713	147.818414795487	59.4220256587545	1.3117	0.00019703	0.015357	1143	296081279	CBI17723.3	1250	9.4e-135	unnamed protein product, partial [Vitis vinifera]	XM_024315963.1	XM_024315963	325	3.4364e-168	PREDICTED: Rosa chinensis annexin D4 (LOC112177700), mRNA	--	--	--	--	Q9ZVJ6	840	1.2e-88	Annexin D4 OS=Arabidopsis thaliana OX=3702 GN=ANN4 PE=1 SV=1	PF00191	Annexin	--	--	GO:0005544//GO:0005509	calcium-dependent phospholipid binding//calcium ion binding	--	--	--	--
Cluster-12591.26897	1307.5341166419	511.687143112194	1.3532	0.00021772	0.016669	4690	1162514910	XP_020423702.1	1290	8.9e-139	sulfate transporter 1.3 isoform X1 [Prunus persica]	XM_019226719.1	XM_019226719	419	0	PREDICTED: Vitis vinifera sulfate transporter (LOC100233023), transcript variant X6, mRNA	K17470	SULTR1	sulfate transporter 1, high-affinity	http://www.genome.jp/dbget-bin/www_bget?ko:K17470	Q9MAX3	1206	1.9e-130	Sulfate transporter 1.2 OS=Arabidopsis thaliana OX=3702 GN=SULTR1;2 PE=1 SV=1	PF10486//PF00916	Phosphoinositide 3-kinase gamma adapter protein p101 subunit//Sulfate permease family	GO:0008272	sulfate transport	GO:0046935//GO:0015116	1-phosphatidylinositol-3-kinase regulator activity//sulfate transmembrane transporter activity	GO:0005944//GO:0016021	phosphatidylinositol 3-kinase complex, class IB//integral component of membrane	--	--
Cluster-12591.14100	101.50529707488	40.3348709263094	1.3334	0.00023489	0.017623	3151	--	--	--	--	--	--	--	--	--	--	--	--	--	--	--	--	--	--	PF02038	ATP1G1/PLM/MAT8 family	GO:0043269	regulation of ion transport	GO:0099106	ion channel regulator activity	GO:0016020	membrane	--	--
Cluster-12591.17774	118.328896374286	55.9298778439904	1.0782	0.00026904	0.019545	700	1562639681	RXH80106.1	147	4.6e-07	hypothetical protein DVH24_041253 [Malus domestica]	XR_001535234.2	XR_001535234	97	1.14659e-41	PREDICTED: Ricinus communis uncharacterized LOC107261248 (LOC107261248), ncRNA	--	--	--	--	--	--	--	--	--	--	--	--	--	--	--	--	--	--
Cluster-12591.30366	97.9710776610253	40.4518620599059	1.2729	0.00027103	0.01963	375	1173754709	XP_011102198.2	405	2.9e-37	ammonium transporter 1 member 2-like [Sesamum indicum]	LR031568.1	LR031568	123	2.07686e-56	Brassica rapa genome, scaffold: A09	K03320	amt, AMT, MEP	ammonium transporter, Amt family	http://www.genome.jp/dbget-bin/www_bget?ko:K03320	O04161	370	1.3e-34	Ammonium transporter 1 member 2 OS=Solanum lycopersicum OX=4081 GN=AMT1-2 PE=2 SV=1	PF00909	Ammonium Transporter Family	GO:0015696	ammonium transport	GO:0008519	ammonium transmembrane transporter activity	GO:0016020	membrane	KOG0682	Ammonia permease
Cluster-7895.0	47.7226157746222	120.390937531365	-1.331	0.00028675	0.020583	2418	1371502554	PSR98849.1	651	5.7e-65	Myb-like protein [Actinidia chinensis var. chinensis]	XM_006491709.3	XM_006491709	38	2.57251e-08	PREDICTED: Citrus sinensis uncharacterized LOC102618019 (LOC102618019), transcript variant X3, mRNA	--	--	--	--	--	--	--	--	--	--	--	--	--	--	--	--	--	--
Cluster-12591.7025	45.6665374218197	10.0504310273022	2.1806	0.00029341	0.020853	2157	--	--	--	--	--	XM_022052517.1	XM_022052517	44	1.05832e-11	PREDICTED: Carica papaya tobamovirus multiplication protein 2B (LOC110822402), transcript variant X3, mRNA	--	--	--	--	--	--	--	--	--	--	--	--	--	--	--	--	--	--
Cluster-12591.7478	43.0118664978887	11.6952363775167	1.8722	0.00030847	0.021688	1304	657401713	KEH40672.1	208	7.2e-14	neurofilament heavy protein, putative [Medicago truncatula]	XM_023099680.1	XM_023099680	289	4.04777e-148	PREDICTED: Cucurbita moschata extensin-2-like (LOC111457472), mRNA	--	--	--	--	--	--	--	--	PF04554	Extensin-like region	GO:0042546//GO:0009664	cell wall biogenesis//plant-type cell wall organization	GO:0005199	structural constituent of cell wall	GO:0005618	cell wall	--	--
Cluster-12591.8332	126.139787235359	62.6964949553645	1.0066	0.00031738	0.022121	2901	295311634	YP_003587262.1	840	8.3e-87	ATPase subunit 4 [Citrullus lanatus]	KR559021.1	KR559021	1688	0	Heuchera parviflora var. saurensis voucher Folk 97 (OS), complete genome	--	--	--	--	Q04613	695	2.1e-71	ATP synthase protein MI25 OS=Arabidopsis thaliana OX=3702 GN=AtMg00640 PE=1 SV=2	PF05405	Mitochondrial ATP synthase B chain precursor (ATP-synt_B)	GO:0015986	ATP synthesis coupled proton transport	GO:0015078	proton transmembrane transporter activity	GO:0000276	mitochondrial proton-transporting ATP synthase complex, coupling factor F(o)	--	--
Cluster-12591.24306	11.1381399883956	42.2754656609463	-1.9128	0.00032133	0.022331	307	--	--	--	--	--	--	--	--	--	--	--	--	--	--	--	--	--	--	PF06682	SOCE-associated regulatory factor of calcium homoeostasis	GO:2001256	regulation of store-operated calcium entry	--	--	GO:0030176	integral component of endoplasmic reticulum membrane	--	--
Cluster-12591.25841	56.4931820198877	124.483077666162	-1.1387	0.00033935	0.023248	727	225429113	XP_002273355.1	602	8.3e-60	PREDICTED: basic form of pathogenesis-related protein 1 [Vitis vinifera]	XM_003593308.3	XM_003593308	105	4.26055e-46	PREDICTED: Medicago truncatula basic form of pathogenesis-related protein 1 (LOC11424228), mRNA	--	--	--	--	P11670	476	1.3e-46	Basic form of pathogenesis-related protein 1 OS=Nicotiana tabacum OX=4097 PE=3 SV=1	--	--	--	--	--	--	--	--	--	--
Cluster-12591.11373	14.0827790178697	52.8303195185535	-1.9217	0.00034772	0.023534	494	--	--	--	--	--	--	--	--	--	--	--	--	--	--	--	--	--	--	--	--	--	--	--	--	--	--	--	--
Cluster-12616.0	38.7119973119649	9.64651167305291	1.9956	0.00037472	0.024891	1254	1585696579	XP_028122006.1	366	3.3e-32	uncharacterized protein LOC114319195 [Camellia sinensis]	--	--	--	--	--	--	--	--	--	O04244	163	4.3e-10	Uncharacterized protein At4g02000 OS=Arabidopsis thaliana OX=3702 GN=At4g02000 PE=2 SV=1	--	--	--	--	--	--	--	--	--	--
Cluster-12925.0	0	9.55389839484785	-5.7334	0.00039385	0.025767	428	--	--	--	--	--	--	--	--	--	--	--	--	--	--	--	--	--	--	--	--	--	--	--	--	--	--	--	--
Cluster-12591.2980	56.9956728921981	135.600158553106	-1.2455	0.00039682	0.025824	957	1204921987	XP_021293932.1	362	7.3e-32	protein GRIM REAPER-like [Herrania umbratica]	XM_028077893.1	XM_028077893	59	2.11367e-20	PREDICTED: Vigna unguiculata stigma-specific STIG1-like protein 1 (LOC114189187), mRNA	--	--	--	--	Q9SZ28	169	6.7e-11	Stigma-specific STIG1-like protein 1 OS=Arabidopsis thaliana OX=3702 GN=At4g26880 PE=3 SV=1	--	--	--	--	--	--	--	--	--	--
Cluster-12591.1374	23.5860345127972	74.163470109433	-1.6462	0.00039764	0.025842	2214	731409808	XP_010657328.1	1827	2.3e-201	PREDICTED: uncharacterized protein LOC100241450 [Vitis vinifera]	XM_010659026.2	XM_010659026	413	0	PREDICTED: Vitis vinifera uncharacterized LOC100241450 (LOC100241450), mRNA	--	--	--	--	--	--	--	--	PF02434	Fringe-like	--	--	GO:0016757	transferase activity, transferring glycosyl groups	GO:0016020	membrane	--	--
Cluster-12591.21729	10.7208482646085	41.2562611013329	-1.9469	0.0004006	0.025964	1341	1098731826	XP_018827802.1	269	6.2e-21	PREDICTED: uncharacterized protein LOC108996384 [Juglans regia]	XM_028251812.1	XM_028251812	50	3.01332e-15	PREDICTED: Camellia sinensis uncharacterized LOC114306537 (LOC114306537), mRNA	--	--	--	--	--	--	--	--	--	--	--	--	--	--	--	--	--	--
Cluster-12591.12776	77.9741421486998	156.573171616403	-1.0028	0.00042442	0.027128	1308	--	--	--	--	--	--	--	--	--	--	--	--	--	--	--	--	--	--	--	--	--	--	--	--	--	--	--	--
Cluster-9436.0	19.0116917998986	2.03507761990107	3.2281	0.00042438	0.027128	827	1445363992	RDX62860.1	681	6.5e-69	Vacuolar iron transporter-like 4, partial [Mucuna pruriens]	XM_010516426.1	XM_010516426	109	2.91299e-48	PREDICTED: Camelina sativa vacuolar iron transporter homolog 4-like (LOC104790647), mRNA	--	--	--	--	Q9M2C0	586	2.6e-59	Vacuolar iron transporter homolog 4 OS=Arabidopsis thaliana OX=3702 GN=At3g43660 PE=2 SV=1	PF06645//PF01988	Microsomal signal peptidase 12 kDa subunit (SPC12)//VIT family	GO:0030026//GO:0006465//GO:0006828	cellular manganese ion homeostasis//signal peptide processing//manganese ion transport	GO:0008233//GO:0005384	peptidase activity//manganese ion transmembrane transporter activity	GO:0005787//GO:0016021	signal peptidase complex//integral component of membrane	--	--
Cluster-12591.29445	94.9419597278677	40.6080763216435	1.2261	0.00044022	0.027967	742	--	--	--	--	--	--	--	--	--	--	--	--	--	--	--	--	--	--	--	--	--	--	--	--	--	--	--	--
Cluster-12591.5513	28.319660507655	84.5006055510974	-1.5803	0.00044819	0.028321	1222	--	--	--	--	--	--	--	--	--	--	--	--	--	--	--	--	--	--	--	--	--	--	--	--	--	--	--	--
Cluster-12591.4833	60.7071621645617	124.719380568973	-1.0344	0.00046361	0.029145	1355	720071810	XP_010278170.1	899	5.6e-94	PREDICTED: protein OSB2, chloroplastic-like [Nelumbo nucifera]	XM_020400579.1	XM_020400579	89	6.3634e-37	PREDICTED: Asparagus officinalis protein OSB2, chloroplastic-like (LOC109833040), mRNA	--	--	--	--	Q8GXH3	305	1.6e-26	Protein OSB2, chloroplastic OS=Arabidopsis thaliana OX=3702 GN=OSB2 PE=1 SV=2	PF01336//PF00436	OB-fold nucleic acid binding domain//Single-strand binding protein family	--	--	GO:0003676//GO:0003697	nucleic acid binding//single-stranded DNA binding	--	--	--	--
Cluster-12591.33743	122.30314532215	60.3614411243413	1.0174	0.00047445	0.029633	893	698446155	XP_009768843.1	875	2.2e-91	PREDICTED: germin-like protein subfamily T member 2 [Nicotiana sylvestris]	XM_016027228.2	XM_016027228	138	2.38785e-64	PREDICTED: Ziziphus jujuba germin-like protein subfamily T member 2 (LOC107418529), mRNA	--	--	--	--	Q9LMC9	648	1.8e-66	Germin-like protein subfamily T member 2 OS=Arabidopsis thaliana OX=3702 GN=At1g18980 PE=2 SV=1	PF00190	Cupin	--	--	GO:0045735	nutrient reservoir activity	--	--	--	--
Cluster-12591.14523	87.9692334293346	180.260628528068	-1.038	0.00050707	0.031184	721	697107133	XP_009607399.1	366	1.9e-32	PREDICTED: cytochrome P450 716B1-like [Nicotiana tomentosiformis]	--	--	--	--	--	--	--	--	--	Q9LVY7	260	1.4e-21	Cytochrome P450 716A1 OS=Arabidopsis thaliana OX=3702 GN=CYP716A1 PE=3 SV=1	PF00067	Cytochrome P450	GO:0055114	oxidation-reduction process	GO:0005506//GO:0020037//GO:0016705	iron ion binding//heme binding//oxidoreductase activity, acting on paired donors, with incorporation or reduction of molecular oxygen	--	--	--	--
Cluster-12591.17974	1348.80929085796	2894.52286006389	-1.1016	0.00050847	0.031231	3749	1343992959	XP_023878513.1	480	6.0e-45	BTB/POZ and TAZ domain-containing protein 1-like, partial [Quercus suber]	XM_010104618.2	XM_010104618	100	1.37129e-42	PREDICTED: Morus notabilis BTB/POZ and TAZ domain-containing protein 1 (LOC21401894), mRNA	--	--	--	--	Q9FMK7	398	7.3e-37	BTB/POZ and TAZ domain-containing protein 1 OS=Arabidopsis thaliana OX=3702 GN=BT1 PE=1 SV=1	PF03739//PF02135	Lipopolysaccharide export system permease LptF/LptG//TAZ zinc finger	GO:0006355//GO:0042967	regulation of transcription, DNA-templated//obsolete acyl-carrier-protein biosynthetic process	GO:0004402//GO:0008270//GO:0003712	histone acetyltransferase activity//zinc ion binding//transcription coregulator activity	GO:0000123//GO:0042025//GO:0005667//GO:0016021	histone acetyltransferase complex//host cell nucleus//transcription regulator complex//integral component of membrane	--	--
Cluster-12591.23550	42.1459525750993	98.3898986424748	-1.2274	0.00052181	0.031846	757	1137227197	OMO91386.1	139	4.2e-06	hypothetical protein COLO4_18416 [Corchorus olitorius]	XM_003619648.3	XM_003619648	51	4.63746e-16	PREDICTED: Medicago truncatula 18.1 kDa class I heat shock protein (LOC11410483), mRNA	--	--	--	--	P05478	125	6.7e-06	18.5 kDa class I heat shock protein OS=Glycine max OX=3847 GN=HSP18.5-C PE=3 SV=1	--	--	--	--	--	--	--	--	--	--
Cluster-12591.29704	9.07444953179501	0	5.6094	0.00054753	0.033039	907	--	--	--	--	--	--	--	--	--	--	--	--	--	--	--	--	--	--	--	--	--	--	--	--	--	--	--	--
Cluster-8540.0	32.7901579548676	76.6570554218343	-1.2202	0.00055225	0.033074	4026	1269895292	XP_022758570.1	3387	0.0e+00	FT-interacting protein 1 [Durio zibethinus]	XM_009373984.2	XM_009373984	710	0	PREDICTED: Pyrus x bretschneideri FT-interacting protein 1 (LOC103961439), mRNA	--	--	--	--	Q9M2R0	2546	6.6e-286	FT-interacting protein 3 OS=Arabidopsis thaliana OX=3702 GN=FTIP3 PE=1 SV=1	PF08053	Tryptophanase operon leader peptide	GO:0031556//GO:0031554	transcriptional attenuation by ribosome//regulation of DNA-templated transcription, termination	--	--	--	--	--	--
Cluster-12591.27588	100.679336644413	47.150543295513	1.093	0.00055695	0.033232	1303	297737447	CBI26648.3	610	1.7e-60	unnamed protein product, partial [Vitis vinifera]	XM_002279730.3	XM_002279730	213	7.16211e-106	PREDICTED: Vitis vinifera UPF0497 membrane protein 16 (LOC100241778), mRNA	--	--	--	--	A7P0P3	610	6.6e-62	CASP-like protein 2D1 OS=Vitis vinifera OX=29760 GN=VIT_19s0090g00570 PE=2 SV=1	--	--	--	--	--	--	--	--	--	--
Cluster-12591.19282	3604.2681696174	7598.92172682973	-1.0761	0.00056623	0.033536	1329	694393115	XP_009372010.1	396	1.2e-35	PREDICTED: non-specific lipid-transfer protein 3-like [Pyrus x bretschneideri]	AF329829.1	AF329829	51	8.3013e-16	Corylus avellana lipid transfer protein precursor, mRNA, complete cds	--	--	--	--	Q43019	387	4.9e-36	Non-specific lipid-transfer protein 3 OS=Prunus dulcis OX=3755 PE=2 SV=1	--	--	--	--	--	--	--	--	--	--
Cluster-12591.2002	28.2801972959308	4.59031856801974	2.6061	0.00057074	0.033679	643	1063475782	XP_007038218.2	389	3.6e-35	PREDICTED: uncharacterized protein LOC18605248 [Theobroma cacao]	--	--	--	--	--	--	--	--	--	--	--	--	--	--	--	--	--	--	--	--	--	--	--
Cluster-3218.1	0.667076372766384	23.9571104173607	-5.1909	0.00058999	0.034645	640	--	--	--	--	--	--	--	--	--	--	--	--	--	--	--	--	--	--	--	--	--	--	--	--	--	--	--	--
Cluster-12591.1370	10.4169953301922	45.7254017090565	-2.1223	0.00060519	0.035364	828	1334344042	PNT59083.1	1003	3.0e-106	hypothetical protein POPTR_001G389800 [Populus trichocarpa]	XM_017783365.1	XM_017783365	220	5.75872e-110	PREDICTED: Gossypium arboreum pathogen-related protein-like (LOC108480382), transcript variant X1, mRNA	--	--	--	--	P16273	603	2.7e-61	Pathogen-related protein OS=Hordeum vulgare OX=4513 PE=2 SV=2	--	--	--	--	--	--	--	--	--	--
Cluster-12326.0	4.64656683490063	25.2405476248151	-2.4566	0.00060866	0.035481	1620	731357378	XP_010690177.1	205	2.0e-13	PREDICTED: uncharacterized protein LOC104903764 [Beta vulgaris subsp. vulgaris]	--	--	--	--	--	--	--	--	--	P93295	129	4.9e-06	Uncharacterized mitochondrial protein AtMg00310 OS=Arabidopsis thaliana OX=3702 GN=AtMg00310 PE=4 SV=1	--	--	--	--	--	--	--	--	--	--
Cluster-8201.0	2.63050267864634	19.4872625477976	-2.8998	0.00063773	0.036945	1030	731370383	XP_010647286.1	705	1.3e-71	PREDICTED: zinc finger protein JAGGED isoform X2 [Vitis vinifera]	XM_010648984.2	XM_010648984	126	1.29708e-57	PREDICTED: Vitis vinifera zinc finger protein JAGGED (LOC100852814), transcript variant X2, mRNA	--	--	--	--	Q6S591	351	5.6e-32	Zinc finger protein JAGGED OS=Arabidopsis thaliana OX=3702 GN=JAG PE=1 SV=1	PF00096	Zinc finger, C2H2 type	--	--	GO:0003676	nucleic acid binding	--	--	--	--
Cluster-12591.16446	37.9676852671684	97.726345236698	-1.3592	0.00064811	0.037384	1009	--	--	--	--	--	--	--	--	--	--	--	--	--	--	--	--	--	--	--	--	--	--	--	--	--	--	--	--
Cluster-9391.0	67.1204380831084	24.6350222243609	1.4396	0.0006526	0.037497	2855	1130833010	GAV84345.1	1506	4.9e-164	PA domain-containing protein/TFR_dimer domain-containing protein/Peptidase_M28 domain-containing protein [Cephalotus follicularis]	XM_002283529.4	XM_002283529	454	0	PREDICTED: Vitis vinifera probable glutamate carboxypeptidase 2 (LOC100247495), mRNA	K01301	NAALAD	N-acetylated-alpha-linked acidic dipeptidase	http://www.genome.jp/dbget-bin/www_bget?ko:K01301	Q7Y228	1157	5.4e-125	Probable glutamate carboxypeptidase LAMP1 OS=Arabidopsis thaliana OX=3702 GN=LAMP1 PE=2 SV=1	PF07496	CW-type Zinc Finger	--	--	GO:0008270	zinc ion binding	--	--	KOG2195	Transferrin receptor and related proteins containing the protease-associated (PA) domain
Cluster-12591.27860	5.48951298322603	29.3290601292171	-2.4147	0.00067667	0.038285	949	1371532989	PSS29053.1	635	1.6e-63	Protein DELAY OF GERMINATION like [Actinidia chinensis var. chinensis]	--	--	--	--	--	--	--	--	--	Q9SN47	454	5.9e-44	Protein DOG1-like 1 OS=Arabidopsis thaliana OX=3702 GN=DOGL1 PE=2 SV=1	PF12326//PF14144	N-glycosylation protein//Seed dormancy control	GO:0006351//GO:0034599	transcription, DNA-templated//cellular response to oxidative stress	GO:0043565	sequence-specific DNA binding	GO:0005789	endoplasmic reticulum membrane	--	--
Cluster-12591.413	33.8847791157194	105.53209081632	-1.6437	0.00070103	0.039479	1702	1557862313	RWR86185.1	848	5.8e-88	proliferation cell nuclear antigen [Cinnamomum micranthum f. kanehirae]	XM_028216887.1	XM_028216887	234	1.99272e-117	PREDICTED: Camellia sinensis proliferating cell nuclear antigen-like (LOC114274908), mRNA	K04802	PCNA	proliferating cell nuclear antigen	http://www.genome.jp/dbget-bin/www_bget?ko:K04802	Q00268	844	6.4e-89	Proliferating cell nuclear antigen OS=Daucus carota OX=4039 PE=3 SV=1	PF04139//PF02747//PF00705//PF05887	Rad9//Proliferating cell nuclear antigen, C-terminal domain//Proliferating cell nuclear antigen, N-terminal domain//Procyclic acidic repetitive protein (PARP)	GO:0006275//GO:0000077	regulation of DNA replication//DNA damage checkpoint	GO:0003677	DNA binding	GO:0030896//GO:0016020	checkpoint clamp complex//membrane	KOG1636	DNA polymerase delta processivity factor (proliferating cell nuclear antigen)
Cluster-10722.0	27.6590564720926	66.5168516893051	-1.2665	0.00070419	0.039517	1498	1552196958	RVW54860.1	653	2.1e-65	Transcription factor bHLH69 [Vitis vinifera]	--	--	--	--	--	--	--	--	--	Q8S3D5	208	3.1e-15	Transcription factor bHLH69 OS=Arabidopsis thaliana OX=3702 GN=BHLH69 PE=2 SV=2	PF00010	Helix-loop-helix DNA-binding domain	--	--	GO:0046983	protein dimerization activity	--	--	--	--
Cluster-12591.17214	132.389058990387	266.799415976124	-1.0098	0.00070266	0.039517	956	225437251	XP_002282315.1	323	2.4e-27	PREDICTED: ethylene-responsive transcription factor 11 [Vitis vinifera]	XM_002282279.3	XM_002282279	87	5.74716e-36	PREDICTED: Vitis vinifera ethylene-responsive transcription factor 11 (LOC100240970), mRNA	--	--	--	--	Q94ID6	215	3.1e-16	Ethylene-responsive transcription factor 12 OS=Arabidopsis thaliana OX=3702 GN=ERF12 PE=1 SV=1	PF00847	AP2 domain	GO:0006355	regulation of transcription, DNA-templated	GO:0003700	DNA-binding transcription factor activity	GO:0005667	transcription regulator complex	--	--
Cluster-12591.29486	129.608975109256	55.8408522983916	1.2118	0.00073314	0.040714	515	1585775694	XP_028082578.1	145	5.7e-07	arabinogalactan protein 23-like [Camellia sinensis]	--	--	--	--	--	--	--	--	--	--	--	--	--	--	--	--	--	--	--	--	--	--	--
Cluster-6791.0	16.680290821996	1.30964477211632	3.6471	0.0007704	0.042343	1693	--	--	--	--	--	--	--	--	--	--	--	--	--	--	--	--	--	--	--	--	--	--	--	--	--	--	--	--
Cluster-12591.2519	71.1011290160632	29.4435102368823	1.273	0.00078015	0.042799	1596	1552191316	RVW50250.1	842	2.7e-87	Subtilisin-like protease SBT5.4 [Vitis vinifera]	AM489262.1	AM489262	65	1.65011e-23	Vitis vinifera, whole genome shotgun sequence, contig VV78X242089.10, clone ENTAV 115	--	--	--	--	F4JXC5	696	8.7e-72	Subtilisin-like protease SBT5.4 OS=Arabidopsis thaliana OX=3702 GN=SBT5.4 PE=1 SV=1	PF00082	Subtilase family	GO:0006508	proteolysis	GO:0004252	serine-type endopeptidase activity	--	--	--	--
Cluster-12591.1270	25.7021025034166	64.6240416995321	-1.3246	0.00083274	0.045124	1552	1552281265	RVX22533.1	212	2.9e-14	hypothetical protein CK203_012739 [Vitis vinifera]	XM_007227469.2	XM_007227469	55	5.81449e-18	PREDICTED: Prunus persica uncharacterized LOC18793347 (LOC18793347), mRNA	--	--	--	--	--	--	--	--	PF00646	F-box domain	--	--	GO:0005515	protein binding	--	--	--	--
Cluster-8812.0	4.88798878312875	25.2295173069397	-2.3704	0.00083353	0.045124	1600	1585704922	XP_028125889.1	1224	1.4e-131	ankyrin-1-like [Camellia sinensis]	--	--	--	--	--	--	--	--	--	P16157	278	2.6e-23	Ankyrin-1 OS=Homo sapiens OX=9606 GN=ANK1 PE=1 SV=3	PF13606//PF00515//PF00023//PF13181	Ankyrin repeat//Tetratricopeptide repeat//Ankyrin repeat//Tetratricopeptide repeat	--	--	GO:0005515	protein binding	--	--	--	--
Cluster-12591.19087	66.2507130811115	27.4847820439363	1.2671	0.00083887	0.045329	4978	1387835028	PWA98195.1	1646	4.9e-180	hypothetical protein CTI12_AA000110 [Artemisia annua]	XM_023902035.1	XM_023902035	42	3.18641e-10	PREDICTED: Lactuca sativa uncharacterized LOC111906273 (LOC111906273), mRNA	--	--	--	--	P20825	814	5.6e-85	Retrovirus-related Pol polyprotein from transposon 297 OS=Drosophila melanogaster OX=7227 GN=pol PE=4 SV=1	PF00665	Integrase core domain	GO:0015074	DNA integration	--	--	--	--	--	--
Cluster-12591.30060	68.5460019980131	29.5597542108506	1.2121	0.0008892	0.04741	893	1269882034	XP_022751648.1	520	3.3e-50	TATA-binding protein-associated factor 2N-like [Durio zibethinus]	XM_022875963.1	XM_022875963	90	1.15096e-37	PREDICTED: Durio zibethinus TATA-binding protein-associated factor 2N-like (LOC111286145), mRNA	--	--	--	--	O13801	135	5.5e-07	Uncharacterized RNA-binding protein C17H9.04c OS=Schizosaccharomyces pombe (strain 972 / ATCC 24843) OX=284812 GN=SPAC17H9.04c PE=1 SV=1	--	--	--	--	--	--	--	--	--	--
Cluster-12591.20088	86.8103994745368	26.3727403998272	1.7146	0.00089462	0.047607	1579	--	--	--	--	--	CP023118.1	CP023118	43	2.77009e-11	Lupinus angustifolius cultivar Tanjil chromosome LG-06	--	--	--	--	--	--	--	--	PF04805	E10-like protein conserved region	GO:0055114	oxidation-reduction process	GO:0016972	thiol oxidase activity	--	--	--	--
Cluster-9571.0	13.803094328738	45.6810965290528	-1.7203	0.00090263	0.047913	2071	1137193382	OMO66123.1	1759	1.6e-193	Transcription factor GRAS [Corchorus olitorius]	XM_011038129.1	XM_011038129	384	0	PREDICTED: Populus euphratica nodulation-signaling pathway 1 protein-like (LOC105133954), mRNA	--	--	--	--	A1DQP9	1499	8.7e-165	Protein NODULATION SIGNALING PATHWAY 1 OS=Lotus japonicus OX=34305 GN=NSP1 PE=2 SV=1	PF01708	Geminivirus putative movement protein	GO:0046740	transport of virus in host, cell to cell	--	--	GO:0016021	integral component of membrane	--	--
Cluster-12591.6998	11.9186247984196	38.1659392274683	-1.6741	0.00093491	0.04904	1243	--	--	--	--	--	--	--	--	--	--	--	--	--	--	--	--	--	--	PF09003	Bacteriophage lambda integrase, Arm DNA-binding domain	GO:0015074	DNA integration	GO:0003677//GO:0008907	DNA binding//integrase activity	--	--	--	--
Cluster-12591.28041	44.2441250455092	95.5576731871151	-1.1093	0.00093936	0.049104	5907	1343975581	XP_023871998.1	1961	1.7e-216	uncharacterized protein LOC111984613 [Quercus suber]	--	--	--	--	--	--	--	--	--	P11369	431	1.7e-40	LINE-1 retrotransposable element ORF2 protein OS=Mus musculus OX=10090 GN=Pol PE=1 SV=2	PF00098//PF00737//PF04161//PF01988	Zinc knuckle//Photosystem II 10 kDa phosphoprotein//Arv1-like family//VIT family	GO:0015979//GO:0006828//GO:0032366//GO:0050821//GO:0030026	photosynthesis//manganese ion transport//intracellular sterol transport//protein stabilization//cellular manganese ion homeostasis	GO:0042301//GO:0005384//GO:0003676//GO:0008270	phosphate ion binding//manganese ion transmembrane transporter activity//nucleic acid binding//zinc ion binding	GO:0016020//GO:0009523	membrane//photosystem II	--	--

## Sheet: V_4vsC_4_deg_all
GeneID	V_4_readcount	C_4_readcount	log2FoldChange	pval	padj	Gene Length	NR GI	NR ID	NR Score	NR Evalue	NR Description	NT GI	NT ID	NT Score	NT Evalue	NT Description	KO ID	KO Name	KO Description	Http Link	Swissprot ID	Swissprot Score	Swissprot Evalue	Swissprot Description	PFAM ID	PFAM description	Gene Ontology Biological Pathway	BP Description	Gene Ontology Molecular Function	MF Description	Gene Ontology Cellular Component	CC Description	KOG ID	KOG Description
Cluster-12591.29271	483.80098416826	0	11.296	2.5794e-21	2.0349e-18	7680	--	--	--	--	--	--	--	--	--	--	--	--	--	--	Q8V5E0	5446	0.0e+00	RNA1 polyprotein OS=Blackcurrant reversion association virus OX=65743 PE=3 SV=1	PF04650//PF00910//PF00680	YSIRK type signal peptide//RNA helicase//Viral RNA-dependent RNA polymerase	GO:0006351//GO:0006144	transcription, DNA-templated//purine nucleobase metabolic process	GO:0003968//GO:0003724//GO:0003723	RNA-directed 5'-3' RNA polymerase activity//RNA helicase activity//RNA binding	GO:0031379//GO:0016020	RNA-directed RNA polymerase complex//membrane	--	--
Cluster-12591.10414	1574.54858351682	123.587238193795	3.6749	1.0097e-61	4.7791e-57	2777	508776459	EOY23715.1	539	6.4e-52	2-oxoglutarate (2OG) and Fe(II)-dependent oxygenase superfamily protein [Theobroma cacao]	LT594790.1	LT594790	136	9.84864e-63	Theobroma cacao genome assembly, chromosome: III	--	--	--	--	Q9FLV0	479	2.2e-46	Protein DOWNY MILDEW RESISTANCE 6 OS=Arabidopsis thaliana OX=3702 GN=DMR6 PE=1 SV=1	PF14993//PF03171	Neuropeptide S precursor protein//2OG-Fe(II) oxygenase superfamily	GO:0055114//GO:0007218	oxidation-reduction process//neuropeptide signaling pathway	GO:0016491	oxidoreductase activity	GO:0005576	extracellular region	--	--
Cluster-12591.1122	98.319907600551	840.477865081568	-3.0945	1.9079e-56	4.5154e-52	2136	1371540517	PSS36423.1	1455	3.0e-158	Cytokinin dehydrogenase [Actinidia chinensis var. chinensis]	XM_022045509.1	XM_022045509	198	2.58329e-97	PREDICTED: Carica papaya cytokinin dehydrogenase 3-like (LOC110817106), mRNA	K00279	CKX	cytokinin dehydrogenase	http://www.genome.jp/dbget-bin/www_bget?ko:K00279	Q9LTS3	1123	3.6e-121	Cytokinin dehydrogenase 3 OS=Arabidopsis thaliana OX=3702 GN=CKX3 PE=1 SV=1	PF01565//PF03480//PF09265//PF13516	FAD binding domain//Bacterial extracellular solute-binding protein, family 7//Cytokinin dehydrogenase 1, FAD and cytokinin binding//Leucine Rich repeat	GO:0055114//GO:0009690//GO:0055085	oxidation-reduction process//cytokinin metabolic process//transmembrane transport	GO:0016491//GO:0019139//GO:0050660//GO:0005515	oxidoreductase activity//cytokinin dehydrogenase activity//flavin adenine dinucleotide binding//protein binding	--	--	--	--
Cluster-12591.20453	108.512899893363	742.60764582155	-2.7807	2.3603e-48	3.7241e-44	2109	1137191027	OMO64235.1	2061	1.6e-228	Cytochrome P450 [Corchorus capsularis]	XM_002320851.2	XM_002320851	284	3.97578e-145	PREDICTED: Populus trichocarpa cytochrome P450 78A3 (LOC7492799), mRNA	--	--	--	--	Q9SLP1	1827	8.2e-203	Cytochrome P450 78A9 OS=Arabidopsis thaliana OX=3702 GN=CYP78A9 PE=1 SV=1	PF00067	Cytochrome P450	GO:0055114	oxidation-reduction process	GO:0016705//GO:0020037//GO:0005506	oxidoreductase activity, acting on paired donors, with incorporation or reduction of molecular oxygen//heme binding//iron ion binding	--	--	--	--
Cluster-12591.15322	7366.26025017138	2873.75502583201	1.3581	1.955e-47	2.3135e-43	2742	255628335	ACU14512.1	191	1.4e-11	unknown [Glycine max]	XM_012233595.2	XM_012233595	54	3.7269e-17	PREDICTED: Jatropha curcas dormancy-associated protein homolog 3 (LOC105647487), transcript variant X1, mRNA	--	--	--	--	Q8LD26	130	6.4e-06	Dormancy-associated protein homolog 3 OS=Arabidopsis thaliana OX=3702 GN=At1g56220 PE=1 SV=1	--	--	--	--	--	--	--	--	--	--
Cluster-12591.26379	1363.87729800352	406.113958350844	1.7508	5.5774e-46	5.28e-42	2737	1009162472	XP_015899457.1	1771	8.7e-195	benzyl alcohol O-benzoyltransferase-like [Ziziphus jujuba]	XM_010110649.2	XM_010110649	117	3.54029e-52	PREDICTED: Morus notabilis benzyl alcohol O-benzoyltransferase (LOC21409773), mRNA	K19861	BEBT, AMAT	benzyl alcohol O-benzoyltransferase	http://www.genome.jp/dbget-bin/www_bget?ko:K19861	Q8GT20	1689	1.1e-186	Benzyl alcohol O-benzoyltransferase OS=Nicotiana tabacum OX=4097 GN=HSR201 PE=1 SV=1	PF03709//PF02458	Orn/Lys/Arg decarboxylase, N-terminal domain//Transferase family	--	--	GO:0016831//GO:0016747	carboxy-lyase activity//transferase activity, transferring acyl groups other than amino-acyl groups	--	--	--	--
Cluster-12591.3733	438.365232160374	62.0672580977704	2.8073	1.0889e-42	8.5905e-39	742	--	--	--	--	--	--	--	--	--	--	--	--	--	--	--	--	--	--	--	--	--	--	--	--	--	--	--	--
Cluster-12591.19371	2413.82820224044	5503.41294742077	-1.1892	3.8732e-42	2.6191e-38	706	1035905276	OAY34874.1	313	2.6e-26	hypothetical protein MANES_12G054000 [Manihot esculenta]	--	--	--	--	--	--	--	--	--	Q8W453	215	2.3e-16	Putative lipid-transfer protein DIR1 OS=Arabidopsis thaliana OX=3702 GN=DIR1 PE=1 SV=1	--	--	--	--	--	--	--	--	--	--
Cluster-12591.12340	1804.61963872691	646.407636573334	1.4793	2.2977e-40	1.3595e-36	2253	643703914	KDP20978.1	536	1.2e-51	hypothetical protein JCGZ_21449 [Jatropha curcas]	AM477461.1	AM477461	114	1.3522e-50	Vitis vinifera contig VV78X113235.8, whole genome shotgun sequence	--	--	--	--	--	--	--	--	PF00287	Sodium / potassium ATPase beta chain	GO:0006814//GO:0006813	sodium ion transport//potassium ion transport	--	--	GO:0005890	sodium:potassium-exchanging ATPase complex	--	--
Cluster-12591.16684	3908.43761921762	11362.2890086129	-1.5398	5.6906e-40	2.9929e-36	965	1352868868	PQM35527.1	372	5.1e-33	hypothetical protein Pyn_27007 [Prunus yedoensis var. nudiflora]	--	--	--	--	--	--	--	--	--	Q8W453	235	1.5e-18	Putative lipid-transfer protein DIR1 OS=Arabidopsis thaliana OX=3702 GN=DIR1 PE=1 SV=1	--	--	--	--	--	--	--	--	--	--
Cluster-12591.31423	357.34745709583	42.9987935946775	3.0369	9.9479e-40	4.7088e-36	856	1343979894	XP_023885601.1	226	3.9e-16	sigma factor binding protein 1, chloroplastic-like [Quercus suber]	--	--	--	--	--	--	--	--	--	--	--	--	--	--	--	--	--	--	--	--	--	--	--
Cluster-12591.27939	1452.49186493692	453.738131505424	1.6752	1.0165e-38	4.374e-35	1227	1371537238	PSS33214.1	437	1.9e-40	Ethylene-responsive transcription factor 5 like [Actinidia chinensis var. chinensis]	XM_028363748.1	XM_028363748	77	2.69293e-30	PREDICTED: Glycine soja ethylene-responsive transcription factor ERF107-like (LOC114401272), mRNA	--	--	--	--	Q40478	371	3.2e-34	Ethylene-responsive transcription factor 5 OS=Nicotiana tabacum OX=4097 GN=ERF5 PE=2 SV=1	PF00847	AP2 domain	GO:0006355	regulation of transcription, DNA-templated	GO:0003700	DNA-binding transcription factor activity	GO:0005667	transcription regulator complex	--	--
Cluster-12591.15139	276.500108828857	950.61660564224	-1.7821	6.1716e-38	2.4344e-34	1980	1585798788	XP_028093686.1	1771	6.3e-195	arabinosyltransferase RRA3-like [Camellia sinensis]	XM_024019017.1	XM_024019017	519	0	PREDICTED: Quercus suber arabinosyltransferase RRA3-like (LOC111987310), mRNA	K20783	RRA	arabinosyltransferase	http://www.genome.jp/dbget-bin/www_bget?ko:K20783	Q9LN62	1480	1.3e-162	Arabinosyltransferase RRA3 OS=Arabidopsis thaliana OX=3702 GN=RRA3 PE=2 SV=1	--	--	--	--	--	--	--	--	--	--
Cluster-12591.21488	3189.45384975719	1469.5794873883	1.1174	2.5476e-37	9.2759e-34	1969	470134584	XP_004303128.1	1136	2.7e-121	PREDICTED: dnaJ homolog subfamily B member 4-like [Fragaria vesca subsp. vesca]	XM_024045664.1	XM_024045664	360	0	PREDICTED: Quercus suber dnaJ homolog subfamily B member 1 (LOC112013269), mRNA	K09510	DNAJB4	DnaJ homolog subfamily B member 4	http://www.genome.jp/dbget-bin/www_bget?ko:K09510	P59910	421	8.3e-40	DnaJ homolog subfamily B member 13 OS=Homo sapiens OX=9606 GN=DNAJB13 PE=1 SV=1	PF01600	Coronavirus spike glycoprotein S1	GO:0019064	fusion of virus membrane with host plasma membrane	--	--	--	--	--	--
Cluster-12591.17720	15008.3433938674	5811.31480182144	1.3689	7.5375e-37	2.5484e-33	2456	1585809974	XP_028099004.1	738	4.7e-75	probable xyloglucan endotransglucosylase/hydrolase protein 7 [Camellia sinensis]	XM_017364355.1	XM_017364355	209	2.2848e-103	PREDICTED: Daucus carota subsp. sativus probable xyloglucan endotransglucosylase/hydrolase protein 6 (LOC108196878), mRNA	K08235	E2.4.1.207	xyloglucan:xyloglucosyl transferase	http://www.genome.jp/dbget-bin/www_bget?ko:K08235	Q8LF99	631	4.6e-64	Probable xyloglucan endotransglucosylase/hydrolase protein 6 OS=Arabidopsis thaliana OX=3702 GN=XTH6 PE=2 SV=2	PF00722//PF06955	Glycosyl hydrolases family 16//Xyloglucan endo-transglycosylase (XET) C-terminus	GO:0005975//GO:0006073	carbohydrate metabolic process//cellular glucan metabolic process	GO:0004553//GO:0016762	hydrolase activity, hydrolyzing O-glycosyl compounds//xyloglucan:xyloglucosyl transferase activity	GO:0048046//GO:0005618	apoplast//cell wall	--	--
Cluster-12591.15977	846.205542496341	4050.17838780652	-2.2599	3.0751e-35	9.7037e-32	623	--	--	--	--	--	--	--	--	--	--	--	--	--	--	--	--	--	--	--	--	--	--	--	--	--	--	--	--
Cluster-12591.18649	110.722675743054	592.704986355747	-2.4255	2.1297e-33	6.3005e-30	419	--	--	--	--	--	--	--	--	--	--	--	--	--	--	--	--	--	--	--	--	--	--	--	--	--	--	--	--
Cluster-12591.9575	2123.02751924049	699.029233569613	1.6032	1.7112e-32	4.7646e-29	2442	1524791789	RQO95378.1	252	1.1e-18	hypothetical protein POPTR_009G005700 [Populus trichocarpa]	XM_021836430.1	XM_021836430	67	1.96651e-24	PREDICTED: Hevea brasiliensis uncharacterized RING finger protein C2F3.16-like (LOC110673323), mRNA	K10144	RCHY1, PIRH2	RING finger and CHY zinc finger domain-containing protein 1	http://www.genome.jp/dbget-bin/www_bget?ko:K10144	Q9FFB6	207	6.7e-15	E3 ubiquitin-protein ligase RZFP34 OS=Arabidopsis thaliana OX=3702 GN=RZPF34 PE=1 SV=1	PF10538//PF01956	Hantavirus ITAM motif//Integral membrane protein EMC3/TMCO1-like	GO:0007165	signal transduction	--	--	GO:0016020	membrane	--	--
Cluster-12591.17940	766.368109979632	2714.30727048891	-1.8237	7.029e-32	1.8484e-28	2542	1139759999	ONH95096.1	1097	1.2e-116	hypothetical protein PRUPE_7G051800 [Prunus persica]	XM_022889058.1	XM_022889058	74	2.6308e-28	PREDICTED: Durio zibethinus glucan endo-1,3-beta-glucosidase, basic isoform-like (LOC111295531), mRNA	--	--	--	--	Q03773	1039	2.3e-111	Glucan endo-1,3-beta-glucosidase OS=Glycine max OX=3847 PE=1 SV=1	PF00332	Glycosyl hydrolases family 17	GO:0005975	carbohydrate metabolic process	GO:0004553	hydrolase activity, hydrolyzing O-glycosyl compounds	--	--	--	--
Cluster-12591.11301	119.199955840011	505.650884055089	-2.0875	1.9977e-31	4.9769e-28	1596	1220062901	XP_021817725.1	944	4.0e-99	2-alkenal reductase (NADP(+)-dependent)-like [Prunus avium]	XM_028225629.1	XM_028225629	218	1.46313e-108	PREDICTED: Camellia sinensis 2-alkenal reductase (NADP(+)-dependent)-like (LOC114282866), mRNA	--	--	--	--	Q39172	672	5.3e-69	NADPH-dependent oxidoreductase 2-alkenal reductase OS=Arabidopsis thaliana OX=3702 GN=AER PE=1 SV=1	PF00107	Zinc-binding dehydrogenase	GO:0055114	oxidation-reduction process	--	--	--	--	--	--
Cluster-12591.14933	2255.65653610847	8286.1967821545	-1.8776	1.7394e-30	4.1167e-27	1135	1249639903	XP_022571107.1	377	1.6e-33	36.4 kDa proline-rich protein-like [Brassica napus]	XM_028215633.1	XM_028215633	158	2.33212e-75	PREDICTED: Camellia sinensis 36.4 kDa proline-rich protein (LOC114273811), mRNA	--	--	--	--	Q00451	248	5.5e-20	36.4 kDa proline-rich protein OS=Solanum lycopersicum OX=4081 GN=TPRP-F1 PE=2 SV=1	PF11857	Domain of unknown function (DUF3377)	--	--	GO:0004222	metalloendopeptidase activity	--	--	--	--
Cluster-12591.5095	1648.48312913213	434.340977238687	1.9254	6.0081e-30	1.3542e-26	1420	1344079396	XP_023923668.1	842	2.4e-87	BURP domain-containing protein BNM2A-like [Quercus suber]	XM_003631591.3	XM_003631591	155	1.36564e-73	PREDICTED: Vitis vinifera BURP domain-containing protein BNM2A (LOC100852969), mRNA	--	--	--	--	O65009	545	2.5e-54	BURP domain-containing protein BNM2A OS=Brassica napus OX=3708 GN=BNM2A PE=2 SV=1	--	--	--	--	--	--	--	--	--	--
Cluster-12591.11693	305.097674092701	1170.10588212149	-1.9419	8.2029e-30	1.7649e-26	2727	720024354	XP_010263608.1	836	2.3e-86	PREDICTED: mannan endo-1,4-beta-mannosidase 7-like [Nelumbo nucifera]	XM_020679142.1	XM_020679142	106	4.5951e-46	PREDICTED: Jatropha curcas mannan endo-1,4-beta-mannosidase 7-like (LOC105633825), mRNA	K19355	MAN	mannan endo-1,4-beta-mannosidase	http://www.genome.jp/dbget-bin/www_bget?ko:K19355	Q9FJZ3	702	3.0e-72	Mannan endo-1,4-beta-mannosidase 7 OS=Arabidopsis thaliana OX=3702 GN=MAN7 PE=2 SV=1	--	--	--	--	--	--	--	--	--	--
Cluster-12591.9961	1222.89060117658	494.424891925737	1.3072	1.2405e-29	2.5529e-26	1021	--	--	--	--	--	--	--	--	--	--	--	--	--	--	--	--	--	--	--	--	--	--	--	--	--	--	--	--
Cluster-12591.5184	747.08082444613	258.345878747281	1.5324	1.8667e-29	3.6815e-26	1161	567918526	XP_006451269.1	485	4.9e-46	uncharacterized protein LOC18055429 [Citrus clementina]	--	--	--	--	--	--	--	--	--	--	--	--	--	PF10297//PF04618	Minimal binding motif of Hap4 for binding to Hap2/3/5//HD-ZIP protein N terminus	GO:0006355	regulation of transcription, DNA-templated	GO:0003677	DNA binding	GO:0005634	nucleus	--	--
Cluster-12591.10417	290.96816993173	33.5082554888093	3.1214	4.1918e-29	7.9366e-26	579	1347699075	PPR98581.1	755	1.2e-77	hypothetical protein GOBAR_AA22090 [Gossypium barbadense]	XM_002524388.3	XM_002524388	137	5.46441e-64	PREDICTED: Ricinus communis protein DOWNY MILDEW RESISTANCE 6 (LOC8269544), mRNA	--	--	--	--	Q9FLV0	592	3.6e-60	Protein DOWNY MILDEW RESISTANCE 6 OS=Arabidopsis thaliana OX=3702 GN=DMR6 PE=1 SV=1	PF07934	8-oxoguanine DNA glycosylase, N-terminal domain	GO:0006281//GO:0006308//GO:0006289//GO:0006285	DNA repair//DNA catabolic process//nucleotide-excision repair//base-excision repair, AP site formation	GO:0008534//GO:0003684	oxidized purine nucleobase lesion DNA N-glycosylase activity//damaged DNA binding	--	--	--	--
Cluster-12591.10232	720.605603273171	1841.10312271604	-1.3533	6.6648e-29	1.2134e-25	827	1173831529	XP_020536528.1	366	2.2e-32	copper transporter 5 [Jatropha curcas]	XM_010537508.2	XM_010537508	81	1.07017e-32	PREDICTED: Tarenaya hassleriana copper transporter 5 (LOC104810995), transcript variant X2, mRNA	K14686	SLC31A1, CTR1	solute carrier family 31 (copper transporter), member 1	http://www.genome.jp/dbget-bin/www_bget?ko:K14686	Q69P80	291	4.1e-25	Copper transporter 5.1 OS=Oryza sativa subsp. japonica OX=39947 GN=COPT5.1 PE=2 SV=1	PF04145//PF08041	Ctr copper transporter family//PetM family of cytochrome b6f complex subunit 7	GO:0006825//GO:0035434	copper ion transport//copper ion transmembrane transport	GO:0005375	copper ion transmembrane transporter activity	GO:0009512//GO:0016021	cytochrome b6f complex//integral component of membrane	--	--
Cluster-12591.12009	1396.44878479332	562.518367603464	1.3121	7.2018e-29	1.2565e-25	2490	1269873306	XP_022734661.1	203	5.2e-13	remorin-like [Durio zibethinus]	AM486855.2	AM486855	65	2.59455e-23	Vitis vinifera contig VV78X277583.2, whole genome shotgun sequence	--	--	--	--	P93788	177	2.1e-11	Remorin OS=Solanum tuberosum OX=4113 PE=1 SV=1	PF07765	KIP1-like protein	--	--	GO:0003779	actin binding	--	--	--	--
Cluster-12591.5616	690.400893221609	1647.43200404745	-1.2552	7.4328e-29	1.2565e-25	1243	1527565187	XP_027065224.1	273	2.0e-21	60S acidic ribosomal protein P1-like [Coffea arabica]	XM_018987233.1	XM_018987233	48	3.60593e-14	PREDICTED: Juglans regia 60S acidic ribosomal protein P1-like (LOC109007536), transcript variant X3, mRNA	K02942	RP-LP1, RPLP1	large subunit ribosomal protein LP1	http://www.genome.jp/dbget-bin/www_bget?ko:K02942	P52855	222	6.2e-17	60S acidic ribosomal protein P1 OS=Zea mays OX=4577 GN=RPP1A PE=1 SV=1	--	--	--	--	--	--	--	--	KOG1762	60s acidic ribosomal protein P1
Cluster-12591.17458	2494.25426322398	5541.66066109285	-1.1521	1.5593e-28	2.5452e-25	3480	743827206	XP_011022961.1	1081	1.1e-114	PREDICTED: probable pectinesterase/pectinesterase inhibitor 51 [Populus euphratica]	XM_028226473.1	XM_028226473	290	3.05026e-148	PREDICTED: Camellia sinensis probable pectinesterase/pectinesterase inhibitor 51 (LOC114283611), transcript variant X2, mRNA	--	--	--	--	Q9LXD9	957	1.0e-101	Probable pectinesterase/pectinesterase inhibitor 51 OS=Arabidopsis thaliana OX=3702 GN=PME51 PE=2 SV=1	PF01095//PF04043	Pectinesterase//Plant invertase/pectin methylesterase inhibitor	GO:0005982//GO:0005985//GO:0042545	starch metabolic process//sucrose metabolic process//cell wall modification	GO:0030599//GO:0004857	pectinesterase activity//enzyme inhibitor activity	--	--	--	--
Cluster-12591.13588	2989.92875215563	1334.40656830515	1.1635	1.7335e-27	2.6468e-24	1071	27529850	BAC53940.1	440	7.4e-41	stress-inducible H1 histone-like protein [Nicotiana tabacum]	XM_022885618.1	XM_022885618	86	2.32459e-35	PREDICTED: Durio zibethinus histone H1-like (LOC111292956), mRNA	K11275	H1_5	histone H1/5	http://www.genome.jp/dbget-bin/www_bget?ko:K11275	P40267	435	1.1e-41	Histone H1 OS=Solanum pennellii OX=28526 PE=2 SV=1	PF00538	linker histone H1 and H5 family	GO:0006334	nucleosome assembly	GO:0003677	DNA binding	GO:0000786//GO:0042025	nucleosome//host cell nucleus	--	--
Cluster-12591.12050	1686.75666584696	603.642132630387	1.4809	3.8127e-27	5.6398e-24	2027	1552250142	RVW96377.1	231	2.4e-16	hypothetical protein CK203_020852 [Vitis vinifera]	XM_028228384.1	XM_028228384	51	1.27614e-15	PREDICTED: Camellia sinensis uncharacterized LOC114285332 (LOC114285332), mRNA	--	--	--	--	--	--	--	--	--	--	--	--	--	--	--	--	--	--
Cluster-12591.30	162.57469620512	3.81302460020231	5.4229	1.7861e-25	2.4866e-22	1309	1344087647	XP_023927941.1	1436	2.9e-156	protein DMR6-LIKE OXYGENASE 2-like [Quercus suber]	XM_018952611.1	XM_018952611	317	1.10613e-163	PREDICTED: Juglans regia protein DMR6-LIKE OXYGENASE 2-like (LOC108981437), transcript variant X3, mRNA	--	--	--	--	Q9ZSA7	1178	9.1e-128	Protein DMR6-LIKE OXYGENASE 2 OS=Arabidopsis thaliana OX=3702 GN=DLO2 PE=2 SV=1	PF03171	2OG-Fe(II) oxygenase superfamily	GO:0055114	oxidation-reduction process	GO:0016491	oxidoreductase activity	--	--	--	--
Cluster-12591.21586	2955.17136783175	1451.00491949399	1.0265	2.6015e-25	3.5182e-22	1404	1279093111	XP_022848883.1	222	1.8e-15	inactive protein RESTRICTED TEV MOVEMENT 1-like [Olea europaea var. sylvestris]	--	--	--	--	--	--	--	--	--	--	--	--	--	--	--	--	--	--	--	--	--	--	--
Cluster-12591.14474	556.889451797489	1350.29303100336	-1.2793	2.8597e-25	3.76e-22	6995	1335227359	PNX86311.1	1920	1.2e-211	hypothetical protein L195_g042389 [Trifolium pratense]	AC146632.23	AC146632	594	0	Medicago truncatula clone mth2-57b3, complete sequence	--	--	--	--	O48711	1635	5.0e-180	Probable pectinesterase/pectinesterase inhibitor 12 OS=Arabidopsis thaliana OX=3702 GN=PME12 PE=2 SV=1	PF07714//PF04043//PF00069//PF01095//PF03266	Protein tyrosine and serine/threonine kinase//Plant invertase/pectin methylesterase inhibitor//Protein kinase domain//Pectinesterase//NTPase	GO:0005985//GO:0042545//GO:0005982//GO:0006468	sucrose metabolic process//cell wall modification//starch metabolic process//protein phosphorylation	GO:0004857//GO:0004672//GO:0005524//GO:0098519//GO:0030599	enzyme inhibitor activity//protein kinase activity//ATP binding//nucleotide phosphatase activity, acting on free nucleotides//pectinesterase activity	--	--	--	--
Cluster-12591.18347	5011.4751290757	2028.6113644418	1.3042	2.9461e-25	3.769e-22	1561	568822840	XP_006465834.1	190	1.1e-11	dormancy-associated protein homolog 4 isoform X1 [Citrus sinensis]	XM_022988655.1	XM_022988655	57	4.52151e-19	PREDICTED: Olea europaea var. sylvestris dormancy-associated protein homolog 4-like (LOC111367668), mRNA	--	--	--	--	F4HV65	135	9.6e-07	Dormancy-associated protein homolog 4 OS=Arabidopsis thaliana OX=3702 GN=At1g54070 PE=3 SV=1	PF09360	Iron-binding zinc finger CDGSH type	--	--	GO:0051537	2 iron, 2 sulfur cluster binding	GO:0043231	intracellular membrane-bounded organelle	--	--
Cluster-12591.13676	8884.15293239348	4016.7414423817	1.145	7.5742e-25	9.4347e-22	2998	590657678	XP_007034633.1	802	2.2e-82	PREDICTED: stem-specific protein TSJT1 isoform X1 [Theobroma cacao]	XM_024607118.1	XM_024607118	297	3.36994e-152	PREDICTED: Populus trichocarpa stem-specific protein TSJT1 (LOC7454252), mRNA	--	--	--	--	P24805	245	3.2e-19	Stem-specific protein TSJT1 OS=Nicotiana tabacum OX=4097 GN=TSJT1 PE=2 SV=1	--	--	--	--	--	--	--	--	--	--
Cluster-12591.33967	140.333198716822	6.63483848815513	4.3626	1.1473e-24	1.3576e-21	979	296082063	CBI21068.3	524	1.2e-50	unnamed protein product, partial [Vitis vinifera]	XM_021837150.1	XM_021837150	103	7.51262e-45	PREDICTED: Hevea brasiliensis probable WRKY transcription factor 40 (LOC110673911), mRNA	--	--	--	--	Q9SAH7	354	2.4e-32	Probable WRKY transcription factor 40 OS=Arabidopsis thaliana OX=3702 GN=WRKY40 PE=1 SV=1	PF03106	WRKY DNA -binding domain	GO:0006355	regulation of transcription, DNA-templated	GO:0043565//GO:0003700	sequence-specific DNA binding//DNA-binding transcription factor activity	GO:0005667	transcription regulator complex	--	--
Cluster-12591.18174	3202.95065325728	1506.74478432083	1.0877	2.9309e-24	3.3032e-21	3263	1216932538	XP_021640008.1	214	3.6e-14	uncharacterized protein LOC110635102 [Hevea brasiliensis]	XM_028257009.1	XM_028257009	55	1.23558e-17	PREDICTED: Camellia sinensis uncharacterized LOC114310911 (LOC114310911), mRNA	--	--	--	--	--	--	--	--	PF04277//PF17204//PF04923	Oxaloacetate decarboxylase, gamma chain//Sid-5 family//Ninjurin	GO:0006090//GO:0006814//GO:0006525//GO:0036376//GO:0007155//GO:0006560//GO:0050658//GO:0016246//GO:0042246	pyruvate metabolic process//sodium ion transport//arginine metabolic process//sodium ion export across plasma membrane//cell adhesion//proline metabolic process//RNA transport//RNA interference//tissue regeneration	GO:0015081//GO:0008948	sodium ion transmembrane transporter activity//oxaloacetate decarboxylase activity	GO:0016021//GO:0016020//GO:0005770	integral component of membrane//membrane//late endosome	--	--
Cluster-12591.18459	982.260079446201	379.46461080466	1.3744	3.8627e-24	4.2521e-21	3249	1220048681	XP_021810312.1	1641	1.2e-179	acid beta-fructofuranosidase 2, vacuolar-like [Prunus avium]	XM_016815179.1	XM_016815179	284	6.16006e-145	PREDICTED: Gossypium hirsutum acid beta-fructofuranosidase-like (LOC107890652), transcript variant X1, mRNA	K01193	INV, sacA	beta-fructofuranosidase	http://www.genome.jp/dbget-bin/www_bget?ko:K01193	P29001	1495	4.0e-164	Acid beta-fructofuranosidase OS=Vigna radiata var. radiata OX=3916 GN=INVA PE=1 SV=1	PF04073//PF13606//PF11837	Aminoacyl-tRNA editing domain//Ankyrin repeat//Domain of unknown function (DUF3357)	GO:0006012//GO:0005982//GO:0005985	galactose metabolic process//starch metabolic process//sucrose metabolic process	GO:0002161//GO:0004575//GO:0005515//GO:0004564	aminoacyl-tRNA editing activity//sucrose alpha-glucosidase activity//protein binding//beta-fructofuranosidase activity	GO:0017177	glucosidase II complex	--	--
Cluster-12591.8510	2399.47639497691	1024.12857462747	1.2287	6.4502e-24	6.7848e-21	1194	--	--	--	--	--	--	--	--	--	--	--	--	--	--	--	--	--	--	--	--	--	--	--	--	--	--	--	--
Cluster-12591.9525	3103.42501784777	1327.29832138415	1.2264	1.5882e-23	1.6343e-20	1422	--	--	--	--	--	--	--	--	--	--	--	--	--	--	--	--	--	--	--	--	--	--	--	--	--	--	--	--
Cluster-12591.23362	1660.86843432648	584.876846758703	1.5054	3.5688e-23	3.5942e-20	2075	643722174	KDP32053.1	200	9.7e-13	hypothetical protein JCGZ_12514 [Jatropha curcas]	XM_021953880.1	XM_021953880	54	2.80894e-17	PREDICTED: Prunus avium uncharacterized LOC110753071 (LOC110753071), mRNA	--	--	--	--	--	--	--	--	PF07941	Potassium channel Kv1.4 tandem inactivation domain	GO:0006813	potassium ion transport	GO:0005249//GO:0030955	voltage-gated potassium channel activity//potassium ion binding	GO:0008076//GO:0016021	voltage-gated potassium channel complex//integral component of membrane	--	--
Cluster-12591.343	216.58293633551	23.2101313223323	3.2447	3.6525e-23	3.6018e-20	1396	937548608	ALI57163.1	632	5.3e-63	WRKY [Paeonia suffruticosa]	XM_017360166.1	XM_017360166	51	8.73046e-16	PREDICTED: Daucus carota subsp. sativus probable WRKY transcription factor 70 (LOC108193490), mRNA	--	--	--	--	Q9LY00	342	8.5e-31	Probable WRKY transcription factor 70 OS=Arabidopsis thaliana OX=3702 GN=WRKY70 PE=1 SV=1	PF03106	WRKY DNA -binding domain	GO:0006355	regulation of transcription, DNA-templated	GO:0043565//GO:0003700	sequence-specific DNA binding//DNA-binding transcription factor activity	GO:0005667	transcription regulator complex	--	--
Cluster-12591.10872	627.236082516713	1298.01510847733	-1.0484	2.5083e-22	2.423e-19	2088	1343976058	XP_023872262.1	787	8.4e-81	uncharacterized protein LOC111984874 isoform X1 [Quercus suber]	XM_002267567.3	XM_002267567	182	1.97921e-88	PREDICTED: Vitis vinifera uncharacterized LOC100247879 (LOC100247879), mRNA	--	--	--	--	--	--	--	--	PF05706	Cyclin-dependent kinase inhibitor 3 (CDKN3)	GO:0006570//GO:0006470	tyrosine metabolic process//protein dephosphorylation	GO:0004721//GO:0004725	phosphoprotein phosphatase activity//protein tyrosine phosphatase activity	--	--	--	--
Cluster-12591.15310	3093.77545985167	1058.56487304625	1.5475	3.1336e-22	2.9665e-19	725	641839558	KDO58487.1	162	8.6e-09	hypothetical protein CISIN_1g032762mg [Citrus sinensis]	--	--	--	--	--	--	--	--	--	--	--	--	--	PF06432	Phosphatidylinositol N-acetylglucosaminyltransferase	GO:0006506	GPI anchor biosynthetic process	GO:0017176	phosphatidylinositol N-acetylglucosaminyltransferase activity	GO:0016021	integral component of membrane	--	--
Cluster-12591.8738	304.927487711963	838.086242669955	-1.4564	3.2164e-22	2.9852e-19	1869	1220088853	XP_021831226.1	326	2.1e-27	probable protein ABIL5 [Prunus avium]	--	--	--	--	--	--	--	--	--	Q5JMF2	233	4.9e-18	Probable protein ABIL5 OS=Oryza sativa subsp. japonica OX=39947 GN=Os01g0760900 PE=2 SV=1	--	--	--	--	--	--	--	--	--	--
Cluster-12591.11885	2241.77999166262	5180.59343261697	-1.2086	3.4627e-22	3.152e-19	2486	1344038452	XP_023906572.1	2437	4.7e-272	L-ascorbate oxidase homolog [Quercus suber]	XM_024050804.1	XM_024050804	674	0	PREDICTED: Quercus suber L-ascorbate oxidase homolog (LOC112018292), mRNA	--	--	--	--	Q00624	1506	1.6e-165	L-ascorbate oxidase homolog OS=Brassica napus OX=3708 GN=Bp10 PE=2 SV=1	PF16656//PF07731//PF00394//PF07732	Purple acid Phosphatase, N-terminal domain//Multicopper oxidase//Multicopper oxidase//Multicopper oxidase	GO:0006771//GO:0019497//GO:0055114	riboflavin metabolic process//hexachlorocyclohexane metabolic process//oxidation-reduction process	GO:0005507//GO:0003993//GO:0046872//GO:0016491	copper ion binding//acid phosphatase activity//metal ion binding//oxidoreductase activity	--	--	--	--
Cluster-12591.2002	150.54735643396	6.2845320497536	4.5452	5.4783e-22	4.802e-19	643	1063475782	XP_007038218.2	389	3.6e-35	PREDICTED: uncharacterized protein LOC18605248 [Theobroma cacao]	--	--	--	--	--	--	--	--	--	--	--	--	--	--	--	--	--	--	--	--	--	--	--
Cluster-12591.14323	5408.99869663418	2657.50138074784	1.025	1.095e-21	9.0935e-19	1596	702473919	XP_010031453.1	447	1.7e-41	PREDICTED: uncharacterized protein At4g22758 [Eucalyptus grandis]	XM_028234449.1	XM_028234449	82	5.85148e-33	PREDICTED: Camellia sinensis uncharacterized protein At4g22758-like (LOC114290506), mRNA	--	--	--	--	--	--	--	--	--	--	--	--	--	--	--	--	--	--
Cluster-12591.5685	1103.95787234406	229.631900705908	2.2623	1.084e-21	9.0935e-19	2367	1387802350	PWA68970.1	1259	1.8e-135	Coatomer beta' subunit (COPB2) [Artemisia annua]	XM_028236677.1	XM_028236677	311	4.37624e-160	PREDICTED: Camellia sinensis coatomer subunit beta'-2 (LOC114292667), transcript variant X5, mRNA	K17302	COPB2, SEC27	coatomer subunit beta'	http://www.genome.jp/dbget-bin/www_bget?ko:K17302	Q9C827	1238	1.8e-134	Coatomer subunit beta'-2 OS=Arabidopsis thaliana OX=3702 GN=At1g52360 PE=1 SV=1	PF00400	WD domain, G-beta repeat	--	--	GO:0005515	protein binding	--	--	KOG0276	Vesicle coat complex COPI, beta' subunit
Cluster-12591.17032	2805.94241976115	6631.71680598106	-1.2405	1.7284e-21	1.4106e-18	1054	1029052281	XP_016689806.1	762	3.3e-78	PREDICTED: auxin-binding protein ABP19a-like isoform X1 [Gossypium hirsutum]	XM_021831118.1	XM_021831118	88	1.76759e-36	PREDICTED: Hevea brasiliensis germin-like protein subfamily 3 member 1 (LOC110669444), mRNA	--	--	--	--	Q9ZRA4	721	7.2e-75	Auxin-binding protein ABP19a OS=Prunus persica OX=3760 GN=ABP19A PE=3 SV=1	PF00190//PF03079	Cupin//ARD/ARD' family	GO:0055114	oxidation-reduction process	GO:0010309//GO:0045735	acireductone dioxygenase [iron(II)-requiring] activity//nutrient reservoir activity	--	--	--	--
Cluster-12591.19226	1106.72690551361	299.423396662682	1.8885	4.759e-21	3.6928e-18	2714	470114323	XP_004293365.1	793	2.2e-81	PREDICTED: tonoplast dicarboxylate transporter-like [Fragaria vesca subsp. vesca]	XM_021975981.1	XM_021975981	239	5.31987e-120	PREDICTED: Prunus avium tonoplast dicarboxylate transporter-like (LOC110771647), transcript variant X1, mRNA	K14445	SLC13A2_3_5	solute carrier family 13 (sodium-dependent dicarboxylate transporter), member 2/3/5	http://www.genome.jp/dbget-bin/www_bget?ko:K14445	Q8LG88	742	6.8e-77	Tonoplast dicarboxylate transporter OS=Arabidopsis thaliana OX=3702 GN=TDT PE=2 SV=2	PF02447//PF00939//PF03606//PF02040//PF03600	GntP family permease//Sodium:sulfate symporter transmembrane region//C4-dicarboxylate anaerobic carrier//Arsenical pump membrane protein//Citrate transporter	GO:0015700//GO:0035429//GO:0055085	arsenite transport//gluconate transmembrane transport//transmembrane transport	GO:0022857//GO:0015105//GO:0015128	transmembrane transporter activity//arsenite transmembrane transporter activity//gluconate transmembrane transporter activity	GO:0016020//GO:0016021	membrane//integral component of membrane	KOG1281	Na+/dicarboxylate, Na+/tricarboxylate and phosphate transporters
Cluster-12591.18121	1697.21764174071	827.519893713272	1.0349	1.6541e-20	1.2428e-17	2508	1063518022	XP_007017232.2	232	2.3e-16	PREDICTED: uncharacterized protein LOC18591192 isoform X4 [Theobroma cacao]	XM_003631622.3	XM_003631622	40	2.06375e-09	PREDICTED: Vitis vinifera hypothetical protein (LOC100854716), mRNA	--	--	--	--	Q8L8T7	144	1.4e-07	Cold-regulated protein 27 OS=Arabidopsis thaliana OX=3702 GN=COR27 PE=1 SV=1	PF09749	Uncharacterised conserved protein	GO:0034477	U6 snRNA 3'-end processing	GO:0004518	nuclease activity	--	--	--	--
Cluster-12591.9709	1034.37897913495	2167.84383089664	-1.0676	2.0864e-20	1.5431e-17	3983	731402656	XP_010654748.1	4050	0.0e+00	PREDICTED: periodic tryptophan protein 2 homolog [Vitis vinifera]	XM_010656446.2	XM_010656446	1234	0	PREDICTED: Vitis vinifera periodic tryptophan protein 2 homolog (LOC100241131), mRNA	K14558	PWP2, UTP1	periodic tryptophan protein 2	http://www.genome.jp/dbget-bin/www_bget?ko:K14558	Q8VYZ5	3507	0.0e+00	Periodic tryptophan protein 2 OS=Arabidopsis thaliana OX=3702 GN=PWP2 PE=1 SV=1	PF00400//PF04192	WD domain, G-beta repeat//Utp21 specific WD40 associated putative domain	GO:0006364	rRNA processing	GO:0005515	protein binding	GO:0032040	small-subunit processome	KOG0291	WD40-repeat-containing subunit of the 18S rRNA processing complex
Cluster-12591.5217	1159.60739753684	458.550363033213	1.339	2.2834e-20	1.6628e-17	2108	1204900160	XP_021282173.1	1437	3.6e-156	cation/calcium exchanger 1 isoform X1 [Herrania umbratica]	XM_002525636.3	XM_002525636	159	1.21992e-75	PREDICTED: Ricinus communis cation/calcium exchanger 1 (LOC8286490), mRNA	K13754	SLC24A6, NCKX6	solute carrier family 24 (sodium/potassium/calcium exchanger), member 6	http://www.genome.jp/dbget-bin/www_bget?ko:K13754	Q9FKP1	1118	1.3e-120	Cation/calcium exchanger 1 OS=Arabidopsis thaliana OX=3702 GN=CCX1 PE=2 SV=1	PF01699	Sodium/calcium exchanger protein	GO:0055085	transmembrane transport	--	--	GO:0016021	integral component of membrane	KOG2399	K+-dependent Na+:Ca2+ antiporter
Cluster-6911.0	127.948842269805	4.21185779462056	4.8582	1.0907e-19	7.7052e-17	836	1344055393	XP_023911086.1	498	1.1e-47	transcription factor bHLH162-like [Quercus suber]	--	--	--	--	--	--	--	--	--	F4JIJ7	282	4.6e-24	Transcription factor bHLH162 OS=Arabidopsis thaliana OX=3702 GN=BHLH162 PE=1 SV=1	PF00010	Helix-loop-helix DNA-binding domain	--	--	GO:0046983	protein dimerization activity	--	--	--	--
Cluster-12591.14636	577.489501620028	1360.32622433711	-1.238	1.1963e-19	8.2063e-17	1364	720070534	XP_010277770.1	394	2.0e-35	PREDICTED: ketol-acid reductoisomerase, chloroplastic [Nelumbo nucifera]	XM_020409438.1	XM_020409438	90	1.78131e-37	PREDICTED: Asparagus officinalis ketol-acid reductoisomerase, chloroplastic-like (LOC109840699), mRNA	K00053	ilvC	ketol-acid reductoisomerase	http://www.genome.jp/dbget-bin/www_bget?ko:K00053	Q05758	311	3.3e-27	Ketol-acid reductoisomerase, chloroplastic OS=Arabidopsis thaliana OX=3702 GN=At3g58610 PE=1 SV=2	--	--	--	--	--	--	--	--	--	--
Cluster-12591.791	49.3480841117564	370.304422116413	-2.9171	1.4932e-19	1.0097e-16	657	--	--	--	--	--	--	--	--	--	--	--	--	--	--	--	--	--	--	--	--	--	--	--	--	--	--	--	--
Cluster-12591.11028	2900.58215804605	1333.93762052184	1.1216	1.5433e-19	1.0289e-16	1766	1585668930	XP_028108730.1	400	5.3e-36	fibrous sheath CABYR-binding protein-like [Camellia sinensis]	XM_026579262.1	XM_026579262	50	3.98873e-15	PREDICTED: Papaver somniferum cytadherence high molecular weight protein 1-like (LOC113332749), transcript variant X2, mRNA	--	--	--	--	E9Q743	165	3.6e-10	Cilia- and flagella-associated protein 251 OS=Mus musculus OX=10090 GN=Wdr66 PE=1 SV=1	PF00830	Ribosomal L28 family	GO:0042254	ribosome biogenesis	GO:0003735	structural constituent of ribosome	GO:0005840	ribosome	--	--
Cluster-12591.28654	707.551260428584	150.185941463803	2.2348	6.1775e-19	4.0056e-16	714	359481188	XP_003632589.1	656	4.4e-66	PREDICTED: wound-induced protein 1 [Vitis vinifera]	XM_021782451.1	XM_021782451	68	1.54682e-25	PREDICTED: Hevea brasiliensis wound-induced protein 1-like (LOC110633725), mRNA	--	--	--	--	Q94AK6	164	1.9e-10	Senescence associated gene 20 OS=Arabidopsis thaliana OX=3702 GN=SAG20 PE=2 SV=1	--	--	--	--	--	--	--	--	--	--
Cluster-12591.18021	167.176304985807	25.9022681436576	2.7108	6.507e-19	4.1622e-16	1037	--	--	--	--	--	AM461659.1	AM461659	38	1.08377e-08	Vitis vinifera, whole genome shotgun sequence, contig VV78X015834.4, clone ENTAV 115	--	--	--	--	--	--	--	--	--	--	--	--	--	--	--	--	--	--
Cluster-12591.15906	4174.07763056984	1873.24173943989	1.1561	1.1537e-18	7.2154e-16	2806	719985106	XP_010251279.1	1149	1.2e-122	PREDICTED: formate dehydrogenase, mitochondrial [Nelumbo nucifera]	XM_002278408.3	XM_002278408	421	0	PREDICTED: Vitis vinifera formate dehydrogenase, mitochondrial (LOC100261093), mRNA	K00122	FDH	formate dehydrogenase	http://www.genome.jp/dbget-bin/www_bget?ko:K00122	Q07511	1100	2.2e-118	Formate dehydrogenase, mitochondrial OS=Solanum tuberosum OX=4113 GN=FDH1 PE=1 SV=2	PF03446//PF01545//PF02826//PF00389	NAD binding domain of 6-phosphogluconate dehydrogenase//Cation efflux family//D-isomer specific 2-hydroxyacid dehydrogenase, NAD binding domain//D-isomer specific 2-hydroxyacid dehydrogenase, catalytic domain	GO:0055085//GO:0006812//GO:0055114	transmembrane transport//cation transport//oxidation-reduction process	GO:0051287//GO:0008324//GO:0050661//GO:0016616	NAD binding//cation transmembrane transporter activity//NADP binding//oxidoreductase activity, acting on the CH-OH group of donors, NAD or NADP as acceptor	GO:0016021	integral component of membrane	KOG0068	D-3-phosphoglycerate dehydrogenase, D-isomer-specific 2-hydroxy acid dehydrogenase superfamily
Cluster-12591.12407	7359.15815388187	3371.06984335301	1.1266	1.3495e-18	8.2955e-16	2782	1445424923	RDY09578.1	1610	4.1e-176	5'-adenylylsulfate reductase 3, chloroplastic, partial [Mucuna pruriens]	XM_024046573.1	XM_024046573	475	0	PREDICTED: Quercus suber 5'-adenylylsulfate reductase 3, chloroplastic-like (LOC112014192), transcript variant X2, mRNA	K05907	APR	adenylyl-sulfate reductase (glutathione)	http://www.genome.jp/dbget-bin/www_bget?ko:K05907	P92980	1549	1.9e-170	5'-adenylylsulfate reductase 3, chloroplastic OS=Arabidopsis thaliana OX=3702 GN=APR3 PE=2 SV=2	PF00578//PF01507//PF00085	AhpC/TSA family//Phosphoadenosine phosphosulfate reductase family//Thioredoxin	GO:0055114//GO:0045454	oxidation-reduction process//cell redox homeostasis	GO:0016209//GO:0016491//GO:0003824	antioxidant activity//oxidoreductase activity//catalytic activity	--	--	--	--
Cluster-12591.22887	1944.26969896612	950.174046530282	1.033	2.2166e-18	1.3281e-15	1573	1201299937	OVA02535.1	330	6.2e-28	Basic-leucine zipper domain [Macleaya cordata]	--	--	--	--	--	--	--	--	--	C0Z2L5	218	2.3e-16	bZIP transcription factor 44 OS=Arabidopsis thaliana OX=3702 GN=BZIP44 PE=1 SV=1	PF00170//PF03131//PF09432//PF10473//PF07716	bZIP transcription factor//bZIP Maf transcription factor//Tho complex subunit THP2//Leucine-rich repeats of kinetochore protein Cenp-F/LEK1//Basic region leucine zipper	GO:0006406//GO:0006368//GO:0006355	mRNA export from nucleus//transcription elongation from RNA polymerase II promoter//regulation of transcription, DNA-templated	GO:0042803//GO:0008134//GO:0003700//GO:0003677//GO:0070840	protein homodimerization activity//transcription factor binding//DNA-binding transcription factor activity//DNA binding//dynein complex binding	GO:0005667//GO:0000446//GO:0005634	transcription regulator complex//nucleoplasmic THO complex//nucleus	--	--
Cluster-12591.5237	502.283703306078	1046.83743660759	-1.0598	2.3599e-18	1.3791e-15	2362	225430736	XP_002266534.1	2066	4.7e-229	PREDICTED: ATPase family AAA domain-containing protein 3 [Vitis vinifera]	XM_011027506.1	XM_011027506	647	0	PREDICTED: Populus euphratica ATPase family AAA domain-containing protein 3 (LOC105126596), mRNA	K17681	ATAD3A_B	ATPase family AAA domain-containing protein 3A/B	http://www.genome.jp/dbget-bin/www_bget?ko:K17681	Q20748	771	2.6e-80	ATPase family AAA domain-containing protein 3 OS=Caenorhabditis elegans OX=6239 GN=atad-3 PE=1 SV=2	PF05496//PF00158//PF00004//PF07728//PF00910	Holliday junction DNA helicase RuvB P-loop domain//Sigma-54 interaction domain//ATPase family associated with various cellular activities (AAA)//AAA domain (dynein-related subfamily)//RNA helicase	GO:0006281//GO:0006310//GO:0006355	DNA repair//DNA recombination//regulation of transcription, DNA-templated	GO:0003723//GO:0008134//GO:0016887//GO:0003724//GO:0009378//GO:0005524	RNA binding//transcription factor binding//ATPase activity//RNA helicase activity//four-way junction helicase activity//ATP binding	GO:0005667//GO:0009379//GO:0005657	transcription regulator complex//Holliday junction helicase complex//replication fork	KOG0742	AAA+-type ATPase
Cluster-12591.30721	337.992446096336	69.1754161834137	2.2941	2.4466e-18	1.4123e-15	660	--	--	--	--	--	--	--	--	--	--	--	--	--	--	--	--	--	--	--	--	--	--	--	--	--	--	--	--
Cluster-12591.16167	3657.19427243408	8095.46231005798	-1.1466	2.847e-18	1.6236e-15	1758	1350233468	XP_024019828.1	529	5.8e-51	nucleolin 2 [Morus notabilis]	XM_020562734.1	XM_020562734	135	2.22631e-62	PREDICTED: Prunus persica nucleolin 2 (LOC18790977), transcript variant X6, mRNA	K11294	NCL, NSR1	nucleolin	http://www.genome.jp/dbget-bin/www_bget?ko:K11294	Q7XTT4	389	3.8e-36	Nucleolin 2 OS=Oryza sativa subsp. japonica OX=39947 GN=Os04g0620700 PE=2 SV=2	PF00076	RNA recognition motif. (a.k.a. RRM, RBD, or RNP domain)	--	--	GO:0003676	nucleic acid binding	--	--	--	--
Cluster-12591.9634	1033.366128789	2257.95217474424	-1.1284	3.6999e-18	2.0604e-15	2718	1269986056	XP_022744056.1	840	7.8e-87	uncharacterized protein LOC111294996 [Durio zibethinus]	XM_006481807.2	XM_006481807	142	4.45196e-66	PREDICTED: Citrus sinensis uncharacterized LOC102629589 (LOC102629589), mRNA	--	--	--	--	--	--	--	--	--	--	--	--	--	--	--	--	--	--
Cluster-12591.16479	790.966972762219	2068.57958714073	-1.3877	3.9643e-18	2.1819e-15	750	1366034435	XP_024169181.1	177	1.6e-10	defensin-like protein 1 [Rosa chinensis]	--	--	--	--	--	--	--	--	--	Q07502	144	4.1e-08	Defensin-like protein OS=Glycine max OX=3847 PE=3 SV=1	PF00537//PF01097	Scorpion toxin-like domain//Arthropod defensin	GO:0006952//GO:0006810//GO:0009405	defense response//transport//pathogenesis	GO:0019871//GO:0008200	sodium channel inhibitor activity//ion channel inhibitor activity	GO:0005576	extracellular region	--	--
Cluster-12591.9011	765.429655285826	334.320735878695	1.1962	4.8617e-18	2.6451e-15	2899	720018552	XP_010261824.1	528	1.3e-50	PREDICTED: uncharacterized protein LOC104600530 [Nelumbo nucifera]	XM_018651389.1	XM_018651389	71	1.39822e-26	PREDICTED: Pyrus x bretschneideri uncharacterized LOC103963158 (LOC103963158), transcript variant X2, mRNA	--	--	--	--	--	--	--	--	PF05749	Rubella membrane glycoprotein E2	--	--	--	--	GO:0016021//GO:0019013	integral component of membrane//viral nucleocapsid	--	--
Cluster-12591.23954	1772.34807523642	767.299154835392	1.2073	6.5988e-18	3.4711e-15	2129	568881000	XP_006493381.1	193	6.5e-12	chaperone protein dnaJ 8, chloroplastic [Citrus sinensis]	XM_011022282.1	XM_011022282	92	2.1667e-38	PREDICTED: Populus euphratica chaperone protein dnaJ 8, chloroplastic-like (LOC105122908), mRNA	--	--	--	--	--	--	--	--	PF02884	Polysaccharide lyase family 8, C-terminal beta-sandwich domain	--	--	GO:0016829	lyase activity	GO:0005576	extracellular region	--	--
Cluster-12591.14411	6.51147454891549	129.811362166081	-4.3536	7.094e-18	3.69e-15	1066	1344058662	XP_023912820.1	368	1.6e-32	uncharacterized protein LOC112024416 [Quercus suber]	XM_016684106.1	XM_016684106	36	1.44243e-07	PREDICTED: Capsicum annuum uncharacterized LOC107840284 (LOC107840284), mRNA	--	--	--	--	--	--	--	--	--	--	--	--	--	--	--	--	--	--
Cluster-12591.11249	775.691410667976	321.663720787178	1.2702	1.5207e-17	7.6577e-15	1423	1220048460	XP_021810195.1	721	2.6e-73	uncharacterized protein LOC110753574 [Prunus avium]	AP006685.1	AP006685	44	6.93162e-12	Lotus japonicus genomic DNA, chromosome 1, clone: LjT45M12, TM0378b, complete sequence	--	--	--	--	--	--	--	--	--	--	--	--	--	--	--	--	--	--
Cluster-12591.18062	2716.44725196557	1290.26208462524	1.0741	2.1296e-17	1.0392e-14	2219	1137208640	OMO77642.1	516	2.4e-49	hypothetical protein CCACVL1_14898 [Corchorus capsularis]	--	--	--	--	--	--	--	--	--	Q8LGS1	215	7.2e-16	Protein MARD1 OS=Arabidopsis thaliana OX=3702 GN=MARD1 PE=1 SV=2	PF00048//PF00895	Small cytokines (intecrine/chemokine), interleukin-8 like//ATP synthase protein 8	GO:0006955//GO:0007165//GO:0006935//GO:0015986	immune response//signal transduction//chemotaxis//ATP synthesis coupled proton transport	GO:0008009//GO:0015078	chemokine activity//proton transmembrane transporter activity	GO:0000276//GO:0005576	mitochondrial proton-transporting ATP synthase complex, coupling factor F(o)//extracellular region	--	--
Cluster-12591.6800	1072.86258651808	529.520058050087	1.0188	5.2714e-17	2.4704e-14	1965	225469372	XP_002263193.1	414	1.4e-37	PREDICTED: homeobox-leucine zipper protein HAT4 [Vitis vinifera]	XM_016041164.2	XM_016041164	150	1.14387e-70	PREDICTED: Ziziphus jujuba homeobox-leucine zipper protein HAT4-like (LOC107430326), mRNA	K09338	HD-ZIP	homeobox-leucine zipper protein	http://www.genome.jp/dbget-bin/www_bget?ko:K09338	Q05466	338	3.5e-30	Homeobox-leucine zipper protein HAT4 OS=Arabidopsis thaliana OX=3702 GN=HAT4 PE=1 SV=1	PF04618//PF09726//PF01731//PF15191	HD-ZIP protein N terminus//Macoilin family//Arylesterase//Synaptonemal complex central element protein 3	GO:0007130//GO:0023041//GO:0007283//GO:0007131	synaptonemal complex assembly//neuronal signal transduction//spermatogenesis//reciprocal meiotic recombination	GO:0004064	arylesterase activity	GO:0030867//GO:0005634	rough endoplasmic reticulum membrane//nucleus	--	--
Cluster-12591.19458	766.462805690188	1588.97888488147	-1.0528	6.5807e-17	3.0242e-14	507	1371500475	PSR96795.1	326	5.8e-28	Mitochondrial phosphate carrier protein like [Actinidia chinensis var. chinensis]	XM_013872125.2	XM_013872125	99	6.31441e-43	PREDICTED: Brassica napus mitochondrial phosphate carrier protein 3, mitochondrial-like (LOC106431316), mRNA	K15102	SLC25A3, PHC, PIC	solute carrier family 25 (mitochondrial phosphate transporter), member 3	http://www.genome.jp/dbget-bin/www_bget?ko:K15102	Q9FMU6	282	2.8e-24	Mitochondrial phosphate carrier protein 3, mitochondrial OS=Arabidopsis thaliana OX=3702 GN=MPT3 PE=1 SV=1	--	--	--	--	--	--	--	--	KOG0767	Mitochondrial phosphate carrier protein
Cluster-12591.2885	245.905556842869	56.9090346558905	2.1065	6.7459e-17	3.0703e-14	2227	--	--	--	--	--	XM_018125472.1	XM_018125472	38	2.3664e-08	PREDICTED: Theobroma cacao formin-like protein 3 (LOC18591756), mRNA	--	--	--	--	--	--	--	--	PF06423//PF00126	GWT1//Bacterial regulatory helix-turn-helix protein, lysR family	GO:0006355//GO:0006506	regulation of transcription, DNA-templated//GPI anchor biosynthetic process	GO:0003700//GO:0016746	DNA-binding transcription factor activity//transferase activity, transferring acyl groups	GO:0005667//GO:0016021	transcription regulator complex//integral component of membrane	--	--
Cluster-12591.13528	1540.18984759205	3158.84234583104	-1.0367	6.8678e-17	3.096e-14	2965	1150097029	XP_020234345.1	1723	3.5e-189	heterogeneous nuclear ribonucleoprotein 1 [Cajanus cajan]	XM_010659118.1	XM_010659118	739	0	PREDICTED: Vitis vinifera heterogeneous nuclear ribonucleoprotein 1 (LOC100246008), transcript variant X2, mRNA	K14411	MSI	RNA-binding protein Musashi	http://www.genome.jp/dbget-bin/www_bget?ko:K14411	Q8W034	645	1.3e-65	Heterogeneous nuclear ribonucleoprotein 1 OS=Arabidopsis thaliana OX=3702 GN=RNP1 PE=1 SV=1	PF00076//PF16367//PF08777	RNA recognition motif. (a.k.a. RRM, RBD, or RNP domain)//RNA recognition motif//RNA binding motif	--	--	GO:0003723//GO:0003676	RNA binding//nucleic acid binding	--	--	--	--
Cluster-12591.14908	620.487265606268	1243.55268038402	-1.0039	8.0936e-17	3.5804e-14	789	1585724827	XP_028058555.1	636	1.0e-63	STS14 protein-like [Camellia sinensis]	--	--	--	--	--	--	--	--	--	Q41495	538	9.0e-54	STS14 protein OS=Solanum tuberosum OX=4113 GN=STS14 PE=2 SV=1	--	--	--	--	--	--	--	--	--	--
Cluster-12591.18576	3152.60987830635	1201.62841597447	1.3913	1.6575e-16	6.8822e-14	1850	629087090	KCW53447.1	524	2.3e-50	hypothetical protein EUGRSUZ_J02693 [Eucalyptus grandis]	--	--	--	--	--	--	--	--	--	P27061	363	4.1e-33	Acid phosphatase 1 OS=Solanum lycopersicum OX=4081 GN=APS1 PE=2 SV=1	--	--	--	--	--	--	--	--	--	--
Cluster-12591.15526	1773.93672115896	3566.75160983604	-1.008	1.7401e-16	7.1623e-14	3454	1204907161	XP_021285937.1	3279	0.0e+00	subtilisin-like protease SBT1.3 [Herrania umbratica]	XM_021430262.1	XM_021430262	846	0	PREDICTED: Herrania umbratica subtilisin-like protease SBT1.3 (LOC110417750), mRNA	--	--	--	--	Q9FLI4	2901	0.0e+00	Subtilisin-like protease SBT1.3 OS=Arabidopsis thaliana OX=3702 GN=SBT1.3 PE=2 SV=1	PF00082	Subtilase family	GO:0006508	proteolysis	GO:0004252	serine-type endopeptidase activity	--	--	--	--
Cluster-12591.6187	3711.31486234418	1602.09720147516	1.2123	2.1054e-16	8.591e-14	4326	1552244405	RVW91599.1	1284	4.1e-138	Caffeic acid 3-O-methyltransferase 1 [Vitis vinifera]	XM_016045430.2	XM_016045430	485	0	PREDICTED: Ziziphus jujuba metal tolerance protein 1-like (LOC107434022), mRNA	K13066	E2.1.1.68, COMT	caffeic acid 3-O-methyltransferase	http://www.genome.jp/dbget-bin/www_bget?ko:K13066	Q00763	1150	5.3e-124	Caffeic acid 3-O-methyltransferase 1 OS=Populus tremuloides OX=3693 GN=OMT1 PE=1 SV=1	PF08241//PF02198//PF00335//PF01728//PF01545//PF05891//PF04420//PF00891//PF08100//PF01988	Methyltransferase domain//Sterile alpha motif (SAM)/Pointed domain//Tetraspanin family//FtsJ-like methyltransferase//Cation efflux family//AdoMet dependent proline di-methyltransferase//CHD5-like protein//O-methyltransferase domain//Dimerisation domain//VIT family	GO:0006828//GO:0055085//GO:0030026//GO:0006480//GO:0006812//GO:0032259//GO:0071816	manganese ion transport//transmembrane transport//cellular manganese ion homeostasis//N-terminal protein amino acid methylation//cation transport//methylation//tail-anchored membrane protein insertion into ER membrane	GO:0043565//GO:0008168//GO:0008171//GO:0008324//GO:0046983//GO:0005384	sequence-specific DNA binding//methyltransferase activity//O-methyltransferase activity//cation transmembrane transporter activity//protein dimerization activity//manganese ion transmembrane transporter activity	GO:0016021//GO:0042025	integral component of membrane//host cell nucleus	--	--
Cluster-12591.21274	555.183283873964	1236.41008947318	-1.1574	2.6546e-16	1.074e-13	1800	1009108368	XP_015884371.1	1900	6.3e-210	cytochrome P450 77A1 [Ziziphus jujuba]	XM_028268493.1	XM_028268493	398	0	PREDICTED: Camellia sinensis cytochrome P450 77A1 (LOC114321331), mRNA	--	--	--	--	P37124	976	3.3e-104	Cytochrome P450 77A2 OS=Solanum melongena OX=4111 GN=CYP77A2 PE=2 SV=1	PF00067	Cytochrome P450	GO:0055114	oxidation-reduction process	GO:0005506//GO:0020037//GO:0016705	iron ion binding//heme binding//oxidoreductase activity, acting on paired donors, with incorporation or reduction of molecular oxygen	--	--	--	--
Cluster-12591.23557	796.012782359809	377.731983127211	1.0764	3.2626e-16	1.2763e-13	1427	1063517806	XP_017980804.1	776	1.1e-79	PREDICTED: uncharacterized protein LOC18592178 [Theobroma cacao]	XM_028230577.1	XM_028230577	88	2.41333e-36	PREDICTED: Camellia sinensis uncharacterized LOC114287279 (LOC114287279), mRNA	--	--	--	--	--	--	--	--	PF04277//PF01956//PF04689	Oxaloacetate decarboxylase, gamma chain//Integral membrane protein EMC3/TMCO1-like//DNA binding protein S1FA	GO:0006814//GO:0006090//GO:0006525//GO:0006560//GO:0036376//GO:0006355	sodium ion transport//pyruvate metabolic process//arginine metabolic process//proline metabolic process//sodium ion export across plasma membrane//regulation of transcription, DNA-templated	GO:0015081//GO:0003677//GO:0008948	sodium ion transmembrane transporter activity//DNA binding//oxaloacetate decarboxylase activity	GO:0005634//GO:0016020	nucleus//membrane	--	--
Cluster-12591.16058	476.334895706451	1090.07056886882	-1.196	3.7946e-16	1.4504e-13	2466	1322421951	PLY97397.1	595	1.8e-58	hypothetical protein LSAT_4X11020 [Lactuca sativa]	XM_022872316.1	XM_022872316	179	1.0903e-86	PREDICTED: Durio zibethinus expansin-A1-like (LOC111283717), mRNA	--	--	--	--	O80622	534	8.2e-53	Expansin-A15 OS=Arabidopsis thaliana OX=3702 GN=EXPA15 PE=2 SV=2	--	--	--	--	--	--	--	--	--	--
Cluster-12591.15673	9738.35446600831	4486.66781362295	1.1183	4.6763e-16	1.7567e-13	2867	1137200697	OMO71481.1	971	5.3e-102	Raffinose synthase [Corchorus olitorius]	LT594792.1	LT594792	311	5.31414e-160	Theobroma cacao genome assembly, chromosome: V	K06617	E2.4.1.82	raffinose synthase	http://www.genome.jp/dbget-bin/www_bget?ko:K06617	Q94A08	914	8.2e-97	Probable galactinol--sucrose galactosyltransferase 2 OS=Arabidopsis thaliana OX=3702 GN=RFS2 PE=2 SV=2	PF08661	Replication factor A protein 3	GO:0006260//GO:0006310//GO:0006281	DNA replication//DNA recombination//DNA repair	GO:0003677	DNA binding	GO:0005634	nucleus	--	--
Cluster-12591.13903	188.962126775914	552.647280827217	-1.5522	5.1971e-16	1.8923e-13	2220	1585808570	XP_028098353.1	1576	2.9e-172	3-ketoacyl-CoA synthase 17-like [Camellia sinensis]	XM_010262745.2	XM_010262745	165	5.94004e-79	PREDICTED: Nelumbo nucifera 3-ketoacyl-CoA synthase 17-like (LOC104599972), mRNA	K15397	KCS	3-ketoacyl-CoA synthase	http://www.genome.jp/dbget-bin/www_bget?ko:K15397	O48780	1000	6.8e-107	3-ketoacyl-CoA synthase 11 OS=Arabidopsis thaliana OX=3702 GN=KCS11 PE=1 SV=1	PF08392	FAE1/Type III polyketide synthase-like protein	GO:0006633	fatty acid biosynthetic process	GO:0016747	transferase activity, transferring acyl groups other than amino-acyl groups	GO:0016020	membrane	--	--
Cluster-12591.17154	605.893569966384	224.945858617443	1.4302	6.8047e-16	2.4401e-13	2410	567135852	XP_006393791.1	161	3.7e-08	thiosulfate sulfurtransferase 16, chloroplastic isoform X1 [Eutrema salsugineum]	XM_020569323.1	XM_020569323	56	2.52785e-18	PREDICTED: Prunus persica senescence-associated protein DIN1 (LOC18771804), transcript variant X3, mRNA	--	--	--	--	--	--	--	--	--	--	--	--	--	--	--	--	--	--
Cluster-12591.9349	280.611287974638	632.902301465441	-1.1737	7.0492e-16	2.5088e-13	1988	1585770584	XP_028080107.1	2152	4.2e-239	F-box protein At5g06550 isoform X1 [Camellia sinensis]	XM_028224306.1	XM_028224306	672	0	PREDICTED: Camellia sinensis F-box protein At5g06550 (LOC114281748), transcript variant X1, mRNA	--	--	--	--	Q67XX3	1847	3.7e-205	F-box protein At5g06550 OS=Arabidopsis thaliana OX=3702 GN=At5g06550 PE=2 SV=1	PF12937//PF00646	F-box-like//F-box domain	--	--	GO:0005515	protein binding	--	--	KOG2131	Uncharacterized conserved protein, contains JmjC domain
Cluster-12591.19708	671.620043070468	1369.11528486982	-1.0288	8.085e-16	2.8348e-13	4159	1340437428	XP_023745927.1	2098	1.6e-232	WD repeat-containing protein 3 [Lactuca sativa]	XM_002266290.4	XM_002266290	834	0	PREDICTED: Vitis vinifera WD repeat-containing protein 3 (LOC100250257), mRNA	K14556	DIP2, UTP12, WDR3	U3 small nucleolar RNA-associated protein 12	http://www.genome.jp/dbget-bin/www_bget?ko:K14556	Q9UNX4	677	3.6e-69	WD repeat-containing protein 3 OS=Homo sapiens OX=9606 GN=WDR3 PE=1 SV=1	PF00400//PF08625	WD domain, G-beta repeat//Utp13 specific WD40 associated domain	GO:0006364	rRNA processing	GO:0005515	protein binding	GO:0032040	small-subunit processome	KOG0306	WD40-repeat-containing subunit of the 18S rRNA processing complex
Cluster-11599.0	418.358365204418	149.459184621482	1.4859	9.0547e-16	3.1515e-13	879	--	--	--	--	--	--	--	--	--	--	--	--	--	--	--	--	--	--	--	--	--	--	--	--	--	--	--	--
Cluster-12591.13198	819.903472299284	404.823727661016	1.0207	9.2988e-16	3.2128e-13	2076	1063482211	XP_007031636.2	533	2.4e-51	PREDICTED: staphylococcal-like nuclease CAN2 [Theobroma cacao]	XM_021440011.1	XM_021440011	170	9.21956e-82	PREDICTED: Herrania umbratica staphylococcal-like nuclease CAN2 (LOC110425183), mRNA	--	--	--	--	F4IZC5	490	8.7e-48	Staphylococcal-like nuclease CAN1 OS=Arabidopsis thaliana OX=3702 GN=CAN1 PE=1 SV=1	PF00335	Tetraspanin family	--	--	--	--	GO:0016021	integral component of membrane	--	--
Cluster-12591.10053	72.88155393446	352.2766965518	-2.2709	1.0312e-15	3.537e-13	802	--	--	--	--	--	AP015034.1	AP015034	34	1.38904e-06	Vigna angularis var. angularis DNA, chromosome 1, almost complete sequence, cultivar: Shumari	--	--	--	--	--	--	--	--	PF10104	Di-sulfide bridge nucleocytoplasmic transport domain	GO:0055088	lipid homeostasis	--	--	GO:0031965	nuclear membrane	--	--
Cluster-12591.6320	123.332145007672	343.81321653762	-1.4774	1.3196e-15	4.4936e-13	756	--	--	--	--	--	XM_016834536.1	XM_016834536	49	5.99064e-15	PREDICTED: Gossypium hirsutum uncharacterized LOC107907249 (LOC107907249), mRNA	--	--	--	--	--	--	--	--	--	--	--	--	--	--	--	--	--	--
Cluster-12591.15350	72.1687743425302	334.846728043265	-2.2212	1.9156e-15	6.3406e-13	546	1217023896	XP_021651693.1	289	1.2e-23	non-specific lipid-transfer protein 2-like [Hevea brasiliensis]	XM_010110581.2	XM_010110581	51	3.29348e-16	PREDICTED: Morus notabilis non-specific lipid-transfer protein 2 (LOC21409704), mRNA	--	--	--	--	Q43681	245	5.8e-20	Probable non-specific lipid-transfer protein AKCS9 OS=Vigna unguiculata OX=3917 PE=2 SV=1	--	--	--	--	--	--	--	--	--	--
Cluster-12591.22747	1165.94885001471	3131.82475725662	-1.4261	1.9451e-15	6.3938e-13	2714	719995850	XP_010254633.1	2816	0.0e+00	PREDICTED: heat shock 70 kDa protein, mitochondrial isoform X2 [Nelumbo nucifera]	XM_002272137.4	XM_002272137	875	0	PREDICTED: Vitis vinifera heat shock 70 kDa protein, mitochondrial (LOC100248447), mRNA	K03283	HSPA1_8	heat shock 70kDa protein 1/8	http://www.genome.jp/dbget-bin/www_bget?ko:K03283	Q01899	2763	3.1e-311	Heat shock 70 kDa protein, mitochondrial OS=Phaseolus vulgaris OX=3885 PE=2 SV=1	PF02782//PF04992//PF01599//PF01031//PF05396//PF10018	FGGY family of carbohydrate kinases, C-terminal domain//RNA polymerase Rpb1, domain 6//Ribosomal protein S27a//Dynamin central region//Phage T7 capsid assembly protein//Vitamin-D-receptor interacting Mediator subunit 4	GO:0005975//GO:0019069//GO:0006357//GO:0006351//GO:0006144//GO:0042254//GO:0006412//GO:0006206	carbohydrate metabolic process//viral capsid assembly//regulation of transcription by RNA polymerase II//transcription, DNA-templated//purine nucleobase metabolic process//ribosome biogenesis//translation//pyrimidine nucleobase metabolic process	GO:0003712//GO:0003677//GO:0016773//GO:0003899//GO:0005525//GO:0003735	transcription coregulator activity//DNA binding//phosphotransferase activity, alcohol group as acceptor//DNA-directed 5'-3' RNA polymerase activity//GTP binding//structural constituent of ribosome	GO:0016592//GO:0005667//GO:0005730//GO:0005840	mediator complex//transcription regulator complex//nucleolus//ribosome	KOG0102	Molecular chaperones mortalin/PBP74/GRP75, HSP70 superfamily
Cluster-12591.2606	159.168511028305	542.803654384013	-1.7687	2.0811e-15	6.747e-13	2270	1344020466	XP_023893072.1	326	2.6e-27	protein RADIALIS-like 3 [Quercus suber]	XM_024585625.1	XM_024585625	110	2.28004e-48	PREDICTED: Populus trichocarpa protein RADIALIS-like 4 (LOC7455394), transcript variant X2, mRNA	--	--	--	--	Q1A173	181	6.4e-12	Protein RADIALIS-like 6 OS=Arabidopsis thaliana OX=3702 GN=RL6 PE=2 SV=1	PF09446//PF11712	VMA21-like domain//Endoplasmic reticulum-based factor for assembly of V-ATPase	GO:0070072	vacuolar proton-transporting V-type ATPase complex assembly	--	--	--	--	--	--
Cluster-12591.1443	665.558535476444	266.777657193087	1.3188	2.1276e-15	6.8509e-13	2140	--	--	--	--	--	--	--	--	--	--	--	--	--	--	--	--	--	--	PF12143	Protein of unknown function (DUF_B2219)	GO:0055114//GO:0006118//GO:0006570	oxidation-reduction process//obsolete electron transport//tyrosine metabolic process	GO:0004097	catechol oxidase activity	--	--	--	--
Cluster-12591.7261	2005.52137763447	4614.74133689269	-1.2028	2.5604e-15	8.0796e-13	2505	1040896798	XP_017256153.1	2375	7.3e-265	PREDICTED: D-3-phosphoglycerate dehydrogenase 1, chloroplastic-like [Daucus carota subsp. sativus]	XM_002285322.3	XM_002285322	549	0	PREDICTED: Vitis vinifera D-3-phosphoglycerate dehydrogenase 1, chloroplastic (LOC100260655), mRNA	K00058	serA, PHGDH	D-3-phosphoglycerate dehydrogenase	http://www.genome.jp/dbget-bin/www_bget?ko:K00058	O49485	2150	3.4e-240	D-3-phosphoglycerate dehydrogenase 1, chloroplastic OS=Arabidopsis thaliana OX=3702 GN=PGDH1 PE=1 SV=1	PF03446//PF03720//PF02826//PF00389	NAD binding domain of 6-phosphogluconate dehydrogenase//UDP-glucose/GDP-mannose dehydrogenase family, UDP binding domain//D-isomer specific 2-hydroxyacid dehydrogenase, NAD binding domain//D-isomer specific 2-hydroxyacid dehydrogenase, catalytic domain	GO:0055114	oxidation-reduction process	GO:0051287//GO:0016616//GO:0050661	NAD binding//oxidoreductase activity, acting on the CH-OH group of donors, NAD or NADP as acceptor//NADP binding	--	--	KOG0068	D-3-phosphoglycerate dehydrogenase, D-isomer-specific 2-hydroxy acid dehydrogenase superfamily
Cluster-12591.10926	121.01688454705	331.205224261545	-1.4508	2.8231e-15	8.8497e-13	866	1315956953	GAY50888.1	219	2.5e-15	hypothetical protein CUMW_130080, partial [Citrus unshiu]	XM_021422493.1	XM_021422493	97	1.43195e-41	PREDICTED: Herrania umbratica stomatal closure-related actin-binding protein 1 (LOC110412068), transcript variant X2, mRNA	--	--	--	--	O48791	202	9.0e-15	Stomatal closure-related actin-binding protein 1 OS=Arabidopsis thaliana OX=3702 GN=SCAB1 PE=1 SV=1	--	--	--	--	--	--	--	--	--	--
Cluster-12591.4533	188.80931832894	437.145829165138	-1.2114	3.0087e-15	9.308e-13	2565	1343965348	XP_023906528.1	1656	1.8e-181	AP2-like ethylene-responsive transcription factor AIL6 [Quercus suber]	XM_018950416.1	XM_018950416	350	0	PREDICTED: Juglans regia AP2-like ethylene-responsive transcription factor AIL6 (LOC108979694), mRNA	K09285	OVM, ANT	AP2-like factor, ANT lineage	http://www.genome.jp/dbget-bin/www_bget?ko:K09285	Q52QU2	1392	2.7e-152	AP2-like ethylene-responsive transcription factor AIL6 OS=Arabidopsis thaliana OX=3702 GN=AIL6 PE=2 SV=1	PF00847//PF05502	AP2 domain//Dynactin p62 family	GO:0006355	regulation of transcription, DNA-templated	GO:0003700	DNA-binding transcription factor activity	GO:0005667//GO:0005869	transcription regulator complex//dynactin complex	--	--
Cluster-8718.0	430.58416555443	178.193749025518	1.2746	3.2642e-15	1.0033e-12	2389	1216931026	XP_021690066.1	520	8.8e-50	protein SULFUR DEFICIENCY-INDUCED 1-like [Hevea brasiliensis]	XM_009337757.2	XM_009337757	185	4.87743e-90	PREDICTED: Pyrus x bretschneideri protein SULFUR DEFICIENCY-INDUCED 1-like (LOC103928677), mRNA	--	--	--	--	Q8GXU5	406	5.5e-38	Protein SULFUR DEFICIENCY-INDUCED 1 OS=Arabidopsis thaliana OX=3702 GN=SDI1 PE=2 SV=1	PF00515//PF05404	Tetratricopeptide repeat//Translocon-associated protein, delta subunit precursor (TRAP-delta)	--	--	GO:0005515	protein binding	GO:0005783//GO:0016021	endoplasmic reticulum//integral component of membrane	--	--
Cluster-12591.24724	192.688786267509	32.3259199690072	2.5584	3.787e-15	1.1417e-12	769	1269916054	XP_022769782.1	145	8.6e-07	protein NIM1-INTERACTING 1-like [Durio zibethinus]	--	--	--	--	--	--	--	--	--	--	--	--	--	PF02590//PF02862//PF12519//PF08496//PF15699//PF01080//PF01770//PF11744//PF02932//PF13718//PF15703//PF03348	Predicted SPOUT methyltransferase//DDHD domain//Mitochondrial distribution and morphology protein 10//Peptidase family S49 N-terminal//NPR1 interacting//Presenilin//Reduced folate carrier//Aluminium activated malate transporter//Neurotransmitter-gated ion-channel transmembrane region//GNAT acetyltransferase 2//Linker for activation of T-cells family member 2//Serine incorporator (Serinc)	GO:0051180//GO:0016485//GO:0006811//GO:0006364//GO:0010112//GO:0015743//GO:0002764//GO:0007005//GO:0042967//GO:0042113	vitamin transport//protein processing//ion transport//rRNA processing//regulation of systemic acquired resistance//malate transport//immune response-regulating signaling pathway//mitochondrion organization//obsolete acyl-carrier-protein biosynthetic process//B cell activation	GO:0004190//GO:0008168//GO:0004252//GO:0090482//GO:0046872//GO:0008080	aspartic-type endopeptidase activity//methyltransferase activity//serine-type endopeptidase activity//vitamin transmembrane transporter activity//metal ion binding//N-acetyltransferase activity	GO:0016020//GO:0016021//GO:0032865//GO:0005886	membrane//integral component of membrane//ERMES complex//plasma membrane	--	--
Cluster-12591.22508	533.029739591201	1236.0647970336	-1.2154	4.2619e-15	1.2688e-12	1338	566037218	AHC32017.1	1018	8.8e-108	aquaporin protein 23 [Camellia sinensis]	--	--	--	--	--	K09866	AQP4	aquaporin-4	http://www.genome.jp/dbget-bin/www_bget?ko:K09866	Q9SXF8	244	1.9e-19	Aquaporin PIP 1-3 OS=Oryza sativa subsp. japonica OX=39947 GN=PIP1-3 PE=2 SV=2	PF10717//PF00230	Occlusion-derived virus envelope protein ODV-E18//Major intrinsic protein	GO:0006810//GO:0055085	transport//transmembrane transport	GO:0015267	channel activity	GO:0016020//GO:0019031	membrane//viral envelope	--	--
Cluster-12591.8670	1440.16854528179	685.867295892849	1.0691	4.5569e-15	1.3397e-12	3107	225424764	XP_002268394.1	550	3.8e-53	PREDICTED: cyclin-D1-1 isoform X2 [Vitis vinifera]	XM_023693849.1	XM_023693849	107	1.45789e-46	PREDICTED: Cucurbita pepo subsp. pepo cyclin-D1-1-like (LOC111808058), transcript variant X2, mRNA	K18810	CYCD1_2_4	cyclin D1/2/4, plant	http://www.genome.jp/dbget-bin/www_bget?ko:K18810	P42751	494	4.5e-48	Cyclin-D1-1 OS=Arabidopsis thaliana OX=3702 GN=CYCD1-1 PE=1 SV=3	PF02984//PF05706	Cyclin, C-terminal domain//Cyclin-dependent kinase inhibitor 3 (CDKN3)	GO:0006570//GO:0006470	tyrosine metabolic process//protein dephosphorylation	GO:0004725//GO:0004721	protein tyrosine phosphatase activity//phosphoprotein phosphatase activity	GO:0042025	host cell nucleus	--	--
Cluster-12591.32258	508.979448730449	167.595924503572	1.6062	4.7704e-15	1.3768e-12	1959	1315711941	PKU75882.1	888	1.5e-92	Retrovirus-related Pol polyprotein from transposon TNT 1-94 [Dendrobium catenatum]	--	--	--	--	--	--	--	--	--	Q9ZT94	515	1.0e-50	Retrovirus-related Pol polyprotein from transposon RE2 OS=Arabidopsis thaliana OX=3702 GN=RE2 PE=4 SV=1	--	--	--	--	--	--	--	--	--	--
Cluster-12591.16569	3224.39747402325	6471.68118401787	-1.0055	7.3498e-15	2.0708e-12	2100	1371504012	PSS00291.1	676	6.3e-68	60S ribosomal protein like [Actinidia chinensis var. chinensis]	XM_010659682.2	XM_010659682	300	5.04874e-154	PREDICTED: Vitis vinifera 60S ribosomal protein L3-2 (LOC100267716), transcript variant X2, mRNA	K02925	RP-L3e, RPL3	large subunit ribosomal protein L3e	http://www.genome.jp/dbget-bin/www_bget?ko:K02925	P22738	634	1.8e-64	60S ribosomal protein L3-2 OS=Arabidopsis thaliana OX=3702 GN=ARP2 PE=2 SV=4	PF00297//PF11808	Ribosomal protein L3//Phosphate regulon sensor protein PhoR	GO:0042254//GO:0006470//GO:0000160//GO:0016310//GO:0006412	ribosome biogenesis//protein dephosphorylation//phosphorelay signal transduction system//phosphorylation//translation	GO:0003735//GO:0004721//GO:0000155	structural constituent of ribosome//phosphoprotein phosphatase activity//phosphorelay sensor kinase activity	GO:0009365//GO:0005840	protein histidine kinase complex//ribosome	KOG0746	60S ribosomal protein L3 and related proteins
Cluster-12591.28265	975.793193492448	438.015940823372	1.1583	1.0117e-14	2.768e-12	1145	1338435795	PON58593.1	221	2.0e-15	hypothetical protein TorRG33x02_290780 [Trema orientale]	--	--	--	--	--	--	--	--	--	Q9FHH5	171	4.7e-11	Protein GLUTAMINE DUMPER 3 OS=Arabidopsis thaliana OX=3702 GN=GDU3 PE=2 SV=1	--	--	--	--	--	--	--	--	--	--
Cluster-12591.18881	1440.75205609329	3010.70649241679	-1.0637	1.6272e-14	4.3271e-12	1976	720058436	XP_010274283.1	1260	1.1e-135	PREDICTED: guanine nucleotide-binding protein-like NSN1 [Nelumbo nucifera]	XM_016036757.2	XM_016036757	491	0	PREDICTED: Ziziphus jujuba guanine nucleotide-binding protein-like NSN1 (LOC107426551), mRNA	K14538	NUG1, GNL3	nuclear GTP-binding protein	http://www.genome.jp/dbget-bin/www_bget?ko:K14538	Q9M8Z5	1158	2.9e-125	Guanine nucleotide-binding protein-like NSN1 OS=Arabidopsis thaliana OX=3702 GN=NSN1 PE=1 SV=1	PF01926//PF02421//PF09787//PF00009//PF03193//PF00025	50S ribosome-binding GTPase//Ferrous iron transport protein B//Golgin subfamily A member 5//Elongation factor Tu GTP binding domain//RsgA GTPase//ADP-ribosylation factor family	GO:0007030	Golgi organization	GO:0005525//GO:0003924	GTP binding//GTPase activity	--	--	KOG2484	GTPase
Cluster-12591.16351	313.182822802914	644.533227996098	-1.0422	1.7805e-14	4.7083e-12	1675	1227898157	XP_021904145.1	759	1.2e-77	uncharacterized protein LOC110819307, partial [Carica papaya]	XM_008235545.2	XM_008235545	237	4.21375e-119	PREDICTED: Prunus mume uncharacterized LOC103332789 (LOC103332789), mRNA	--	--	--	--	--	--	--	--	PF10717	Occlusion-derived virus envelope protein ODV-E18	--	--	--	--	GO:0019031	viral envelope	--	--
Cluster-12591.9996	282.172462624663	603.714256807461	-1.0978	2.4254e-14	6.3427e-12	615	356500635	XP_003519137.1	324	1.2e-27	eukaryotic translation initiation factor 5 [Glycine max]	XM_024037868.1	XM_024037868	192	1.552e-94	PREDICTED: Quercus suber eukaryotic translation initiation factor 5-like (LOC112005579), mRNA	K03262	EIF5	translation initiation factor 5	http://www.genome.jp/dbget-bin/www_bget?ko:K03262	P55876	316	3.9e-28	Eukaryotic translation initiation factor 5 OS=Zea mays OX=4577 GN=EIF5 PE=2 SV=1	PF01873	Domain found in IF2B/IF5	GO:0006446//GO:0006413	regulation of translational initiation//translational initiation	GO:0003743	translation initiation factor activity	GO:0005840	ribosome	KOG2767	Translation initiation factor 5 (eIF-5)
Cluster-12591.10480	12844.0710049975	6333.27330377839	1.0201	4.0747e-14	1.0098e-11	2777	347726812	AEP19803.1	452	7.8e-42	ACC oxidase 1 [Ziziphus jujuba]	AC217641.1	AC217641	146	2.71899e-68	Populus trichocarpa clone POP028-E03, complete sequence	K05933	E1.14.17.4	aminocyclopropanecarboxylate oxidase	http://www.genome.jp/dbget-bin/www_bget?ko:K05933	P31237	445	1.9e-42	1-aminocyclopropane-1-carboxylate oxidase OS=Actinidia deliciosa OX=3627 GN=ACO PE=2 SV=1	PF02146	Sir2 family	--	--	GO:0070403	NAD+ binding	--	--	--	--
Cluster-12591.2924	172.878177383289	36.6318490591469	2.2416	4.11e-14	1.0132e-11	2507	1358179400	PRQ53875.1	869	3.1e-90	putative RNA-directed DNA polymerase [Rosa chinensis]	CP023765.1	CP023765	38	2.66854e-08	Solanum lycopersicum cultivar I-3 chromosome 9	--	--	--	--	P10978	136	1.2e-06	Retrovirus-related Pol polyprotein from transposon TNT 1-94 OS=Nicotiana tabacum OX=4097 PE=2 SV=1	PF00098	Zinc knuckle	--	--	GO:0008270//GO:0003676	zinc ion binding//nucleic acid binding	--	--	--	--
Cluster-12591.28886	210.752499850959	461.917407535383	-1.1318	4.1751e-14	1.024e-11	1230	1273153665	PIA35406.1	288	3.6e-23	hypothetical protein AQUCO_03500053v1 [Aquilegia coerulea]	--	--	--	--	--	--	--	--	--	P16347	197	4.9e-14	Endogenous alpha-amylase/subtilisin inhibitor OS=Triticum aestivum OX=4565 PE=1 SV=1	PF00197	Trypsin and protease inhibitor	--	--	GO:0004866	endopeptidase inhibitor activity	--	--	--	--
Cluster-12591.16355	969.350100839927	1966.10148059084	-1.0211	5.0842e-14	1.2297e-11	1360	--	--	--	--	--	--	--	--	--	--	--	--	--	--	--	--	--	--	--	--	--	--	--	--	--	--	--	--
Cluster-12591.28211	710.711418842857	307.37871117015	1.2081	5.6085e-14	1.3476e-11	2102	225446337	XP_002272136.1	753	7.4e-77	PREDICTED: E3 ubiquitin-protein ligase RMA1H1 [Vitis vinifera]	XM_020684419.1	XM_020684419	114	1.26018e-50	PREDICTED: Jatropha curcas E3 ubiquitin-protein ligase RMA1H1 (LOC105646946), transcript variant X4, mRNA	K10666	RNF5	E3 ubiquitin-protein ligase RNF5	http://www.genome.jp/dbget-bin/www_bget?ko:K10666	Q6R567	577	7.2e-58	E3 ubiquitin-protein ligase RMA1H1 OS=Capsicum annuum OX=4072 GN=RMA1H1 PE=1 SV=1	PF12861//PF00097//PF11789//PF12678	Anaphase-promoting complex subunit 11 RING-H2 finger//Zinc finger, C3HC4 type (RING finger)//Zinc-finger of the MIZ type in Nse subunit//RING-H2 zinc finger domain	GO:0016567	protein ubiquitination	GO:0008270//GO:0004842//GO:0046872	zinc ion binding//ubiquitin-protein transferase activity//metal ion binding	GO:0005680	anaphase-promoting complex	--	--
Cluster-12591.10994	845.677359211091	406.434741128403	1.0593	6.9301e-14	1.6302e-11	2296	1227907854	XP_021890186.1	1364	1.1e-147	homogentisate 1,2-dioxygenase [Carica papaya]	XM_028260434.1	XM_028260434	447	0	PREDICTED: Camellia sinensis homogentisate 1,2-dioxygenase (LOC114314002), transcript variant X1, mRNA	--	--	--	--	Q9ZRA2	1244	3.6e-135	Homogentisate 1,2-dioxygenase OS=Arabidopsis thaliana OX=3702 GN=HGO PE=2 SV=2	PF04209	homogentisate 1,2-dioxygenase	GO:0006559//GO:0042207//GO:0006570//GO:0055114	L-phenylalanine catabolic process//styrene catabolic process//tyrosine metabolic process//oxidation-reduction process	GO:0004411	homogentisate 1,2-dioxygenase activity	--	--	KOG1417	Homogentisate 1,2-dioxygenase
Cluster-12591.20987	283.495165074497	102.272140004605	1.4668	7.4976e-14	1.7482e-11	1703	1585820504	XP_028104081.1	1050	2.2e-111	receptor-like protein 12 [Camellia sinensis]	--	--	--	--	--	--	--	--	--	F4J8G2	822	2.3e-86	Receptor-like protein 33 OS=Arabidopsis thaliana OX=3702 GN=RLP33 PE=3 SV=1	PF00560//PF13855//PF13516	Leucine Rich Repeat//Leucine rich repeat//Leucine Rich repeat	--	--	GO:0005515	protein binding	--	--	--	--
Cluster-12591.17080	2160.57836916159	4326.1537598179	-1.0021	7.6254e-14	1.7693e-11	4401	347300846	AEO72337.1	2085	5.4e-231	nitrate reductase 1 [Vitis vinifera]	KF747766.1	KF747766	503	0	Vitis labrusca x Vitis vinifera nitrate reductase mRNA, partial cds	K10534	NR	nitrate reductase (NAD(P)H)	http://www.genome.jp/dbget-bin/www_bget?ko:K10534	P36859	1972	2.6e-219	Nitrate reductase [NADH] OS=Petunia hybrida OX=4102 GN=NIA PE=2 SV=1	PF08030//PF00175//PF03404	Ferric reductase NAD binding domain//Oxidoreductase NAD-binding domain//Mo-co oxidoreductase dimerisation domain	GO:0055114	oxidation-reduction process	GO:0030151//GO:0016491	molybdenum ion binding//oxidoreductase activity	--	--	KOG0534	NADH-cytochrome b-5 reductase
Cluster-12591.27950	875.833034591231	1796.61150572162	-1.0375	1.3576e-13	2.9478e-11	4047	731429839	XP_010664787.1	3468	0.0e+00	PREDICTED: auxin response factor 5 [Vitis vinifera]	XM_010666485.2	XM_010666485	694	0	PREDICTED: Vitis vinifera auxin response factor 5 (LOC100254074), transcript variant X2, mRNA	K14486	K14486, ARF	auxin response factor	http://www.genome.jp/dbget-bin/www_bget?ko:K14486	P93024	2565	4.2e-288	Auxin response factor 5 OS=Arabidopsis thaliana OX=3702 GN=ARF5 PE=1 SV=3	PF06507//PF02362	Auxin response factor//B3 DNA binding domain	GO:0009725//GO:0006355	response to hormone//regulation of transcription, DNA-templated	GO:0003677	DNA binding	GO:0005634	nucleus	--	--
Cluster-12591.6795	1131.91897158155	2722.93495548412	-1.2669	1.5549e-13	3.3608e-11	2199	1344061607	XP_023914359.1	1546	8.6e-169	uncharacterized protein LOC112025914 [Quercus suber]	XM_002276858.3	XM_002276858	450	0	PREDICTED: Vitis vinifera uncharacterized LOC100258445 (LOC100258445), mRNA	--	--	--	--	--	--	--	--	--	--	--	--	--	--	--	--	--	--
Cluster-12591.27373	455.263246113356	189.983469453472	1.2615	2.0734e-13	4.3813e-11	1736	1315713611	PKU77483.1	789	4.1e-81	Retrovirus-related Pol polyprotein from transposon TNT 1-94 [Dendrobium catenatum]	--	--	--	--	--	--	--	--	--	Q94HW2	435	1.7e-41	Retrovirus-related Pol polyprotein from transposon RE1 OS=Arabidopsis thaliana OX=3702 GN=RE1 PE=2 SV=1	PF06423	GWT1	GO:0006506	GPI anchor biosynthetic process	GO:0016746	transferase activity, transferring acyl groups	GO:0016021	integral component of membrane	--	--
Cluster-12591.27591	91.668983987251	340.860647726339	-1.896	2.3436e-13	4.8022e-11	2056	1137207377	OMO76692.1	727	7.5e-74	hypothetical protein COLO4_25479 [Corchorus olitorius]	XM_028229590.1	XM_028229590	50	4.65659e-15	PREDICTED: Camellia sinensis AT-hook motif nuclear-localized protein 19-like (LOC114286424), mRNA	--	--	--	--	Q9M2S3	527	4.4e-52	AT-hook motif nuclear-localized protein 15 OS=Arabidopsis thaliana OX=3702 GN=AHL15 PE=2 SV=1	PF06484//PF06682//PF05297	Teneurin Intracellular Region//SOCE-associated regulatory factor of calcium homoeostasis//Herpesvirus latent membrane protein 1 (LMP1)	GO:0007165//GO:0019087//GO:2001256	signal transduction//transformation of host cell by virus//regulation of store-operated calcium entry	--	--	GO:0030176//GO:0016021	integral component of endoplasmic reticulum membrane//integral component of membrane	--	--
Cluster-12591.9556	50.4939628845105	243.678336616067	-2.2788	2.5435e-13	5.1893e-11	1327	--	--	--	--	--	--	--	--	--	--	--	--	--	--	--	--	--	--	PF08082//PF09252	PRO8NT (NUC069), PrP8 N-terminal domain//Allergen Fel d I-B chain	GO:0000398	mRNA splicing, via spliceosome	--	--	GO:0005615	extracellular space	--	--
Cluster-12591.21517	695.886995563717	1397.92117849331	-1.0079	3.6762e-13	7.3114e-11	2440	1130831109	GAV85757.1	1230	4.2e-132	Gp_dh_N domain-containing protein/Gp_dh_C domain-containing protein [Cephalotus follicularis]	XM_018990837.1	XM_018990837	529	0	PREDICTED: Juglans regia glyceraldehyde-3-phosphate dehydrogenase, cytosolic (LOC109010118), mRNA	K00134	GAPDH, gapA	glyceraldehyde 3-phosphate dehydrogenase	http://www.genome.jp/dbget-bin/www_bget?ko:K00134	Q9FX54	1206	9.7e-131	Glyceraldehyde-3-phosphate dehydrogenase GAPC2, cytosolic OS=Arabidopsis thaliana OX=3702 GN=GAPC2 PE=1 SV=1	PF02800//PF01113//PF02826//PF00044	Glyceraldehyde 3-phosphate dehydrogenase, C-terminal domain//Dihydrodipicolinate reductase, N-terminus//D-isomer specific 2-hydroxyacid dehydrogenase, NAD binding domain//Glyceraldehyde 3-phosphate dehydrogenase, NAD binding domain	GO:0009085//GO:0009089//GO:0055114	lysine biosynthetic process//lysine biosynthetic process via diaminopimelate//oxidation-reduction process	GO:0008839//GO:0051287//GO:0016620	4-hydroxy-tetrahydrodipicolinate reductase//NAD binding//oxidoreductase activity, acting on the aldehyde or oxo group of donors, NAD or NADP as acceptor	--	--	KOG0657	Glyceraldehyde 3-phosphate dehydrogenase
Cluster-12591.4943	380.021985307709	146.49247084337	1.3772	3.7194e-13	7.3662e-11	1251	1333131802	XP_023540550.1	153	1.6e-07	uncharacterized protein LOC111800878 isoform X1 [Cucurbita pepo subsp. pepo]	--	--	--	--	--	--	--	--	--	--	--	--	--	--	--	--	--	--	--	--	--	--	--
Cluster-12591.15738	1258.38439912954	625.363688101	1.0087	4.1234e-13	8.0987e-11	1896	719968838	XP_010266641.1	817	2.5e-84	PREDICTED: E3 ubiquitin-protein ligase ATL6-like [Nelumbo nucifera]	--	--	--	--	--	K10664	ATL6S	E3 ubiquitin-protein ligase ATL6/9/15/31/42/55	http://www.genome.jp/dbget-bin/www_bget?ko:K10664	Q8RXX9	593	9.1e-60	E3 ubiquitin-protein ligase ATL6 OS=Arabidopsis thaliana OX=3702 GN=ATL6 PE=1 SV=2	PF00097//PF03869//PF12861//PF11789//PF12906//PF12678//PF10176	Zinc finger, C3HC4 type (RING finger)//Arc-like DNA binding domain//Anaphase-promoting complex subunit 11 RING-H2 finger//Zinc-finger of the MIZ type in Nse subunit//RING-variant domain//RING-H2 zinc finger domain//Protein of unknown function (DUF2370)	GO:0030001//GO:0016567//GO:0007034	metal ion transport//protein ubiquitination//vacuolar transport	GO:0004842//GO:0046872//GO:0008270//GO:0003677	ubiquitin-protein transferase activity//metal ion binding//zinc ion binding//DNA binding	GO:0005680	anaphase-promoting complex	--	--
Cluster-12591.8627	608.051674136009	302.146379707388	1.0086	4.2312e-13	8.2759e-11	1126	1572877728	RZB69757.1	423	7.3e-39	putative E3 ubiquitin-protein ligase XERICO [Glycine soja]	--	--	--	--	--	K16285	XERICO	RING/U-box domain-containing protein	http://www.genome.jp/dbget-bin/www_bget?ko:K16285	Q9SI09	394	6.4e-37	Probable E3 ubiquitin-protein ligase XERICO OS=Arabidopsis thaliana OX=3702 GN=XERICO PE=1 SV=1	PF12861//PF06221//PF17232//PF02297//PF00097//PF12906//PF12678	Anaphase-promoting complex subunit 11 RING-H2 finger//Putative zinc finger motif, C2HC5-type//Elicitor peptide 1-7//Cytochrome oxidase c subunit VIb//Zinc finger, C3HC4 type (RING finger)//RING-variant domain//RING-H2 zinc finger domain	GO:0045087//GO:0016567//GO:0006355	innate immune response//protein ubiquitination//regulation of transcription, DNA-templated	GO:0046872//GO:0004842//GO:0008270	metal ion binding//ubiquitin-protein transferase activity//zinc ion binding	GO:0005634//GO:0005680//GO:0005739	nucleus//anaphase-promoting complex//mitochondrion	--	--
Cluster-12591.11990	354.973290553902	153.806140311727	1.2091	4.4081e-13	8.5866e-11	862	1009111512	XP_015901295.1	253	2.9e-19	uncharacterized protein LOC107434348 [Ziziphus jujuba]	--	--	--	--	--	--	--	--	--	--	--	--	--	--	--	--	--	--	--	--	--	--	--
Cluster-12591.17777	3029.17425109325	1366.82936681909	1.1479	5.581e-13	1.0782e-10	3605	1585790434	XP_028089704.1	628	4.0e-62	sulfite exporter TauE/SafE family protein 4 [Camellia sinensis]	XM_012227143.2	XM_012227143	211	2.60417e-104	PREDICTED: Jatropha curcas sulfite exporter TauE/SafE family protein 4 (LOC105642334), mRNA	--	--	--	--	Q8S9J0	558	2.0e-55	Sulfite exporter TauE/SafE family protein 4 OS=Arabidopsis thaliana OX=3702 GN=At2g36630 PE=2 SV=1	PF01925	Sulfite exporter TauE/SafE	--	--	--	--	GO:0016021	integral component of membrane	--	--
Cluster-12591.3587	611.64320263225	1351.34697072832	-1.1448	5.8056e-13	1.1126e-10	2357	225436831	XP_002270535.1	1886	3.5e-208	PREDICTED: protein SLOW WALKER 1 [Vitis vinifera]	XM_016036119.2	XM_016036119	378	0	PREDICTED: Ziziphus jujuba protein SLOW WALKER 1 (LOC107426033), mRNA	K14549	UTP15	U3 small nucleolar RNA-associated protein 15	http://www.genome.jp/dbget-bin/www_bget?ko:K14549	O82266	1447	1.1e-158	Protein SLOW WALKER 1 OS=Arabidopsis thaliana OX=3702 GN=SWA1 PE=2 SV=1	PF00832//PF09384//PF00400	Ribosomal L39 protein//UTP15 C terminal//WD domain, G-beta repeat	GO:0042254//GO:0006412//GO:0006364	ribosome biogenesis//translation//rRNA processing	GO:0003735//GO:0005515	structural constituent of ribosome//protein binding	GO:0005730//GO:0005840	nucleolus//ribosome	KOG0310	Conserved WD40 repeat-containing protein
Cluster-12591.16003	2142.06874994278	4873.37105408477	-1.1864	7.5061e-13	1.4101e-10	5359	1040921545	XP_017223002.1	1189	5.2e-127	PREDICTED: endoglucanase 6-like [Daucus carota subsp. sativus]	XM_022998291.1	XM_022998291	360	0	PREDICTED: Olea europaea var. sylvestris endoglucanase 6-like (LOC111375465), mRNA	--	--	--	--	Q42059	1103	1.9e-118	Endoglucanase 6 OS=Arabidopsis thaliana OX=3702 GN=At1g64390 PE=2 SV=2	PF00759//PF09478	Glycosyl hydrolase family 9//Carbohydrate binding domain CBM49	GO:0005975	carbohydrate metabolic process	GO:0030246//GO:0004553	carbohydrate binding//hydrolase activity, hydrolyzing O-glycosyl compounds	--	--	--	--
Cluster-12591.18558	392.226107918404	866.636524238588	-1.1452	8.4487e-13	1.5782e-10	418	--	--	--	--	--	--	--	--	--	--	--	--	--	--	--	--	--	--	--	--	--	--	--	--	--	--	--	--
Cluster-12591.21273	437.937725227136	156.385164549116	1.4802	1.117e-12	2.0652e-10	1297	1387758954	PWA38071.1	226	5.9e-16	hypothetical protein CTI12_AA584770 [Artemisia annua]	--	--	--	--	--	--	--	--	--	--	--	--	--	--	--	--	--	--	--	--	--	--	--
Cluster-12591.531	531.633286857075	246.06325382939	1.1105	1.2635e-12	2.3091e-10	858	1035932106	OAY61692.1	207	6.2e-14	hypothetical protein MANES_01G209600 [Manihot esculenta]	XM_010546782.2	XM_010546782	68	1.8739e-25	PREDICTED: Tarenaya hassleriana protein ROOT PRIMORDIUM DEFECTIVE 1 (LOC104817550), mRNA	--	--	--	--	--	--	--	--	PF11277	Mediator complex subunit 24 N-terminal	--	--	--	--	GO:0016592	mediator complex	--	--
Cluster-12591.22187	929.736398727105	427.966513450623	1.1201	1.3714e-12	2.4967e-10	1044	--	--	--	--	--	--	--	--	--	--	--	--	--	--	--	--	--	--	--	--	--	--	--	--	--	--	--	--
Cluster-12591.14590	437.247163309213	144.937144098966	1.5987	1.4292e-12	2.582e-10	540	--	--	--	--	--	--	--	--	--	--	--	--	--	--	--	--	--	--	--	--	--	--	--	--	--	--	--	--
Cluster-10693.0	73.7371077356267	223.210588912425	-1.5952	1.5262e-12	2.7363e-10	4111	1000950378	XP_015579617.1	4114	0.0e+00	probable LRR receptor-like serine/threonine-protein kinase At1g34110 [Ricinus communis]	XM_002263533.4	XM_002263533	1278	0	PREDICTED: Vitis vinifera probable LRR receptor-like serine/threonine-protein kinase At1g34110 (LOC100258033), mRNA	--	--	--	--	C0LGF5	3595	0.0e+00	Probable LRR receptor-like serine/threonine-protein kinase At1g34110 OS=Arabidopsis thaliana OX=3702 GN=At1g34110 PE=1 SV=2	PF13516//PF00069//PF13855//PF07714//PF00560//PF10660	Leucine Rich repeat//Protein kinase domain//Leucine rich repeat//Protein tyrosine and serine/threonine kinase//Leucine Rich Repeat//Iron-containing outer mitochondrial membrane protein N-terminus	GO:0006468	protein phosphorylation	GO:0004672//GO:0005524//GO:0051537//GO:0005515	protein kinase activity//ATP binding//2 iron, 2 sulfur cluster binding//protein binding	GO:0043231	intracellular membrane-bounded organelle	--	--
Cluster-12591.15044	490.89629882153	235.866001639831	1.0603	1.6361e-12	2.9224e-10	1485	802683895	XP_012082318.1	812	7.5e-84	L-type lectin-domain containing receptor kinase VIII.1 [Jatropha curcas]	XM_008444448.2	XM_008444448	128	1.46031e-58	PREDICTED: Cucumis melo L-type lectin-domain containing receptor kinase VIII.1 (LOC103486472), mRNA	--	--	--	--	Q9LFH9	711	1.5e-73	L-type lectin-domain containing receptor kinase VIII.1 OS=Arabidopsis thaliana OX=3702 GN=LECRK81 PE=2 SV=1	PF07714//PF04931//PF01056//PF00069//PF06524	Protein tyrosine and serine/threonine kinase//DNA polymerase phi//Myc amino-terminal region//Protein kinase domain//NOA36 protein	GO:0006355//GO:0006468	regulation of transcription, DNA-templated//protein phosphorylation	GO:0004672//GO:0008134//GO:0003700//GO:0008270//GO:0005524//GO:0003677	protein kinase activity//transcription factor binding//DNA-binding transcription factor activity//zinc ion binding//ATP binding//DNA binding	GO:0005730//GO:0005634//GO:0005667	nucleolus//nucleus//transcription regulator complex	--	--
Cluster-12591.22102	333.112584554732	139.586056711563	1.2584	1.7038e-12	3.0319e-10	1619	1137223158	OMO88570.1	646	1.5e-64	hypothetical protein CCACVL1_08307 [Corchorus capsularis]	--	--	--	--	--	--	--	--	--	--	--	--	--	--	--	--	--	--	--	--	--	--	--
Cluster-12591.9006	474.062690982125	978.807487997707	-1.0463	2.1012e-12	3.6299e-10	2799	359492530	XP_002283504.2	948	2.4e-99	PREDICTED: growth-regulating factor 1 [Vitis vinifera]	XM_007018370.2	XM_007018370	266	5.37333e-135	PREDICTED: Theobroma cacao growth-regulating factor 1 (LOC18591934), mRNA	--	--	--	--	O81001	590	3.0e-59	Growth-regulating factor 1 OS=Arabidopsis thaliana OX=3702 GN=GRF1 PE=1 SV=1	PF08880	QLQ	GO:0006355	regulation of transcription, DNA-templated	GO:0005524	ATP binding	GO:0005634	nucleus	--	--
Cluster-12591.4496	355.101109334553	125.199854025293	1.5031	2.5001e-12	4.2568e-10	2167	1216315701	XP_021600265.1	847	9.6e-88	branched-chain-amino-acid aminotransferase 2, chloroplastic-like isoform X2 [Manihot esculenta]	XM_021966089.1	XM_021966089	230	4.26412e-115	PREDICTED: Prunus avium branched-chain-amino-acid aminotransferase 2, chloroplastic-like (LOC110763329), transcript variant X2, mRNA	K00826	E2.6.1.42, ilvE	branched-chain amino acid aminotransferase	http://www.genome.jp/dbget-bin/www_bget?ko:K00826	Q9M439	741	7.1e-77	Branched-chain-amino-acid aminotransferase 2, chloroplastic OS=Arabidopsis thaliana OX=3702 GN=BCAT2 PE=1 SV=1	PF04545//PF00165//PF01063	Sigma-70, region 4//Bacterial regulatory helix-turn-helix proteins, AraC family//Amino-transferase class IV	GO:0006355//GO:0006352	regulation of transcription, DNA-templated//DNA-templated transcription, initiation	GO:0003700//GO:0003824//GO:0043565	DNA-binding transcription factor activity//catalytic activity//sequence-specific DNA binding	GO:0005667	transcription regulator complex	KOG0975	Branched chain aminotransferase BCAT1, pyridoxal phosphate enzymes type IV superfamily
Cluster-12591.17902	909.155359635762	1822.40736963598	-1.0044	3.158e-12	5.3008e-10	2106	1570371120	XP_027933302.1	1257	2.7e-135	25S rRNA (cytosine-C(5))-methyltransferase nop2 isoform X1 [Vigna unguiculata]	XM_002266827.4	XM_002266827	507	0	PREDICTED: Vitis vinifera probable 28S rRNA (cytosine(4447)-C(5))-methyltransferase (LOC100265196), mRNA	K14835	NOP2	ribosomal RNA methyltransferase Nop2	http://www.genome.jp/dbget-bin/www_bget?ko:K14835	Q8VYM6	1091	1.8e-117	26S rRNA (cytosine-C(5))-methyltransferase NOP2B OS=Arabidopsis thaliana OX=3702 GN=NOP2B PE=1 SV=1	PF01189//PF02166	16S rRNA methyltransferase RsmB/F//Androgen receptor	GO:0006355//GO:0007165//GO:0030521	regulation of transcription, DNA-templated//signal transduction//androgen receptor signaling pathway	GO:0003677//GO:0004879//GO:0008168//GO:0005496	DNA binding//nuclear receptor activity//methyltransferase activity//steroid binding	GO:0005634	nucleus	KOG1122	tRNA and rRNA cytosine-C5-methylase (nucleolar protein NOL1/NOP2)
Cluster-12591.17807	747.871152875464	1679.82840763618	-1.1684	3.2875e-12	5.4985e-10	1574	225429462	XP_002278761.1	942	6.7e-99	PREDICTED: far upstream element-binding protein 2 [Vitis vinifera]	XM_002278725.4	XM_002278725	261	1.80117e-132	PREDICTED: Vitis vinifera far upstream element-binding protein 2 (LOC100259454), mRNA	K13210	FUBP	far upstream element-binding protein	http://www.genome.jp/dbget-bin/www_bget?ko:K13210	Q92945	187	9.0e-13	Far upstream element-binding protein 2 OS=Homo sapiens OX=9606 GN=KHSRP PE=1 SV=4	PF00013//PF07650	KH domain//KH domain	--	--	GO:0003723	RNA binding	--	--	KOG1676	K-homology type RNA binding proteins
Cluster-12591.9885	168.154517890754	433.723470068316	-1.3661	3.5131e-12	5.8347e-10	902	147789983	CAN59844.1	227	3.1e-16	hypothetical protein VITISV_004511, partial [Vitis vinifera]	--	--	--	--	--	--	--	--	--	--	--	--	--	--	--	--	--	--	--	--	--	--	--
Cluster-12591.16572	258.668870246996	578.405628356801	-1.1624	3.9155e-12	6.3909e-10	1853	147800021	CAN65947.1	943	6.0e-99	hypothetical protein VITISV_020727 [Vitis vinifera]	XM_028259021.1	XM_028259021	146	1.80308e-68	PREDICTED: Camellia sinensis ribosomal L1 domain-containing protein 1-like (LOC114312745), transcript variant X2, mRNA	K14775	UTP30, RSL1D1	ribosome biogenesis protein UTP30	http://www.genome.jp/dbget-bin/www_bget?ko:K14775	O76021	327	6.2e-29	Ribosomal L1 domain-containing protein 1 OS=Homo sapiens OX=9606 GN=RSL1D1 PE=1 SV=3	PF02104	SURF1 family	--	--	--	--	GO:0016020	membrane	KOG1685	Uncharacterized conserved protein
Cluster-12591.29071	66.8338198057819	201.053796421158	-1.5926	3.9728e-12	6.4622e-10	367	--	--	--	--	--	--	--	--	--	--	--	--	--	--	--	--	--	--	--	--	--	--	--	--	--	--	--	--
Cluster-12591.5697	203.643631505922	520.130293340522	-1.3557	4.6036e-12	7.4371e-10	2687	1371504924	PSS01181.1	2028	1.3e-224	Myosin-11 like [Actinidia chinensis var. chinensis]	XM_008221778.1	XM_008221778	502	0	PREDICTED: Prunus mume uncharacterized LOC103320143 (LOC103320143), mRNA	--	--	--	--	Q9AQW1	600	2.0e-60	Protein ROLLING AND ERECT LEAF 2 OS=Oryza sativa subsp. japonica OX=39947 GN=REL2 PE=2 SV=1	PF09452//PF01805	ESCRT-I subunit Mvb12//Surp module	GO:0032509//GO:0006396	endosome transport via multivesicular body sorting pathway//RNA processing	GO:0043130//GO:0003723	ubiquitin binding//RNA binding	GO:0000813	ESCRT I complex	--	--
Cluster-12591.31440	172.374525280278	30.2753868960423	2.515	6.6419e-12	1.0342e-09	1188	1098839773	XP_018826569.1	305	3.7e-25	PREDICTED: probable calcium-binding protein CML47 [Juglans regia]	--	--	--	--	--	K02183	CALM	calmodulin	http://www.genome.jp/dbget-bin/www_bget?ko:K02183	Q9SN89	242	2.8e-19	Probable calcium-binding protein CML47 OS=Arabidopsis thaliana OX=3702 GN=CML47 PE=2 SV=1	PF13405//PF00404//PF13499//PF00036//PF13202	EF-hand domain//Dockerin type I domain//EF-hand domain pair//EF hand//EF hand	GO:0000272//GO:0005975	polysaccharide catabolic process//carbohydrate metabolic process	GO:0005509//GO:0004553	calcium ion binding//hydrolase activity, hydrolyzing O-glycosyl compounds	--	--	--	--
Cluster-12591.18166	593.077349610367	249.633304460563	1.2511	8.2664e-12	1.2581e-09	870	1227933033	XP_021902389.1	174	4.2e-10	pollen-specific leucine-rich repeat extensin-like protein 1 [Carica papaya]	--	--	--	--	--	--	--	--	--	--	--	--	--	PF08496//PF09228	Peptidase family S49 N-terminal//Prokaryotic Transcriptional repressor TraM	GO:0045892	negative regulation of transcription, DNA-templated	GO:0004252	serine-type endopeptidase activity	GO:0005886	plasma membrane	--	--
Cluster-12591.19277	96.7038454203945	387.702361710393	-1.999	9.0888e-12	1.3658e-09	2827	225459334	XP_002284180.1	1973	3.4e-218	PREDICTED: TPR repeat-containing thioredoxin TTL1 [Vitis vinifera]	XM_002284144.3	XM_002284144	454	0	PREDICTED: Vitis vinifera TPR repeat-containing thioredoxin TTL1 (LOC100242128), mRNA	K09527	DNAJC7	DnaJ homolog subfamily C member 7	http://www.genome.jp/dbget-bin/www_bget?ko:K09527	Q9MAH1	1034	9.8e-111	TPR repeat-containing thioredoxin TTL1 OS=Arabidopsis thaliana OX=3702 GN=TTL1 PE=1 SV=1	PF13176//PF07967//PF07721//PF00515//PF13181//PF14863//PF00085	Tetratricopeptide repeat//C3HC zinc finger-like//Tetratricopeptide repeat//Tetratricopeptide repeat//Tetratricopeptide repeat//Alkyl sulfatase dimerisation//Thioredoxin	GO:0045454	cell redox homeostasis	GO:0005515//GO:0046983//GO:0008270//GO:0042802	protein binding//protein dimerization activity//zinc ion binding//identical protein binding	GO:0042025	host cell nucleus	KOG0550	Molecular chaperone (DnaJ superfamily)
Cluster-12591.30637	331.155781413518	674.339708399578	-1.0275	1.2404e-11	1.8348e-09	3910	1220078206	XP_021825632.1	3185	0.0e+00	LRR receptor-like serine/threonine-protein kinase FLS2 [Prunus avium]	MH079062.1	MH079062	668	0	Quercus variabilis FLS2 (FLS2) gene, complete cds	K13420	FLS2	LRR receptor-like serine/threonine-protein kinase FLS2	http://www.genome.jp/dbget-bin/www_bget?ko:K13420	Q9FL28	2549	2.9e-286	LRR receptor-like serine/threonine-protein kinase FLS2 OS=Arabidopsis thaliana OX=3702 GN=FLS2 PE=1 SV=1	PF00560//PF07714//PF13855//PF00069//PF13516	Leucine Rich Repeat//Protein tyrosine and serine/threonine kinase//Leucine rich repeat//Protein kinase domain//Leucine Rich repeat	GO:0006468	protein phosphorylation	GO:0005524//GO:0004672//GO:0005515	ATP binding//protein kinase activity//protein binding	--	--	--	--
Cluster-12591.13129	525.760730390198	151.94011568338	1.7883	1.3762e-11	2.0293e-09	1900	629100997	KCW66466.1	696	2.7e-70	hypothetical protein EUGRSUZ_F00263 [Eucalyptus grandis]	XM_016029956.2	XM_016029956	134	8.66674e-62	PREDICTED: Ziziphus jujuba patatin-like protein 2 (LOC107420890), mRNA	--	--	--	--	O48723	620	6.7e-63	Patatin-like protein 2 OS=Arabidopsis thaliana OX=3702 GN=PLP2 PE=1 SV=1	PF01734	Patatin-like phospholipase	GO:0006629	lipid metabolic process	--	--	--	--	--	--
Cluster-12591.17503	4864.1061784418	2231.75763001454	1.1238	1.4033e-11	2.0629e-09	1998	1269933475	XP_022715904.1	682	1.2e-68	stem-specific protein TSJT1-like [Durio zibethinus]	XM_025788043.1	XM_025788043	88	3.39895e-36	PREDICTED: Arachis hypogaea stem-specific protein TSJT1 (LOC112737893), mRNA	--	--	--	--	P24805	237	1.8e-18	Stem-specific protein TSJT1 OS=Nicotiana tabacum OX=4097 GN=TSJT1 PE=2 SV=1	PF13954//PF16011	PapC N-terminal domain//Carbohydrate-binding family 9	GO:0005975//GO:0016052	carbohydrate metabolic process//carbohydrate catabolic process	GO:0004553//GO:0005515//GO:0030246	hydrolase activity, hydrolyzing O-glycosyl compounds//protein binding//carbohydrate binding	--	--	--	--
Cluster-12591.16618	325.076237300033	106.79099489552	1.6135	1.4354e-11	2.1035e-09	1525	1130854959	GAV65229.1	595	1.1e-58	Na_sulph_symp domain-containing protein [Cephalotus follicularis]	XM_009354144.2	XM_009354144	114	9.09501e-51	PREDICTED: Pyrus x bretschneideri tonoplast dicarboxylate transporter-like (LOC103943766), mRNA	K14445	SLC13A2_3_5	solute carrier family 13 (sodium-dependent dicarboxylate transporter), member 2/3/5	http://www.genome.jp/dbget-bin/www_bget?ko:K14445	Q8LG88	483	4.1e-47	Tonoplast dicarboxylate transporter OS=Arabidopsis thaliana OX=3702 GN=TDT PE=2 SV=2	PF00939//PF03600	Sodium:sulfate symporter transmembrane region//Citrate transporter	GO:0055085	transmembrane transport	GO:0022857	transmembrane transporter activity	GO:0016021//GO:0016020	integral component of membrane//membrane	KOG1281	Na+/dicarboxylate, Na+/tricarboxylate and phosphate transporters
Cluster-12591.17761	1286.95167813571	633.384529519229	1.0226	1.4912e-11	2.1686e-09	811	1552186521	RVW46344.1	276	5.8e-22	hypothetical protein CK203_075930 [Vitis vinifera]	--	--	--	--	--	--	--	--	--	--	--	--	--	--	--	--	--	--	--	--	--	--	--
Cluster-12591.25385	363.766689920691	166.679063420534	1.1294	1.4935e-11	2.1686e-09	1412	1217026029	XP_021652766.1	245	4.0e-18	dynein light chain 1, cytoplasmic-like [Hevea brasiliensis]	XM_028199119.1	XM_028199119	108	1.81962e-47	PREDICTED: Camellia sinensis dynein light chain 1, cytoplasmic-like (LOC114259121), mRNA	K10418	DYNLL	dynein light chain LC8-type	http://www.genome.jp/dbget-bin/www_bget?ko:K10418	Q02647	138	3.9e-07	Dynein light chain 1, cytoplasmic OS=Saccharomyces cerevisiae (strain ATCC 204508 / S288c) OX=559292 GN=DYN2 PE=1 SV=1	PF01221	Dynein light chain type 1	GO:0007017	microtubule-based process	--	--	GO:0030286	dynein complex	--	--
Cluster-8155.0	138.254768302737	37.0181205542239	1.9029	1.9585e-11	2.7834e-09	1502	1035895173	OAY24776.1	470	3.5e-44	hypothetical protein MANES_17G042800 [Manihot esculenta]	XM_021795214.1	XM_021795214	93	4.22563e-39	PREDICTED: Hevea brasiliensis dof zinc finger protein DOF1.4-like (LOC110642996), mRNA	--	--	--	--	Q9FZA4	293	4.4e-25	Dof zinc finger protein DOF1.4 OS=Arabidopsis thaliana OX=3702 GN=DOF1.4 PE=2 SV=1	PF02701	Dof domain, zinc finger	GO:0006355	regulation of transcription, DNA-templated	GO:0003677	DNA binding	--	--	--	--
Cluster-12591.2212	424.380375422906	131.175583199554	1.6933	2.2434e-11	3.1324e-09	1109	1098736295	XP_018833934.1	491	9.4e-47	PREDICTED: blue copper protein-like [Juglans regia]	XM_003602798.3	XM_003602798	77	2.4268e-30	PREDICTED: Medicago truncatula blue copper protein (LOC11425589), mRNA	--	--	--	--	Q41001	399	1.7e-37	Blue copper protein OS=Pisum sativum OX=3888 PE=2 SV=1	PF02298	Plastocyanin-like domain	GO:0006118	obsolete electron transport	GO:0009055	electron transfer activity	--	--	--	--
Cluster-12591.31033	154.225436398916	24.9854070606195	2.637	2.3352e-11	3.2414e-09	1956	526118024	NP_001267920.1	1885	3.8e-208	geraniol synthase [Vitis vinifera]	NM_001280991.1	NM_001280991	386	0	Vitis vinifera geraniol synthase (LOC100261928), mRNA &amp;&amp; HM807399.1 Vitis vinifera isolate VvPNGer cultivar Pinot Noir geraniol synthase mRNA, complete cds	K20979	GES	geranyl diphosphate diphosphatase	http://www.genome.jp/dbget-bin/www_bget?ko:K20979	B9RHP7	1807	1.6e-200	Probable terpene synthase 11 OS=Ricinus communis OX=3988 GN=TPS11 PE=3 SV=1	PF03936//PF01397	Terpene synthase family, metal binding domain//Terpene synthase, N-terminal domain	--	--	GO:0000287//GO:0016829//GO:0010333	magnesium ion binding//lyase activity//terpene synthase activity	--	--	--	--
Cluster-12591.14154	664.313313406773	1386.44587583357	-1.0624	2.4184e-11	3.3472e-09	3090	720020237	XP_010262341.1	947	3.5e-99	PREDICTED: probable arabinose 5-phosphate isomerase [Nelumbo nucifera]	XM_016708519.1	XM_016708519	239	6.06624e-120	PREDICTED: Capsicum annuum probable arabinose 5-phosphate isomerase (LOC107862835), mRNA	K06041	kdsD, kpsF	arabinose-5-phosphate isomerase	http://www.genome.jp/dbget-bin/www_bget?ko:K06041	Q9M1T1	800	1.5e-83	Probable arabinose 5-phosphate isomerase OS=Arabidopsis thaliana OX=3702 GN=SETH3 PE=2 SV=1	PF13580//PF01380	SIS domain//SIS domain	GO:1901135	carbohydrate derivative metabolic process	GO:0097367	carbohydrate derivative binding	--	--	--	--
Cluster-12591.22010	184.982158082066	429.150692942867	-1.216	2.575e-11	3.5329e-09	3896	731415674	XP_002279574.3	1737	1.1e-190	PREDICTED: formin-like protein 11 [Vitis vinifera]	XM_024063325.1	XM_024063325	415	0	PREDICTED: Quercus suber formin-like protein 11 (LOC112030660), mRNA	--	--	--	--	Q9MA60	1561	1.1e-171	Formin-like protein 11 OS=Arabidopsis thaliana OX=3702 GN=FH11 PE=2 SV=1	PF04648	Yeast mating factor alpha hormone	GO:0007165//GO:0019953	signal transduction//sexual reproduction	GO:0000772	mating pheromone activity	GO:0005576	extracellular region	--	--
Cluster-12591.23958	966.7341777905	449.06416789964	1.1056	2.5955e-11	3.5507e-09	4350	1305227181	PKI42617.1	229	8.8e-16	hypothetical protein CRG98_036999 [Punica granatum]	AM430442.2	AM430442	124	7.25677e-56	Vitis vinifera contig VV78X033676.15, whole genome shotgun sequence	--	--	--	--	Q9SM23	185	4.2e-12	Acyl-CoA-binding domain-containing protein 1 OS=Arabidopsis thaliana OX=3702 GN=ACBP1 PE=1 SV=2	PF00887//PF05839	Acyl CoA binding protein//Apc13p protein	--	--	GO:0000062	fatty-acyl-CoA binding	GO:0005680	anaphase-promoting complex	--	--
Cluster-12591.11818	281.594079784221	631.887588815242	-1.1667	2.6209e-11	3.5551e-09	1915	1009109158	XP_015888634.1	386	2.4e-34	uncharacterized protein LOC107423569 [Ziziphus jujuba]	--	--	--	--	--	--	--	--	--	--	--	--	--	--	--	--	--	--	--	--	--	--	--
Cluster-12591.8102	155.696775272917	353.409058821954	-1.1798	2.6212e-11	3.5551e-09	3093	1217010753	XP_021644866.1	1185	8.8e-127	trihelix transcription factor PTL-like [Hevea brasiliensis]	XM_024026088.1	XM_024026088	187	4.89763e-91	PREDICTED: Quercus suber trihelix transcription factor PTL (LOC111994212), mRNA	--	--	--	--	Q9LZS0	890	5.4e-94	Trihelix transcription factor PTL OS=Arabidopsis thaliana OX=3702 GN=PTL PE=1 SV=1	--	--	--	--	--	--	--	--	--	--
Cluster-8373.0	4.49549535905116	73.7480818854835	-4.0579	2.6106e-11	3.5551e-09	808	--	--	--	--	--	--	--	--	--	--	--	--	--	--	--	--	--	--	--	--	--	--	--	--	--	--	--	--
Cluster-12591.1909	214.719717554149	435.08113202872	-1.0184	3.6291e-11	4.7849e-09	1764	731400511	XP_010653973.1	1378	2.1e-149	PREDICTED: DNA gyrase subunit B, chloroplastic/mitochondrial [Vitis vinifera]	XM_010655671.2	XM_010655671	615	0	PREDICTED: Vitis vinifera DNA gyrase subunit B, chloroplastic/mitochondrial (LOC100241769), mRNA	K02470	gyrB	DNA gyrase subunit B	http://www.genome.jp/dbget-bin/www_bget?ko:K02470	Q5YLB4	1314	2.1e-143	DNA gyrase subunit B, chloroplastic/mitochondrial OS=Nicotiana benthamiana OX=4100 GN=GYRB PE=2 SV=1	PF00204	DNA gyrase B	GO:0006265	DNA topological change	GO:0003918//GO:0003677//GO:0005524	DNA topoisomerase type II (double strand cut, ATP-hydrolyzing) activity//DNA binding//ATP binding	--	--	--	--
Cluster-12591.25606	1162.60886293962	435.310310571227	1.4156	3.7327e-11	4.8899e-09	3382	1344006613	XP_023885758.1	3239	0.0e+00	copper-transporting ATPase PAA2, chloroplastic [Quercus suber]	XM_024029990.1	XM_024029990	1153	0	PREDICTED: Quercus suber copper-transporting ATPase PAA2, chloroplastic (LOC111997859), mRNA	K01533	copB	Cu2+-exporting ATPase	http://www.genome.jp/dbget-bin/www_bget?ko:K01533	B9DFX7	2865	0.0e+00	Copper-transporting ATPase PAA2, chloroplastic OS=Arabidopsis thaliana OX=3702 GN=PAA2 PE=1 SV=1	PF00403	Heavy-metal-associated domain	GO:0030001	metal ion transport	GO:0046872	metal ion binding	--	--	KOG0207	Cation transport ATPase
Cluster-12591.31516	297.549977404769	636.89783466734	-1.0982	4.6929e-11	6.0692e-09	880	1590593096	XP_028196948.1	822	3.1e-85	pathogenesis-related protein PR-1-like [Glycine soja]	XM_024027838.1	XM_024027838	197	3.74517e-97	PREDICTED: Quercus suber pathogenesis-related protein PR-1 (LOC111995890), mRNA	--	--	--	--	Q40374	437	5.2e-42	Pathogenesis-related protein PR-1 OS=Medicago truncatula OX=3880 GN=PR-1 PE=2 SV=1	--	--	--	--	--	--	--	--	--	--
Cluster-12591.11768	174.608612016305	39.4631056560682	2.131	5.1393e-11	6.5218e-09	1242	1098720462	XP_018839508.1	538	3.7e-52	PREDICTED: RING-H2 finger protein ATL20-like [Juglans regia]	XM_024014890.1	XM_024014890	118	4.40426e-53	PREDICTED: Quercus suber RING-H2 finger protein ATL22-like (LOC111983221), mRNA	--	--	--	--	Q9SKK8	164	3.3e-10	RING-H2 finger protein ATL22 OS=Arabidopsis thaliana OX=3702 GN=ATL22 PE=2 SV=2	PF13947	Wall-associated receptor kinase galacturonan-binding	--	--	GO:0030247	polysaccharide binding	--	--	--	--
Cluster-12591.4897	131.497035930667	306.008748215356	-1.2209	5.4366e-11	6.844e-09	1899	1216316656	XP_021600783.1	414	1.4e-37	transcription factor bHLH96-like [Manihot esculenta]	XM_023096261.1	XM_023096261	71	9.10186e-27	PREDICTED: Cucurbita moschata transcription factor bHLH96-like (LOC111454739), transcript variant X2, mRNA	--	--	--	--	Q9C7T4	332	1.7e-29	Transcription factor bHLH96 OS=Arabidopsis thaliana OX=3702 GN=BHLH96 PE=1 SV=1	PF01104//PF09198//PF00424//PF00010	Bunyavirus non-structural protein NS-s//Bacteriophage T4 beta-glucosyltransferase//REV protein (anti-repression trans-activator protein)//Helix-loop-helix DNA-binding domain	GO:0006355//GO:0016032//GO:0099018	regulation of transcription, DNA-templated//viral process//restriction-modification system evasion by virus	GO:0003700//GO:0046983//GO:0033821	DNA-binding transcription factor activity//protein dimerization activity//DNA beta-glucosyltransferase activity	GO:0005667//GO:0042025	transcription regulator complex//host cell nucleus	--	--
Cluster-12591.28046	130.473635170363	406.126761658516	-1.6384	6.3582e-11	7.92e-09	1624	1344066760	XP_023917060.1	987	4.2e-104	cytosolic sulfotransferase 15-like [Quercus suber]	XM_027487280.1	XM_027487280	35	7.98249e-07	PREDICTED: Abrus precatorius cytosolic sulfotransferase 15-like (LOC113855651), mRNA	--	--	--	--	Q8L5A7	846	3.6e-89	Cytosolic sulfotransferase 15 OS=Arabidopsis thaliana OX=3702 GN=SOT15 PE=1 SV=1	PF00685	Sulfotransferase domain	--	--	GO:0008146	sulfotransferase activity	--	--	--	--
Cluster-12591.17718	5038.50776746855	2432.69279799239	1.0508	7.3381e-11	9.0454e-09	2867	1431579274	XP_025687356.1	932	1.8e-97	protein DETOXIFICATION 40 isoform X2 [Arachis hypogaea]	XM_019598229.1	XM_019598229	227	2.63497e-113	PREDICTED: Lupinus angustifolius protein DETOXIFICATION 40 (LOC109355212), mRNA	K03327	TC.MATE, SLC47A, norM, mdtK, dinF	multidrug resistance protein, MATE family	http://www.genome.jp/dbget-bin/www_bget?ko:K03327	Q9LVD9	888	8.5e-94	Protein DETOXIFICATION 40 OS=Arabidopsis thaliana OX=3702 GN=DTX40 PE=1 SV=1	PF01554	MatE	GO:0055085//GO:0006810	transmembrane transport//transport	GO:0042910//GO:0015297	xenobiotic transmembrane transporter activity//antiporter activity	GO:0016020	membrane	--	--
Cluster-12591.3070	230.636396898246	75.2437000269323	1.6219	8.464e-11	1.022e-08	1940	1137172974	OMO51979.1	1127	2.9e-120	hypothetical protein CCACVL1_29464 [Corchorus capsularis]	XM_006439877.1	XM_006439877	222	1.06693e-110	PREDICTED: Citrus clementina uncharacterized LOC18049174 (LOC18049174), mRNA	--	--	--	--	--	--	--	--	PF10161	Putative mitochondrial precursor protein	GO:0036444//GO:0051560	calcium import into the mitochondrion//mitochondrial calcium ion homeostasis	--	--	GO:1990246	uniplex complex	--	--
Cluster-12591.28899	313.178717306537	695.272757291243	-1.1511	8.9766e-11	1.0709e-08	4934	1098781621	XP_018854614.1	2844	0.0e+00	PREDICTED: mechanosensitive ion channel protein 6-like [Juglans regia]	XM_021737792.1	XM_021737792	594	0	PREDICTED: Manihot esculenta mechanosensitive ion channel protein 6 (LOC110600882), mRNA	--	--	--	--	Q9SYM1	2258	2.0e-252	Mechanosensitive ion channel protein 6 OS=Arabidopsis thaliana OX=3702 GN=MSL6 PE=1 SV=1	PF03116//PF00924	NQR2, RnfD, RnfE family//Mechanosensitive ion channel	GO:0055085	transmembrane transport	--	--	GO:0016020	membrane	--	--
Cluster-12591.8731	161.219758400689	400.728730782586	-1.3172	9.2251e-11	1.0917e-08	860	--	--	--	--	--	--	--	--	--	--	--	--	--	--	--	--	--	--	PF06524//PF04889	NOA36 protein//Cwf15/Cwc15 cell cycle control protein	GO:0000398	mRNA splicing, via spliceosome	GO:0008270	zinc ion binding	GO:0005634//GO:0005681	nucleus//spliceosomal complex	--	--
Cluster-12591.4906	164.137444551556	376.968901942647	-1.2014	9.9575e-11	1.1696e-08	2579	1585753833	XP_028072566.1	1254	7.3e-135	protein GRAVITROPIC IN THE LIGHT 1 [Camellia sinensis]	XM_028216765.1	XM_028216765	139	1.96403e-64	PREDICTED: Camellia sinensis protein GRAVITROPIC IN THE LIGHT 1 (LOC114274787), mRNA	--	--	--	--	F4KGE8	436	2.0e-41	Protein GRAVITROPIC IN THE LIGHT 1 OS=Arabidopsis thaliana OX=3702 GN=GIL1 PE=2 SV=1	--	--	--	--	--	--	--	--	--	--
Cluster-12591.15706	3686.66566502273	1607.38535604087	1.1972	1.0197e-10	1.1918e-08	2013	1344027622	XP_023896844.1	280	5.0e-22	protein EARLY RESPONSIVE TO DEHYDRATION 15-like [Quercus suber]	XM_018966350.1	XM_018966350	70	3.47371e-26	PREDICTED: Juglans regia protein EARLY RESPONSIVE TO DEHYDRATION 15-like (LOC108991926), mRNA	--	--	--	--	Q94AR4	156	4.5e-09	Polyadenylate-binding protein-interacting protein 2 OS=Arabidopsis thaliana OX=3702 GN=CID2 PE=2 SV=1	--	--	--	--	--	--	--	--	--	--
Cluster-12591.15612	119.319293660564	383.597998509482	-1.6884	1.1675e-10	1.3544e-08	2045	225443543	XP_002277279.1	1233	1.6e-132	PREDICTED: GDSL esterase/lipase At5g45950 [Vitis vinifera]	XM_019390589.1	XM_019390589	42	1.2968e-10	PREDICTED: Nicotiana attenuata GDSL esterase/lipase At5g45950 (LOC109225804), mRNA	--	--	--	--	Q9FJ41	985	3.4e-105	GDSL esterase/lipase At5g45950 OS=Arabidopsis thaliana OX=3702 GN=At5g45950 PE=2 SV=1	PF00657	GDSL-like Lipase/Acylhydrolase	--	--	GO:0016788	hydrolase activity, acting on ester bonds	--	--	--	--
Cluster-7900.0	88.7646757069334	273.248913788233	-1.619	1.3181e-10	1.5107e-08	931	147845801	CAN80098.1	418	2.3e-38	hypothetical protein VITISV_028566 [Vitis vinifera]	XM_019570151.1	XM_019570151	117	1.17658e-52	PREDICTED: Lupinus angustifolius protein GAST1-like (LOC109334395), mRNA	--	--	--	--	P27057	382	1.3e-35	Protein GAST1 OS=Solanum lycopersicum OX=4081 GN=GAST1 PE=2 SV=1	PF02060//PF01477	Slow voltage-gated potassium channel//PLAT/LH2 domain	GO:0006813//GO:0006811	potassium ion transport//ion transport	GO:0005249//GO:0005515	voltage-gated potassium channel activity//protein binding	GO:0016020//GO:0008076	membrane//voltage-gated potassium channel complex	--	--
Cluster-11581.0	0	51.8057984624813	-8.2304	1.4676e-10	1.6539e-08	1839	1344000932	XP_023882732.1	2091	4.6e-232	aromatic-L-amino-acid decarboxylase-like [Quercus suber]	JN643922.1	JN643922	245	1.65524e-123	Mitragyna speciosa tryptophan decarboxylase (Tdc) mRNA, complete cds	K01592	E4.1.1.25	tyrosine decarboxylase	http://www.genome.jp/dbget-bin/www_bget?ko:K01592	P93083	2000	6.2e-223	Tryptophan decarboxylase TDC2 OS=Camptotheca acuminata OX=16922 GN=TDC2 PE=1 SV=1	PF05889//PF00282//PF01212//PF00155	O-phosphoseryl-tRNA(Sec) selenium transferase, SepSecS//Pyridoxal-dependent decarboxylase conserved domain//Beta-eliminating lyase//Aminotransferase class I and II	GO:0019752//GO:0006520//GO:0009058	carboxylic acid metabolic process//cellular amino acid metabolic process//biosynthetic process	GO:0016831//GO:0016740//GO:0016829//GO:0030170	carboxy-lyase activity//transferase activity//lyase activity//pyridoxal phosphate binding	--	--	KOG0628	Aromatic-L-amino-acid/L-histidine decarboxylase
Cluster-10323.0	527.544421462242	242.395790400616	1.1181	1.5359e-10	1.7146e-08	1614	1201320814	OVA19645.1	422	1.4e-38	DnaJ domain [Macleaya cordata]	--	--	--	--	--	--	--	--	--	Q9FYB5	307	1.1e-26	Chaperone protein dnaJ 11, chloroplastic OS=Arabidopsis thaliana OX=3702 GN=ATJ11 PE=1 SV=2	--	--	--	--	--	--	--	--	--	--
Cluster-10594.0	0.656144474982338	87.071706446807	-7.1178	1.6954e-10	1.8763e-08	692	1338464322	PON86363.1	327	6.1e-28	Lipid transfer protein/Par allergen [Trema orientale]	--	--	--	--	--	--	--	--	--	Q9ZPW9	250	2.0e-20	Non-specific lipid-transfer protein 8 OS=Arabidopsis thaliana OX=3702 GN=LTP8 PE=3 SV=1	--	--	--	--	--	--	--	--	--	--
Cluster-12591.25157	455.368952653162	1016.38284441869	-1.1561	2.0886e-10	2.2832e-08	2492	1098814849	XP_018813536.1	1172	2.3e-125	PREDICTED: laccase-14-like [Juglans regia]	GQ465371.1	GQ465371	140	5.27405e-65	Castanea dentata putative laccase/diphenol oxidase mRNA, complete cds	K05909	E1.10.3.2	laccase	http://www.genome.jp/dbget-bin/www_bget?ko:K05909	Q9FY79	914	7.1e-97	Laccase-14 OS=Arabidopsis thaliana OX=3702 GN=LAC14 PE=2 SV=1	PF07731//PF03186//PF00394//PF07732	Multicopper oxidase//CobD/Cbib protein//Multicopper oxidase//Multicopper oxidase	GO:0055114//GO:0009236	oxidation-reduction process//cobalamin biosynthetic process	GO:0016491//GO:0048472//GO:0005507	oxidoreductase activity//threonine-phosphate decarboxylase activity//copper ion binding	GO:0016021	integral component of membrane	--	--
Cluster-12591.11170	772.570084067097	367.887933854719	1.0744	2.23e-10	2.4154e-08	3232	1201305241	OVA06651.1	1030	8.6e-109	GDP-fucose protein O-fucosyltransferase [Macleaya cordata]	XM_021966864.1	XM_021966864	337	2.11225e-174	PREDICTED: Prunus avium uncharacterized protein At1g04910-like (LOC110763975), mRNA	--	--	--	--	O64884	894	1.9e-94	O-fucosyltransferase 20 OS=Arabidopsis thaliana OX=3702 GN=OFUT20 PE=1 SV=1	--	--	--	--	--	--	--	--	--	--
Cluster-12591.9557	6.97903007941234	93.6718229568311	-3.7877	2.5974e-10	2.7753e-08	891	--	--	--	--	--	XM_027251250.1	XM_027251250	33	5.57408e-06	PREDICTED: Coffea arabica zinc finger protein ZAT5-like (LOC113727217), mRNA	--	--	--	--	--	--	--	--	--	--	--	--	--	--	--	--	--	--
Cluster-12591.3127	135.053470134793	377.500191005121	-1.4852	2.6573e-10	2.8329e-08	2271	1137211643	OMO79879.1	665	1.3e-66	IQ motif, EF-hand binding site [Corchorus capsularis]	XM_021804785.1	XM_021804785	127	8.08889e-58	PREDICTED: Hevea brasiliensis protein IQ-DOMAIN 1-like (LOC110650008), mRNA	--	--	--	--	Q8LPG9	196	1.2e-13	Protein IQ-DOMAIN 14 OS=Arabidopsis thaliana OX=3702 GN=IQD14 PE=1 SV=1	PF00612	IQ calmodulin-binding motif	--	--	GO:0005515	protein binding	--	--	--	--
Cluster-12591.22675	52.8684863389855	157.487748707332	-1.5715	2.9518e-10	3.1049e-08	2073	1098815207	XP_018813724.1	938	2.6e-98	PREDICTED: mitogen-activated protein kinase kinase kinase 3-like [Juglans regia]	XM_016597437.1	XM_016597437	71	9.95104e-27	PREDICTED: Nicotiana tabacum mitogen-activated protein kinase kinase kinase 3-like (LOC107777427), mRNA	--	--	--	--	O80888	425	3.0e-40	Mitogen-activated protein kinase kinase kinase 17 OS=Arabidopsis thaliana OX=3702 GN=MAPKKK17 PE=1 SV=1	PF00157//PF00069//PF07714	Pou domain - N-terminal to homeobox domain//Protein kinase domain//Protein tyrosine and serine/threonine kinase	GO:0006468//GO:0006355	protein phosphorylation//regulation of transcription, DNA-templated	GO:0003700//GO:0004672//GO:0005524	DNA-binding transcription factor activity//protein kinase activity//ATP binding	GO:0005667	transcription regulator complex	--	--
Cluster-12591.14790	218.671334460902	466.001686686913	-1.0937	3.0309e-10	3.1669e-08	1506	225458263	XP_002281359.1	549	2.4e-53	PREDICTED: peroxiredoxin-2E-1, chloroplastic-like [Vitis vinifera]	--	--	--	--	--	--	--	--	--	Q69TY4	284	4.9e-24	Peroxiredoxin-2E-1, chloroplastic OS=Oryza sativa subsp. japonica OX=39947 GN=PRXIIE-1 PE=2 SV=1	PF00578//PF08534	AhpC/TSA family//Redoxin	GO:0055114	oxidation-reduction process	GO:0016209//GO:0016491	antioxidant activity//oxidoreductase activity	--	--	KOG0541	Alkyl hydroperoxide reductase/peroxiredoxin
Cluster-12591.23194	214.428116473193	605.088515189943	-1.4995	4.3859e-10	4.4447e-08	2247	359474925	XP_002263382.2	2461	7.0e-275	PREDICTED: beta-galactosidase 3 isoform X1 [Vitis vinifera]	XM_002263346.4	XM_002263346	733	0	PREDICTED: Vitis vinifera beta-galactosidase 3 (LOC100257138), transcript variant X1, mRNA	--	--	--	--	Q9SCV9	2227	3.6e-249	Beta-galactosidase 3 OS=Arabidopsis thaliana OX=3702 GN=BGAL3 PE=2 SV=1	PF02140//PF02979	Galactose binding lectin domain//Nitrile hydratase, alpha chain	GO:0006807	nitrogen compound metabolic process	GO:0046914//GO:0030246//GO:0003824	transition metal ion binding//carbohydrate binding//catalytic activity	--	--	--	--
Cluster-12591.26562	181.308723548176	388.137964270471	-1.1018	4.45e-10	4.4912e-08	2327	1344088405	XP_023928339.1	2117	5.6e-235	pyruvate kinase isozyme A, chloroplastic-like [Quercus suber]	XM_024072571.1	XM_024072571	690	0	PREDICTED: Quercus suber pyruvate kinase isozyme A, chloroplastic-like (LOC112039681), mRNA	K00873	PK, pyk	pyruvate kinase	http://www.genome.jp/dbget-bin/www_bget?ko:K00873	Q43117	1499	9.7e-165	Pyruvate kinase isozyme A, chloroplastic OS=Ricinus communis OX=3988 PE=1 SV=1	PF15880//PF03328//PF00224	NADH dehydrogenase [ubiquinone] flavoprotein 3, mitochondrial//HpcH/HpaI aldolase/citrate lyase family//Pyruvate kinase, barrel domain	GO:0006096//GO:0015976//GO:0006144//GO:0006094	glycolytic process//carbon utilization//purine nucleobase metabolic process//gluconeogenesis	GO:0004743//GO:0000287//GO:0003824//GO:0030955	pyruvate kinase activity//magnesium ion binding//catalytic activity//potassium ion binding	GO:0005739//GO:0005747	mitochondrion//mitochondrial respiratory chain complex I	KOG2323	Pyruvate kinase
Cluster-12591.17796	544.557190469515	265.443843613435	1.0329	4.8265e-10	4.8096e-08	1275	1276271309	PIN26723.1	254	3.3e-19	hypothetical protein CDL12_00517 [Handroanthus impetiginosus]	XM_027483157.1	XM_027483157	34	2.24342e-06	PREDICTED: Abrus precatorius putative disease resistance protein At1g50180 (LOC113852786), transcript variant X2, mRNA	--	--	--	--	P0C8S1	211	1.2e-15	Probable disease resistance RPP8-like protein 2 OS=Arabidopsis thaliana OX=3702 GN=RPP8L2 PE=3 SV=1	--	--	--	--	--	--	--	--	--	--
Cluster-12591.24727	1016.69449270044	503.383800780187	1.0145	5.296e-10	5.2117e-08	4258	731423585	XP_010662540.1	2243	2.5e-249	PREDICTED: pentatricopeptide repeat-containing protein At2g22410, mitochondrial [Vitis vinifera]	XM_024042832.1	XM_024042832	610	0	PREDICTED: Quercus suber pentatricopeptide repeat-containing protein At1g31430-like (LOC112010492), mRNA	--	--	--	--	O82380	1163	1.6e-125	Pentatricopeptide repeat-containing protein At2g29760, chloroplastic OS=Arabidopsis thaliana OX=3702 GN=PCMP-H33 PE=2 SV=1	PF08240//PF07992//PF13176//PF00107//PF03721	Alcohol dehydrogenase GroES-like domain//Pyridine nucleotide-disulphide oxidoreductase//Tetratricopeptide repeat//Zinc-binding dehydrogenase//UDP-glucose/GDP-mannose dehydrogenase family, NAD binding domain	GO:0055114	oxidation-reduction process	GO:0016491//GO:0016616//GO:0051287//GO:0005515	oxidoreductase activity//oxidoreductase activity, acting on the CH-OH group of donors, NAD or NADP as acceptor//NAD binding//protein binding	--	--	--	--
Cluster-12591.14404	228.239472747621	475.66834928851	-1.0614	6.1151e-10	5.9681e-08	2544	1585752295	XP_028071806.1	2702	9.0e-303	pentatricopeptide repeat-containing protein At3g46790, chloroplastic [Camellia sinensis]	XM_002280392.4	XM_002280392	863	0	PREDICTED: Vitis vinifera pentatricopeptide repeat-containing protein At3g46790, chloroplastic (LOC100262237), mRNA	--	--	--	--	Q9STF3	2449	7.4e-275	Pentatricopeptide repeat-containing protein At3g46790, chloroplastic OS=Arabidopsis thaliana OX=3702 GN=CRR2 PE=2 SV=1	PF00637//PF14432	Region in Clathrin and VPS//DYW family of nucleic acid deaminases	GO:0006886//GO:0016192	intracellular protein transport//vesicle-mediated transport	GO:0008270	zinc ion binding	--	--	--	--
Cluster-12591.20	125.397312116108	23.4782477866654	2.4218	6.7405e-10	6.538e-08	1778	1371518493	PSS14626.1	1253	6.6e-135	Aluminum-activated malate transporter like [Actinidia chinensis var. chinensis]	XM_010092089.1	XM_010092089	248	3.43748e-125	PREDICTED: Morus notabilis aluminum-activated malate transporter 13 (LOC21407774), mRNA	--	--	--	--	Q9LS23	676	2.0e-69	Aluminum-activated malate transporter 13 OS=Arabidopsis thaliana OX=3702 GN=ALMT13 PE=2 SV=1	PF01694//PF11744//PF04632	Rhomboid family//Aluminium activated malate transporter//Fusaric acid resistance protein family	GO:0015743//GO:0055085	malate transport//transmembrane transport	GO:0004252//GO:0022857	serine-type endopeptidase activity//transmembrane transporter activity	GO:0016021//GO:0005886	integral component of membrane//plasma membrane	--	--
Cluster-12591.19982	1329.24270056617	653.719783161573	1.0231	6.909e-10	6.6741e-08	4531	1352866762	PQM33657.1	867	9.6e-90	cytochrome P450 71D9 [Prunus yedoensis var. nudiflora]	LC055501.1	LC055501	107	2.13224e-46	Vitis vinifera CYP71BE10 mRNA for sesquiterpene oxidase, complete cds	--	--	--	--	O48923	738	3.3e-76	Cytochrome P450 71D10 OS=Glycine max OX=3847 GN=CYP71D10 PE=2 SV=1	PF00067	Cytochrome P450	GO:0055114	oxidation-reduction process	GO:0005506//GO:0016705//GO:0020037	iron ion binding//oxidoreductase activity, acting on paired donors, with incorporation or reduction of molecular oxygen//heme binding	--	--	--	--
Cluster-4913.0	83.864684433538	220.526991910469	-1.3965	8.1719e-10	7.7829e-08	1295	1009169939	XP_015865936.1	868	2.1e-90	pentatricopeptide repeat-containing protein At4g38150-like [Ziziphus jujuba]	XM_027306750.1	XM_027306750	116	5.94702e-52	PREDICTED: Coffea eugenioides pentatricopeptide repeat-containing protein At4g38150-like (LOC113763061), mRNA	--	--	--	--	Q9SZL5	323	1.3e-28	Pentatricopeptide repeat-containing protein At4g38150 OS=Arabidopsis thaliana OX=3702 GN=At4g38150 PE=2 SV=1	--	--	--	--	--	--	--	--	--	--
Cluster-12591.18987	1189.55629829199	491.914739198698	1.2742	8.2027e-10	7.7965e-08	682	--	--	--	--	--	--	--	--	--	--	--	--	--	--	--	--	--	--	PF06422	CDR ABC transporter	GO:0006810//GO:0055085	transport//transmembrane transport	GO:0042626//GO:0005524	ATPase-coupled transmembrane transporter activity//ATP binding	GO:0016021	integral component of membrane	--	--
Cluster-12591.31997	262.849163602224	71.3067402814225	1.8767	9.1779e-10	8.6886e-08	1717	566158146	XP_002301307.2	753	6.0e-77	geraniol 8-hydroxylase [Populus trichocarpa]	XM_013611413.2	XM_013611413	45	2.33268e-12	PREDICTED: Medicago truncatula geraniol 8-hydroxylase (LOC25482815), mRNA	--	--	--	--	D1MI46	627	9.4e-64	Geraniol 8-hydroxylase OS=Swertia mussotii OX=137888 GN=CYP76B10 PE=1 SV=1	PF00283//PF00067	Cytochrome b559, alpha (gene psbE) and beta (gene psbF)subunits//Cytochrome P450	GO:0055114//GO:0015979	oxidation-reduction process//photosynthesis	GO:0005506//GO:0016705//GO:0020037	iron ion binding//oxidoreductase activity, acting on paired donors, with incorporation or reduction of molecular oxygen//heme binding	--	--	--	--
Cluster-6303.0	48.2693019942891	2.79807034167324	4.1256	9.6467e-10	9.0959e-08	706	--	--	--	--	--	--	--	--	--	--	--	--	--	--	--	--	--	--	--	--	--	--	--	--	--	--	--	--
Cluster-12591.25937	117.871931109936	278.04972811461	-1.2395	1.0098e-09	9.4652e-08	2414	1009116384	XP_015874745.1	787	9.7e-81	galactinol synthase 2-like [Ziziphus jujuba]	NM_001324776.1	NM_001324776	222	1.33227e-110	Capsicum annuum galactinol synthase 2 (LOC107859925), mRNA &amp;&amp; EF566470.1 Capsicum annuum galactinol synthase (GS) mRNA, complete cds	K18819	GOLS	inositol 3-alpha-galactosyltransferase	http://www.genome.jp/dbget-bin/www_bget?ko:K18819	C7G304	770	3.4e-80	Galactinol synthase 2 OS=Solanum lycopersicum OX=4081 GN=GOLS2 PE=2 SV=1	PF01501//PF02935	Glycosyl transferase family 8//Cytochrome c oxidase subunit VIIc	GO:0006123	mitochondrial electron transport, cytochrome c to oxygen	GO:0004129//GO:0016757	cytochrome-c oxidase activity//transferase activity, transferring glycosyl groups	GO:0045277	respiratory chain complex IV	--	--
Cluster-12591.12171	107.92338059622	263.754576314101	-1.2897	1.277e-09	1.176e-07	1650	728828369	KHG07812.1	580	6.7e-57	putative WRKY transcription factor 23 -like protein [Gossypium arboreum]	XR_002977854.1	XR_002977854	172	5.6403e-83	PREDICTED: Populus trichocarpa probable WRKY transcription factor 23 (LOC7495207), transcript variant X2, misc_RNA	--	--	--	--	O22900	457	4.6e-44	WRKY transcription factor 23 OS=Arabidopsis thaliana OX=3702 GN=WRKY23 PE=2 SV=1	PF09606//PF03106	ARC105 or Med15 subunit of Mediator complex non-fungal//WRKY DNA -binding domain	GO:0006357//GO:0006355	regulation of transcription by RNA polymerase II//regulation of transcription, DNA-templated	GO:0043565//GO:0003700//GO:0003712	sequence-specific DNA binding//DNA-binding transcription factor activity//transcription coregulator activity	GO:0016592//GO:0005667	mediator complex//transcription regulator complex	--	--
Cluster-12591.20918	139.797512769317	315.295580717709	-1.1758	1.4211e-09	1.3011e-07	786	--	--	--	--	--	--	--	--	--	--	--	--	--	--	--	--	--	--	PF15281	Consortin C-terminus	GO:0042998	positive regulation of Golgi to plasma membrane protein transport	GO:0071253	connexin binding	GO:0005802	trans-Golgi network	--	--
Cluster-12591.24282	393.348060337068	937.2748461735	-1.2538	1.4711e-09	1.3339e-07	2847	685505203	AIO10964.1	800	3.6e-82	TPS01 [Liquidambar formosana]	AM466733.2	AM466733	62	1.38259e-21	Vitis vinifera contig VV78X190503.7, whole genome shotgun sequence	K15803	GERD	(-)-germacrene D synthase	http://www.genome.jp/dbget-bin/www_bget?ko:K15803	Q6Q3H3	759	7.7e-79	(-)-germacrene D synthase OS=Vitis vinifera OX=29760 GN=VIT_19s0014g04930 PE=1 SV=1	PF14369//PF03936//PF01397//PF03861//PF00590	zinc-ribbon//Terpene synthase family, metal binding domain//Terpene synthase, N-terminal domain//ANTAR domain//Tetrapyrrole (Corrin/Porphyrin) Methylases	--	--	GO:0003723//GO:0000287//GO:0016829//GO:0061630//GO:0008168//GO:0010333	RNA binding//magnesium ion binding//lyase activity//ubiquitin protein ligase activity//methyltransferase activity//terpene synthase activity	--	--	--	--
Cluster-12591.32530	39.6778713733475	138.074039309267	-1.8062	1.5058e-09	1.3628e-07	1340	1344065402	XP_023916349.1	1549	2.3e-169	uncharacterized protein LOC112027939 [Quercus suber]	XM_020568605.1	XM_020568605	365	0	PREDICTED: Prunus persica uncharacterized LOC18770260 (LOC18770260), mRNA	--	--	--	--	--	--	--	--	--	--	--	--	--	--	--	--	--	--
Cluster-12591.297	62.1066336582919	6.72821030916193	3.2305	1.522e-09	1.3749e-07	1119	1344055412	XP_023911093.1	804	4.8e-83	uncharacterized protein LOC112022705 [Quercus suber]	XM_024055325.1	XM_024055325	170	4.90496e-82	PREDICTED: Quercus suber uncharacterized LOC112022705 (LOC112022705), mRNA	--	--	--	--	--	--	--	--	PF08018	Frog antimicrobial peptide	GO:0098542	defense response to other organism	--	--	--	--	--	--
Cluster-12591.25348	368.483442149539	117.174612344903	1.648	1.5674e-09	1.4078e-07	1246	1137217231	OMO84235.1	466	8.3e-44	Calcium-binding EF-hand [Corchorus olitorius]	--	--	--	--	--	K13448	CML	calcium-binding protein CML	http://www.genome.jp/dbget-bin/www_bget?ko:K13448	Q8L3R2	389	2.7e-36	Probable calcium-binding protein CML41 OS=Arabidopsis thaliana OX=3702 GN=CML41 PE=2 SV=2	PF13405//PF10598//PF12763//PF00036//PF13202//PF13499	EF-hand domain//RNA recognition motif of the spliceosomal PrP8//Cytoskeletal-regulatory complex EF hand//EF hand//EF hand//EF-hand domain pair	--	--	GO:0005515//GO:0005509//GO:0003723	protein binding//calcium ion binding//RNA binding	--	--	--	--
Cluster-12591.2159	242.799398243229	82.6032351271153	1.5517	1.5711e-09	1.4085e-07	1479	1371518294	PSS14427.1	1303	8.7e-141	Peroxidase [Actinidia chinensis var. chinensis]	XM_008231872.1	XM_008231872	269	6.04195e-137	PREDICTED: Prunus mume peroxidase 3 (LOC103329405), mRNA	K00430	E1.11.1.7	peroxidase	http://www.genome.jp/dbget-bin/www_bget?ko:K00430	O23044	1149	2.4e-124	Peroxidase 3 OS=Arabidopsis thaliana OX=3702 GN=PER3 PE=2 SV=1	PF00141	Peroxidase	GO:0006804//GO:0006979//GO:0055114	obsolete peroxidase reaction//response to oxidative stress//oxidation-reduction process	GO:0020037//GO:0004601	heme binding//peroxidase activity	--	--	--	--
Cluster-12591.31831	634.815404236497	315.917939762566	1.0066	1.7345e-09	1.5363e-07	4574	1344023446	XP_023894637.1	2733	4.1e-306	DExH-box ATP-dependent RNA helicase DExH8 [Quercus suber]	XM_018959666.1	XM_018959666	827	0	PREDICTED: Juglans regia DExH-box ATP-dependent RNA helicase DExH8 (LOC108986872), mRNA	--	--	--	--	O22243	2391	7.1e-268	DExH-box ATP-dependent RNA helicase DExH8 OS=Arabidopsis thaliana OX=3702 GN=At2g47680 PE=2 SV=2	PF00642//PF00270//PF03193	Zinc finger C-x8-C-x5-C-x3-H type (and similar)//DEAD/DEAH box helicase//RsgA GTPase	--	--	GO:0003676//GO:0046872//GO:0005524//GO:0005525//GO:0003924	nucleic acid binding//metal ion binding//ATP binding//GTP binding//GTPase activity	--	--	KOG0920	ATP-dependent RNA helicase A
Cluster-12591.32110	372.286811025994	937.806987089564	-1.335	1.7315e-09	1.5363e-07	2074	1201297888	OVA00824.1	2105	1.2e-233	Cytochrome P450 [Macleaya cordata]	XM_002273793.3	XM_002273793	410	0	PREDICTED: Vitis vinifera cytochrome P450 78A5 (LOC100249034), mRNA	--	--	--	--	Q9LMX7	1706	8.6e-189	Cytochrome P450 78A5 OS=Arabidopsis thaliana OX=3702 GN=CYP78A5 PE=2 SV=1	PF00067//PF01047	Cytochrome P450//MarR family	GO:0055114//GO:0006355	oxidation-reduction process//regulation of transcription, DNA-templated	GO:0005506//GO:0003700//GO:0016705//GO:0020037	iron ion binding//DNA-binding transcription factor activity//oxidoreductase activity, acting on paired donors, with incorporation or reduction of molecular oxygen//heme binding	GO:0005667	transcription regulator complex	--	--
Cluster-12591.25361	834.302879383122	1676.13251085213	-1.0078	1.7831e-09	1.5717e-07	2515	658016071	XP_008343376.1	613	1.5e-60	expansin-A6-like [Malus domestica]	XM_021749536.1	XM_021749536	177	1.43881e-85	PREDICTED: Manihot esculenta expansin-A4-like (LOC110609751), mRNA	--	--	--	--	Q38865	585	1.0e-58	Expansin-A6 OS=Arabidopsis thaliana OX=3702 GN=EXPA6 PE=2 SV=2	--	--	--	--	--	--	--	--	--	--
Cluster-12591.11173	2701.08900177582	1335.77402290873	1.0166	1.8224e-09	1.6004e-07	1398	1338457591	PON79963.1	334	1.9e-28	sulfate adenylyltransferase, prokaryotic-type [Parasponia andersonii]	XM_018963098.1	XM_018963098	110	1.39237e-48	PREDICTED: Juglans regia ATP sulfurylase 1, chloroplastic-like (LOC108989481), mRNA	K13811	PAPSS	3'-phosphoadenosine 5'-phosphosulfate synthase	http://www.genome.jp/dbget-bin/www_bget?ko:K13811	Q9LIK9	321	2.3e-28	ATP sulfurylase 1, chloroplastic OS=Arabidopsis thaliana OX=3702 GN=APS1 PE=1 SV=1	PF01747	ATP-sulfurylase	GO:0006144//GO:0006790	purine nucleobase metabolic process//sulfur compound metabolic process	GO:0004781	sulfate adenylyltransferase (ATP) activity	--	--	KOG4238	Bifunctional ATP sulfurylase/adenosine 5'-phosphosulfate kinase
Cluster-12591.12864	318.200383891274	755.373458972693	-1.2497	1.8396e-09	1.6125e-07	1086	1343994836	XP_023879499.1	1243	5.8e-134	protein argonaute 4-like [Quercus suber]	MF476163.1	MF476163	343	3.21413e-178	Castanea sativa argonaute 4 mRNA, complete cds	K11593	ELF2C, AGO	eukaryotic translation initiation factor 2C	http://www.genome.jp/dbget-bin/www_bget?ko:K11593	Q9ZVD5	1022	9.3e-110	Protein argonaute 4 OS=Arabidopsis thaliana OX=3702 GN=AGO4 PE=1 SV=2	PF03845	Spore germination protein	GO:0009847	spore germination	--	--	GO:0016021	integral component of membrane	KOG1041	Translation initiation factor 2C (eIF-2C) and related proteins
Cluster-12591.5908	123.653044692243	336.583619209017	-1.4418	1.8984e-09	1.6549e-07	1763	1216949188	XP_021670837.1	539	4.0e-52	protein FANTASTIC FOUR 3-like [Hevea brasiliensis]	XM_002277763.4	XM_002277763	34	3.122e-06	PREDICTED: Vitis vinifera protein FANTASTIC FOUR 3 (LOC100252736), mRNA	--	--	--	--	Q6NMR8	326	7.7e-29	Protein FANTASTIC FOUR 3 OS=Arabidopsis thaliana OX=3702 GN=FAF3 PE=2 SV=1	--	--	--	--	--	--	--	--	--	--
Cluster-12591.20806	225.271254111572	80.2095555827152	1.5012	1.9081e-09	1.6603e-07	1033	764550504	XP_011460053.1	641	3.5e-64	PREDICTED: calcium-transporting ATPase 12, plasma membrane-type-like [Fragaria vesca subsp. vesca]	--	--	--	--	--	K01537	E3.6.3.8	Ca2+-transporting ATPase	http://www.genome.jp/dbget-bin/www_bget?ko:K01537	Q9LIK7	481	4.8e-47	Putative calcium-transporting ATPase 13, plasma membrane-type OS=Arabidopsis thaliana OX=3702 GN=ACA13 PE=3 SV=1	--	--	--	--	--	--	--	--	--	--
Cluster-12591.18619	242.707426486519	505.25326549123	-1.0607	2.2029e-09	1.8925e-07	4233	1201316841	OVA16127.1	1187	7.0e-127	ABC transporter [Macleaya cordata]	XM_010657405.2	XM_010657405	317	3.6366e-163	PREDICTED: Vitis vinifera ABC transporter C family member 12 (LOC100246392), transcript variant X2, mRNA	--	--	--	--	Q9C8H0	987	4.2e-105	ABC transporter C family member 12 OS=Arabidopsis thaliana OX=3702 GN=ABCC12 PE=2 SV=1	PF01926//PF00005//PF00664	50S ribosome-binding GTPase//ABC transporter//ABC transporter transmembrane region	GO:0006810//GO:0055085	transport//transmembrane transport	GO:0016887//GO:0042626//GO:0005524//GO:0005525	ATPase activity//ATPase-coupled transmembrane transporter activity//ATP binding//GTP binding	GO:0016021	integral component of membrane	KOG0054	Multidrug resistance-associated protein/mitoxantrone resistance protein, ABC superfamily
Cluster-12591.3259	371.096700570625	181.881954687436	1.0347	2.5171e-09	2.1425e-07	3567	--	--	--	--	--	--	--	--	--	--	--	--	--	--	--	--	--	--	--	--	--	--	--	--	--	--	--	--
Cluster-12591.32477	281.512656511053	101.606570198257	1.4691	2.7392e-09	2.3071e-07	3868	1269935082	XP_022716740.1	401	8.9e-36	inactive beta-amylase 4, chloroplastic-like isoform X1 [Durio zibethinus]	AM453407.2	AM453407	169	6.22213e-81	Vitis vinifera contig VV78X187405.6, whole genome shotgun sequence	K01177	E3.2.1.2	beta-amylase	http://www.genome.jp/dbget-bin/www_bget?ko:K01177	Q9FM68	362	1.1e-32	Inactive beta-amylase 4, chloroplastic OS=Arabidopsis thaliana OX=3702 GN=BAM4 PE=2 SV=1	PF04057	Replication factor-A protein 1, N-terminal domain	GO:0006260	DNA replication	GO:0003677	DNA binding	GO:0005634	nucleus	--	--
Cluster-11692.0	0	35.7567140507262	-7.6985	3.1392e-09	2.6069e-07	1284	595953406	XP_007216510.1	1257	1.6e-135	GDSL esterase/lipase At5g37690 [Prunus persica]	XM_024021253.1	XM_024021253	277	1.86677e-141	PREDICTED: Quercus suber GDSL esterase/lipase At5g37690 (LOC111989476), mRNA	--	--	--	--	Q9FHQ1	1193	1.6e-129	GDSL esterase/lipase At5g37690 OS=Arabidopsis thaliana OX=3702 GN=At5g37690 PE=2 SV=1	PF00657	GDSL-like Lipase/Acylhydrolase	--	--	GO:0016788	hydrolase activity, acting on ester bonds	--	--	--	--
Cluster-12591.1608	74.8358456944807	267.288623695356	-1.8388	4.4141e-09	3.5709e-07	2919	1371509510	PSS05714.1	2603	3.1e-291	G-type lectin S-receptor-like serine/threonine-protein kinase [Actinidia chinensis var. chinensis]	XM_010658675.2	XM_010658675	306	3.25699e-157	PREDICTED: Vitis vinifera G-type lectin S-receptor-like serine/threonine-protein kinase At2g19130 (LOC100267794), transcript variant X2, mRNA	--	--	--	--	O64477	1963	1.9e-218	G-type lectin S-receptor-like serine/threonine-protein kinase At2g19130 OS=Arabidopsis thaliana OX=3702 GN=At2g19130 PE=2 SV=1	PF00954//PF07714//PF00069	S-locus glycoprotein domain//Protein tyrosine and serine/threonine kinase//Protein kinase domain	GO:0048544//GO:0006468	recognition of pollen//protein phosphorylation	GO:0005524//GO:0004672	ATP binding//protein kinase activity	--	--	--	--
Cluster-12591.4174	84.1570973473412	211.672722461815	-1.3343	5.2526e-09	4.1998e-07	2308	1098756501	XP_018841862.1	971	4.3e-102	PREDICTED: growth-regulating factor 5-like isoform X2 [Juglans regia]	XM_012717869.2	XM_012717869	146	2.25409e-68	PREDICTED: Cicer arietinum growth-regulating factor 1-like (LOC101508073), transcript variant X2, mRNA	--	--	--	--	A2XA73	395	1.0e-36	Growth-regulating factor 1 OS=Oryza sativa subsp. indica OX=39946 GN=GRF1 PE=2 SV=1	PF02201//PF00895//PF08880	SWIB/MDM2 domain//ATP synthase protein 8//QLQ	GO:0015986//GO:0006355	ATP synthesis coupled proton transport//regulation of transcription, DNA-templated	GO:0005515//GO:0005524//GO:0015078	protein binding//ATP binding//proton transmembrane transporter activity	GO:0000276//GO:0005634	mitochondrial proton-transporting ATP synthase complex, coupling factor F(o)//nucleus	--	--
Cluster-12591.32507	32.6831055138252	134.572596385985	-2.0506	5.7619e-09	4.5761e-07	785	1338463983	PON86029.1	326	9.0e-28	Octamer-binding transcription factor [Trema orientale]	XM_022906576.1	XM_022906576	125	3.51873e-57	PREDICTED: Durio zibethinus protein RADIALIS-like 1 (LOC111308262), mRNA	--	--	--	--	Q58FS3	300	3.5e-26	Transcription factor RADIALIS OS=Antirrhinum majus OX=4151 GN=RAD PE=1 SV=1	--	--	--	--	--	--	--	--	--	--
Cluster-12591.8283	174.619567381676	60.9362281354126	1.5126	5.8338e-09	4.6254e-07	1628	1208518310	OWM74895.1	245	4.6e-18	hypothetical protein CDL15_Pgr021246 [Punica granatum]	XM_018989206.1	XM_018989206	74	1.67205e-28	PREDICTED: Juglans regia cystinosin homolog (LOC109008922), mRNA	K12386	CTNS	cystinosin	http://www.genome.jp/dbget-bin/www_bget?ko:K12386	P57758	209	2.6e-15	Cystinosin homolog OS=Arabidopsis thaliana OX=3702 GN=At5g40670 PE=2 SV=1	PF02807	ATP:guanido phosphotransferase, N-terminal domain	--	--	GO:0016301//GO:0016772	kinase activity//transferase activity, transferring phosphorus-containing groups	--	--	--	--
Cluster-12591.15929	803.62924377005	341.699992645186	1.235	6.9315e-09	5.4381e-07	1881	1098727190	XP_018809775.1	1089	7.2e-116	PREDICTED: cyclic nucleotide-gated ion channel 1-like [Juglans regia]	XM_024021230.1	XM_024021230	250	2.81428e-126	PREDICTED: Quercus suber cyclic nucleotide-gated ion channel 1 (LOC111989450), mRNA	K05391	CNGF	cyclic nucleotide gated channel, other eukaryote	http://www.genome.jp/dbget-bin/www_bget?ko:K05391	O65717	1027	4.2e-110	Cyclic nucleotide-gated ion channel 1 OS=Arabidopsis thaliana OX=3702 GN=CNGC1 PE=1 SV=1	PF00612//PF00520//PF00605	IQ calmodulin-binding motif//Ion transport protein//Interferon regulatory factor transcription factor	GO:0055085//GO:0006811	transmembrane transport//ion transport	GO:0005515//GO:0005216	protein binding//ion channel activity	GO:0016020	membrane	--	--
Cluster-12591.15261	241.437767903061	605.383083869353	-1.3291	6.989e-09	5.4681e-07	695	743895506	XP_011041023.1	288	2.0e-23	PREDICTED: adenosine kinase 2 isoform X1 [Populus euphratica]	XM_018989282.1	XM_018989282	102	1.89084e-44	PREDICTED: Juglans regia adenosine kinase 2-like (LOC109008967), mRNA	K00856	E2.7.1.20, ADK	adenosine kinase	http://www.genome.jp/dbget-bin/www_bget?ko:K00856	Q9LZG0	274	3.2e-23	Adenosine kinase 2 OS=Arabidopsis thaliana OX=3702 GN=ADK2 PE=1 SV=1	--	--	--	--	--	--	--	--	KOG2854	Possible pfkB family carbohydrate kinase
Cluster-12591.1316	341.976115335543	694.566424687248	-1.0234	7.9693e-09	6.1637e-07	1083	392529036	AFM78318.1	331	3.3e-28	antimicrobial peptide [Nicotiana tabacum]	XM_002271694.3	XM_002271694	103	8.33854e-45	PREDICTED: Vitis vinifera snakin-1 (LOC100245601), mRNA	--	--	--	--	Q948Z4	313	1.5e-27	Snakin-1 OS=Solanum tuberosum OX=4113 GN=SN1 PE=1 SV=1	--	--	--	--	--	--	--	--	--	--
Cluster-12591.9211	480.876516605641	235.734448661375	1.0271	8.0912e-09	6.2478e-07	974	1585744567	XP_028068155.1	556	2.4e-54	serine/threonine protein phosphatase 2A 55 kDa regulatory subunit B beta isoform-like isoform X3 [Camellia sinensis]	XM_012224640.2	XM_012224640	131	2.03412e-60	PREDICTED: Jatropha curcas serine/threonine protein phosphatase 2A 55 kDa regulatory subunit B beta isoform (LOC105640354), mRNA	K04354	PPP2R2	serine/threonine-protein phosphatase 2A regulatory subunit B	http://www.genome.jp/dbget-bin/www_bget?ko:K04354	Q39247	327	3.2e-29	Serine/threonine protein phosphatase 2A 55 kDa regulatory subunit B beta isoform OS=Arabidopsis thaliana OX=3702 GN=PP2AB2 PE=1 SV=1	--	--	--	--	--	--	--	--	KOG1354	Serine/threonine protein phosphatase 2A, regulatory subunit
Cluster-12591.28445	104.354600352454	23.399516991915	2.165	8.5542e-09	6.5625e-07	1231	643725045	KDP34246.1	507	1.4e-48	hypothetical protein JCGZ_07817 [Jatropha curcas]	--	--	--	--	--	--	--	--	--	--	--	--	--	PF01818//PF13516	Bacteriophage translational regulator//Leucine Rich repeat	--	--	GO:0005515//GO:0003723	protein binding//RNA binding	--	--	--	--
Cluster-12591.19667	267.560730465317	554.20912535394	-1.0533	9.4672e-09	7.2161e-07	1205	1585795424	XP_028092076.1	1207	9.6e-130	beta-galactosidase 10 isoform X1 [Camellia sinensis]	XM_028236275.1	XM_028236275	416	0	PREDICTED: Camellia sinensis beta-galactosidase 10 (LOC114292334), transcript variant X1, mRNA	--	--	--	--	Q9FN08	966	3.2e-103	Beta-galactosidase 10 OS=Arabidopsis thaliana OX=3702 GN=BGAL10 PE=2 SV=1	--	--	--	--	--	--	--	--	--	--
Cluster-13469.0	57.0883383260652	7.07171606616404	3.0308	9.4543e-09	7.2161e-07	1035	383479040	AFH36342.1	928	1.9e-97	aquaporin TIP1 [Quercus petraea]	XM_011003175.1	XM_011003175	340	1.42297e-176	PREDICTED: Populus euphratica probable aquaporin TIP-type (LOC105108742), mRNA	K09873	TIP	aquaporin TIP	http://www.genome.jp/dbget-bin/www_bget?ko:K09873	Q41975	877	5.8e-93	Probable aquaporin TIP2-2 OS=Arabidopsis thaliana OX=3702 GN=TIP2-2 PE=1 SV=2	PF00230	Major intrinsic protein	GO:0006810//GO:0055085	transport//transmembrane transport	GO:0015267	channel activity	GO:0016020	membrane	--	--
Cluster-12591.1625	167.171705662398	337.706344706479	-1.0166	1.0309e-08	7.7825e-07	1281	1227941112	XP_021906485.1	763	3.1e-78	uncharacterized protein At2g39795, mitochondrial [Carica papaya]	XM_002273982.4	XM_002273982	180	1.55615e-87	PREDICTED: Vitis vinifera uncharacterized protein At2g39795, mitochondrial (LOC100266231), mRNA	K15414	C1QBP	complement component 1 Q subcomponent-binding protein, mitochondrial	http://www.genome.jp/dbget-bin/www_bget?ko:K15414	Q8W487	236	1.5e-18	Uncharacterized protein At2g39795, mitochondrial OS=Arabidopsis thaliana OX=3702 GN=At2g39795 PE=1 SV=1	PF02330	Mitochondrial glycoprotein	--	--	--	--	GO:0005759	mitochondrial matrix	--	--
Cluster-12591.6780	189.718280109954	519.184868776105	-1.4548	1.0998e-08	8.2632e-07	2113	1557847533	RWR74921.1	2163	2.4e-240	Pyruvate kinase [Cinnamomum micranthum f. kanehirae]	XM_002282343.4	XM_002282343	660	0	PREDICTED: Vitis vinifera pyruvate kinase, cytosolic isozyme (LOC100265797), mRNA	K00873	PK, pyk	pyruvate kinase	http://www.genome.jp/dbget-bin/www_bget?ko:K00873	Q42954	2144	1.4e-239	Pyruvate kinase, cytosolic isozyme OS=Nicotiana tabacum OX=4097 PE=2 SV=1	PF00224//PF03328	Pyruvate kinase, barrel domain//HpcH/HpaI aldolase/citrate lyase family	GO:0006094//GO:0015976//GO:0006096//GO:0006144	gluconeogenesis//carbon utilization//glycolytic process//purine nucleobase metabolic process	GO:0030955//GO:0003824//GO:0000287//GO:0004743	potassium ion binding//catalytic activity//magnesium ion binding//pyruvate kinase activity	--	--	KOG2323	Pyruvate kinase
Cluster-7167.0	87.6331420400205	210.816949834135	-1.2654	1.1454e-08	8.5382e-07	3062	225458036	XP_002280360.1	3353	0.0e+00	PREDICTED: pentatricopeptide repeat-containing protein At1g25360 [Vitis vinifera]	XM_002280324.3	XM_002280324	1038	0	PREDICTED: Vitis vinifera pentatricopeptide repeat-containing protein At1g25360 (LOC100242103), mRNA	--	--	--	--	Q9FRI5	2614	6.6e-294	Pentatricopeptide repeat-containing protein At1g25360 OS=Arabidopsis thaliana OX=3702 GN=PCMP-H74 PE=2 SV=1	PF14432	DYW family of nucleic acid deaminases	--	--	GO:0008270	zinc ion binding	--	--	--	--
Cluster-12591.4398	527.260681662417	1122.56504343891	-1.0917	1.1544e-08	8.5648e-07	2864	1552260984	RVX05350.1	845	2.2e-87	UBP1-associated proteins 1C [Vitis vinifera]	XM_028218489.1	XM_028218489	233	1.216e-116	PREDICTED: Camellia sinensis UBP1-associated proteins 1C (LOC114276681), mRNA	K15263	LYER	cell growth-regulating nucleolar protein	http://www.genome.jp/dbget-bin/www_bget?ko:K15263	O64571	323	2.8e-28	UBP1-associated proteins 1C OS=Arabidopsis thaliana OX=3702 GN=UBA1C PE=3 SV=2	PF01258	Prokaryotic dksA/traR C4-type zinc finger	--	--	GO:0008270	zinc ion binding	--	--	KOG2186	Cell growth-regulating nucleolar protein
Cluster-12591.15718	196.511571050661	479.530959404808	-1.2894	1.2388e-08	9.162e-07	3540	1344038540	XP_023906622.1	1955	5.2e-216	ABC transporter G family member 15-like [Quercus suber]	KX254204.1	KX254204	388	0	Vitis vinifera cultivar Thompson Seedless ABC transporter G family member 15.4 mRNA, complete cds	--	--	--	--	Q8RWI9	1799	2.4e-199	ABC transporter G family member 15 OS=Arabidopsis thaliana OX=3702 GN=ABCG15 PE=2 SV=2	PF00519//PF03193//PF07728//PF01061//PF00520//PF02224//PF01637//PF00910//PF03266//PF13304//PF06414//PF07941//PF00485//PF00005//PF01926//PF03205//PF00931	Papillomavirus helicase//RsgA GTPase//AAA domain (dynein-related subfamily)//ABC-2 type transporter//Ion transport protein//Cytidylate kinase//ATPase domain predominantly from Archaea//RNA helicase//NTPase//AAA domain, putative AbiEii toxin, Type IV TA system//Zeta toxin//Potassium channel Kv1.4 tandem inactivation domain//Phosphoribulokinase / Uridine kinase family//ABC transporter//50S ribosome…	GO:0006813//GO:0006777//GO:0006139//GO:0006206//GO:0006811//GO:0006260//GO:0055085	potassium ion transport//Mo-molybdopterin cofactor biosynthetic process//nucleobase-containing compound metabolic process//pyrimidine nucleobase metabolic process//ion transport//DNA replication//transmembrane transport	GO:0005524//GO:0043531//GO:0003677//GO:0030955//GO:0016301//GO:0004127//GO:0016887//GO:0003678//GO:0003724//GO:0098519//GO:0003924//GO:0005525//GO:0005249//GO:0003723//GO:0005216	ATP binding//ADP binding//DNA binding//potassium ion binding//kinase activity//cytidylate kinase activity//ATPase activity//DNA helicase activity//RNA helicase activity//nucleotide phosphatase activity, acting on free nucleotides//GTPase activity//GTP binding//voltage-gated potassium channel activity//RNA binding//ion channel activity	GO:0008076//GO:0005657//GO:0016020//GO:0016021	voltage-gated potassium channel complex//replication fork//membrane//integral component of membrane	KOG0061	Transporter, ABC superfamily (Breast cancer resistance protein)
Cluster-12591.15732	90.290360245564	323.433022347178	-1.8427	1.2739e-08	9.349e-07	3429	1227902410	XP_021887367.1	1451	1.4e-157	glucose-6-phosphate/phosphate translocator 2, chloroplastic [Carica papaya]	XM_024043246.1	XM_024043246	550	0	PREDICTED: Quercus suber glucose-6-phosphate/phosphate translocator 2, chloroplastic (LOC112010873), mRNA	K15283	SLC35E1	solute carrier family 35, member E1	http://www.genome.jp/dbget-bin/www_bget?ko:K15283	Q94B38	1364	6.5e-149	Glucose-6-phosphate/phosphate translocator 2, chloroplastic OS=Arabidopsis thaliana OX=3702 GN=GPT2 PE=2 SV=2	PF00892//PF08449	EamA-like transporter family//UAA transporter family	GO:0055085	transmembrane transport	--	--	GO:0016021//GO:0016020	integral component of membrane//membrane	KOG1441	Glucose-6-phosphate/phosphate and phosphoenolpyruvate/phosphate antiporter
Cluster-12591.10148	305.252317071693	147.706952954962	1.0477	1.3604e-08	9.9372e-07	500	--	--	--	--	--	LN736317.1	LN736317	327	1.12043e-169	Ribes uva-crispa partial mRNA for WD40 (WD40 gene), cultivar Chorny negus	--	--	--	--	--	--	--	--	--	--	--	--	--	--	--	--	--	--
Cluster-12591.14268	328.887439837922	686.130885066421	-1.0623	1.8911e-08	1.344e-06	1442	1334343078	PNT58119.1	1679	2.1e-184	hypothetical protein POPTR_001G339500 [Populus trichocarpa]	XM_009342569.2	XM_009342569	485	0	PREDICTED: Pyrus x bretschneideri pectate lyase-like (LOC103932918), mRNA	K01728	pel	pectate lyase	http://www.genome.jp/dbget-bin/www_bget?ko:K01728	O24554	1595	4.5e-176	Pectate lyase OS=Zinnia violacea OX=34245 PE=1 SV=1	--	--	--	--	--	--	--	--	--	--
Cluster-12591.845	172.895914160413	464.484239104256	-1.425	1.9053e-08	1.3521e-06	2797	1371502367	PSR98662.1	2835	0.0e+00	Subtilisin-like protease [Actinidia chinensis var. chinensis]	XM_028206411.1	XM_028206411	474	0	PREDICTED: Camellia sinensis subtilisin-like protease SBT5.6 (LOC114265588), mRNA	--	--	--	--	Q9FK76	2336	1.0e-261	Subtilisin-like protease SBT5.6 OS=Arabidopsis thaliana OX=3702 GN=SBT5.6 PE=2 SV=1	PF00082	Subtilase family	GO:0006508	proteolysis	GO:0004252	serine-type endopeptidase activity	--	--	--	--
Cluster-12591.26290	252.993213655922	112.112762037166	1.1727	1.9985e-08	1.4119e-06	664	587864166	EXB53859.1	469	2.0e-44	RNA-dependent RNA polymerase 1 [Morus notabilis]	XM_002281279.4	XM_002281279	110	6.44897e-49	PREDICTED: Vitis vinifera probable RNA-dependent RNA polymerase 1 (LOC100268011), transcript variant X2, mRNA	K11699	RDR, RDRP	RNA-dependent RNA polymerase	http://www.genome.jp/dbget-bin/www_bget?ko:K11699	Q9LQV2	316	4.2e-28	RNA-dependent RNA polymerase 1 OS=Arabidopsis thaliana OX=3702 GN=RDR1 PE=2 SV=1	--	--	--	--	--	--	--	--	--	--
Cluster-3638.0	46.8793863934559	3.99664925184316	3.5228	2.0978e-08	1.4695e-06	666	--	--	--	--	--	--	--	--	--	--	--	--	--	--	--	--	--	--	PF02088	Ornatin	GO:0030193//GO:0007155	regulation of blood coagulation//cell adhesion	--	--	GO:0005576	extracellular region	--	--
Cluster-12591.19904	60.285126046616	155.127595607125	-1.3667	2.235e-08	1.5512e-06	1083	1552271584	RVX14220.1	1161	1.9e-124	Stromal 70 kDa heat shock-related protein, chloroplastic [Vitis vinifera]	XM_022905760.1	XM_022905760	325	3.25065e-168	PREDICTED: Durio zibethinus heat shock 70 kDa protein 6, chloroplastic (LOC111307673), mRNA	K03283	HSPA1_8	heat shock 70kDa protein 1/8	http://www.genome.jp/dbget-bin/www_bget?ko:K03283	Q02028	1096	2.4e-118	Stromal 70 kDa heat shock-related protein, chloroplastic OS=Pisum sativum OX=3888 GN=HSP70 PE=2 SV=1	PF01968	Hydantoinase/oxoprolinase	--	--	GO:0016787	hydrolase activity	--	--	KOG0102	Molecular chaperones mortalin/PBP74/GRP75, HSP70 superfamily
Cluster-12591.33102	792.910910572359	99.1513061390733	2.9986	2.2565e-08	1.5638e-06	1027	1371525647	PSS21737.1	553	5.6e-54	Dirigent protein [Actinidia chinensis var. chinensis]	--	--	--	--	--	--	--	--	--	Q84TH6	412	4.8e-39	Dirigent protein 23 OS=Arabidopsis thaliana OX=3702 GN=DIR23 PE=2 SV=1	--	--	--	--	--	--	--	--	--	--
Cluster-12591.32750	6.975011528238	69.51244235134	-3.3301	2.4006e-08	1.6481e-06	1510	1552188490	RVW47946.1	1108	3.6e-118	Protein DMR6-like oxygenase 2 [Vitis vinifera]	XM_024016533.1	XM_024016533	204	8.38862e-101	PREDICTED: Quercus suber protein DMR6-LIKE OXYGENASE 2-like (LOC111984914), mRNA	--	--	--	--	Q9ZSA8	563	2.2e-56	Protein DMR6-LIKE OXYGENASE 1 OS=Arabidopsis thaliana OX=3702 GN=DLO1 PE=1 SV=1	PF03171	2OG-Fe(II) oxygenase superfamily	GO:0055114	oxidation-reduction process	GO:0016491	oxidoreductase activity	--	--	--	--
Cluster-12591.9266	737.875498523768	306.197873179987	1.2678	3.0586e-08	2.0478e-06	1925	587885735	EXB74592.1	277	1.1e-21	hypothetical protein L484_026289 [Morus notabilis]	--	--	--	--	--	--	--	--	--	--	--	--	--	PF09004	Domain of unknown function (DUF1891)	GO:0055114	oxidation-reduction process	GO:0008168//GO:0016706	methyltransferase activity//2-oxoglutarate-dependent dioxygenase activity	--	--	--	--
Cluster-12591.9583	85.0170061934571	221.371465013974	-1.3829	3.2772e-08	2.1787e-06	4126	225466149	XP_002269854.1	4734	0.0e+00	PREDICTED: structural maintenance of chromosomes protein 2-1 [Vitis vinifera]	XM_002269818.3	XM_002269818	1859	0	PREDICTED: Vitis vinifera structural maintenance of chromosomes protein 2-1 (LOC100245029), mRNA	K06674	SMC2	structural maintenance of chromosome 2	http://www.genome.jp/dbget-bin/www_bget?ko:K06674	Q9C5Y4	4214	0.0e+00	Structural maintenance of chromosomes protein 2-1 OS=Arabidopsis thaliana OX=3702 GN=SMC2-1 PE=2 SV=2	PF04513//PF05531//PF09728//PF13304//PF08354//PF06470//PF04632//PF00005	Baculovirus polyhedron envelope protein, PEP, C terminus//Nucleopolyhedrovirus P10 protein//Myosin-like coiled-coil protein//AAA domain, putative AbiEii toxin, Type IV TA system//Domain of unknown function (DUF1729)//SMC proteins Flexible Hinge Domain//Fusaric acid resistance protein family//ABC transporter	GO:0055114//GO:0006633//GO:0051276//GO:0042967//GO:0055085	oxidation-reduction process//fatty acid biosynthetic process//chromosome organization//obsolete acyl-carrier-protein biosynthetic process//transmembrane transport	GO:0022857//GO:0005524//GO:0005515//GO:0016887//GO:0005198//GO:0004318//GO:0019905	transmembrane transporter activity//ATP binding//protein binding//ATPase activity//structural molecule activity//enoyl-[acyl-carrier-protein] reductase (NADH) activity//syntaxin binding	GO:0005835//GO:0019028//GO:0019031//GO:0005886//GO:0005694	fatty acid synthase complex//viral capsid//viral envelope//plasma membrane//chromosome	KOG0933	Structural maintenance of chromosome protein 2 (chromosome condensation complex Condensin, subunit E)
Cluster-12591.5727	281.551721315873	578.33220071381	-1.0406	3.5284e-08	2.3326e-06	4099	1552237357	RVW85714.1	1662	5.7e-182	hypothetical protein CK203_033377 [Vitis vinifera]	XM_018960839.1	XM_018960839	302	7.6747e-155	PREDICTED: Juglans regia uncharacterized LOC108987817 (LOC108987817), transcript variant X3, mRNA	--	--	--	--	--	--	--	--	PF15333//PF07664	TATA box-binding protein-associated factor 1D//Ferrous iron transport protein B C terminus	GO:0006826//GO:0006355	iron ion transport//regulation of transcription, DNA-templated	GO:0015093	ferrous iron transmembrane transporter activity	GO:0016021//GO:0005668//GO:0005634	integral component of membrane//RNA polymerase transcription factor SL1 complex//nucleus	--	--
Cluster-11231.0	108.218062543569	263.081662222321	-1.2843	3.9137e-08	2.5658e-06	1422	1009116215	XP_015874652.1	781	2.8e-80	protein LIGHT-DEPENDENT SHORT HYPOCOTYLS 6 isoform X1 [Ziziphus jujuba]	XM_002313935.3	XM_002313935	204	7.88882e-101	PREDICTED: Populus trichocarpa protein LIGHT-DEPENDENT SHORT HYPOCOTYLS 5 (LOC7474992), mRNA	--	--	--	--	Q9LMK2	691	2.9e-71	Protein LIGHT-DEPENDENT SHORT HYPOCOTYLS 6 OS=Arabidopsis thaliana OX=3702 GN=LSH6 PE=1 SV=1	PF00016	Ribulose bisphosphate carboxylase large chain, catalytic domain	--	--	GO:0000287	magnesium ion binding	--	--	--	--
Cluster-12591.2253	71.0797341276385	182.415186302966	-1.3633	4.2317e-08	2.7574e-06	1863	659088041	XP_008444770.1	693	5.9e-70	PREDICTED: protein SHI RELATED SEQUENCE 5-like [Cucumis melo]	XM_004499154.3	XM_004499154	126	2.37867e-57	PREDICTED: Cicer arietinum protein SHI RELATED SEQUENCE 5-like (LOC101502242), mRNA	--	--	--	--	Q9SD40	591	1.5e-59	Protein SHI RELATED SEQUENCE 1 OS=Arabidopsis thaliana OX=3702 GN=SRS1 PE=1 SV=2	--	--	--	--	--	--	--	--	--	--
Cluster-12591.9366	270.667652859333	121.575175431216	1.1503	4.3842e-08	2.8389e-06	3321	1366037191	XP_024169983.1	1532	5.5e-167	LEAF RUST 10 DISEASE-RESISTANCE LOCUS RECEPTOR-LIKE PROTEIN KINASE-like 2.1 isoform X1 [Rosa chinensis]	XM_024056824.1	XM_024056824	310	2.2176e-159	PREDICTED: Quercus suber rust resistance kinase Lr10-like (LOC112024177), transcript variant X2, mRNA	--	--	--	--	F4HQ20	971	2.3e-103	LEAF RUST 10 DISEASE-RESISTANCE LOCUS RECEPTOR-LIKE PROTEIN KINASE-like 2.5 OS=Arabidopsis thaliana OX=3702 GN=LRK10L-2.5 PE=3 SV=1	PF07714//PF00069//PF13947	Protein tyrosine and serine/threonine kinase//Protein kinase domain//Wall-associated receptor kinase galacturonan-binding	GO:0006468	protein phosphorylation	GO:0030247//GO:0004672//GO:0005524	polysaccharide binding//protein kinase activity//ATP binding	--	--	--	--
Cluster-12591.854	283.376842527706	571.839960277191	-1.0137	4.7591e-08	3.0566e-06	3199	1105484997	XP_019074632.1	2163	3.6e-240	PREDICTED: U-box domain-containing protein 15 isoform X1 [Vitis vinifera]	XM_002525752.3	XM_002525752	361	0	PREDICTED: Ricinus communis U-box domain-containing protein 15 (LOC8282947), mRNA	--	--	--	--	Q681N2	1155	1.0e-124	U-box domain-containing protein 15 OS=Arabidopsis thaliana OX=3702 GN=PUB15 PE=2 SV=2	PF04564//PF00514	U-box domain//Armadillo/beta-catenin-like repeat	GO:0016567	protein ubiquitination	GO:0005515//GO:0004842	protein binding//ubiquitin-protein transferase activity	--	--	--	--
Cluster-12591.32145	280.750263630763	126.45217710539	1.1585	4.848e-08	3.1052e-06	1893	356575407	XP_003555833.1	407	8.8e-37	GEM-like protein 4 [Glycine max]	XM_010657706.2	XM_010657706	125	8.69553e-57	PREDICTED: Vitis vinifera putative GEM-like protein 8 (LOC100250660), mRNA	--	--	--	--	Q9FMW4	353	6.1e-32	Putative GEM-like protein 8 OS=Arabidopsis thaliana OX=3702 GN=At5g23370 PE=3 SV=1	--	--	--	--	--	--	--	--	--	--
Cluster-12591.19379	358.373890684056	178.636028335902	1.0011	4.9577e-08	3.1669e-06	784	1344034726	XP_023900572.1	207	5.7e-14	uncharacterized protein LOC112012409 isoform X1 [Quercus suber]	--	--	--	--	--	--	--	--	--	--	--	--	--	--	--	--	--	--	--	--	--	--	--
Cluster-12591.23025	75.0457830854343	200.549690987661	-1.422	5.1353e-08	3.2671e-06	3759	694375081	XP_009364297.1	772	8.3e-79	PREDICTED: fatty acyl-CoA reductase 3-like [Pyrus x bretschneideri]	XM_002263091.3	XM_002263091	197	1.64549e-96	PREDICTED: Vitis vinifera fatty acyl-CoA reductase 3 (LOC100259719), mRNA	K13356	FAR	alcohol-forming fatty acyl-CoA reductase	http://www.genome.jp/dbget-bin/www_bget?ko:K13356	Q93ZB9	684	5.0e-70	Fatty acyl-CoA reductase 3 OS=Arabidopsis thaliana OX=3702 GN=FAR3 PE=1 SV=1	PF10185	Chaperone for wingless signalling and trafficking of LDL receptor	GO:0006457	protein folding	--	--	--	--	KOG1221	Acyl-CoA reductase
Cluster-12591.14372	82.0575219277033	12.2669442281771	2.7316	5.3705e-08	3.3849e-06	2295	1315719977	PKU83464.1	731	2.9e-74	Retrovirus-related Pol polyprotein from transposon TNT 1-94 [Dendrobium catenatum]	--	--	--	--	--	--	--	--	--	Q9ZT94	584	1.2e-58	Retrovirus-related Pol polyprotein from transposon RE2 OS=Arabidopsis thaliana OX=3702 GN=RE2 PE=4 SV=1	PF13683//PF00665//PF00098	Integrase core domain//Integrase core domain//Zinc knuckle	GO:0015074	DNA integration	GO:0008270//GO:0003676	zinc ion binding//nucleic acid binding	--	--	--	--
Cluster-12591.18379	249.90229700936	526.903367811296	-1.077	5.3842e-08	3.389e-06	1373	1344065390	XP_023916343.1	418	3.4e-38	myosin-6-like [Quercus suber]	--	--	--	--	--	--	--	--	--	Q8TZY2	141	1.7e-07	Chromosome partition protein Smc OS=Pyrococcus furiosus (strain ATCC 43587 / DSM 3638 / JCM 8422 / Vc1) OX=186497 GN=smc PE=1 SV=2	PF11365	Protein SOGA	GO:0010506	regulation of autophagy	--	--	GO:0005615	extracellular space	--	--
Cluster-12591.15207	52.475707653577	159.580844103284	-1.6083	5.4368e-08	3.4176e-06	1030	643734991	KDP41661.1	788	3.2e-81	hypothetical protein JCGZ_16068 [Jatropha curcas]	XM_002285038.4	XM_002285038	210	2.61591e-104	PREDICTED: Vitis vinifera putative cyclin-A3-1 (LOC100250548), mRNA	K06627	CCNA	cyclin A	http://www.genome.jp/dbget-bin/www_bget?ko:K06627	Q9FMH5	679	5.2e-70	Putative cyclin-A3-1 OS=Arabidopsis thaliana OX=3702 GN=CYCA3-1 PE=3 SV=1	--	--	--	--	--	--	--	--	--	--
Cluster-12591.23313	55.1413883312587	158.232507174612	-1.5262	5.8233e-08	3.646e-06	1050	--	--	--	--	--	--	--	--	--	--	--	--	--	--	--	--	--	--	--	--	--	--	--	--	--	--	--	--
Cluster-12591.13803	118.493145826986	248.787674016364	-1.072	5.9065e-08	3.6883e-06	1919	1386675666	AWH11399.1	1817	2.8e-200	hypothetical chloroplast RF21 (chloroplast) [Ribes fasciculatum var. chinense]	MH191388.1	MH191388	1133	0	Ribes fasciculatum var. chinense chloroplast, complete genome	--	--	--	--	Q0ZIV6	1711	2.1e-189	Protein Ycf2 OS=Vitis vinifera OX=29760 GN=ycf2-A PE=3 SV=1	PF05695//PF02323	Plant protein of unknown function (DUF825)//Egg-laying hormone precursor	GO:0007275//GO:0007165	multicellular organism development//signal transduction	GO:0005524//GO:0005179	ATP binding//hormone activity	GO:0005576//GO:0009507	extracellular region//chloroplast	--	--
Cluster-12591.8887	444.69038679835	164.836559826758	1.4305	6.048e-08	3.7618e-06	1992	508711235	EOY03132.1	2403	3.3e-268	AMP-dependent synthetase and ligase family protein [Theobroma cacao]	XM_018961473.1	XM_018961473	415	0	PREDICTED: Juglans regia butyrate--CoA ligase AAE11, peroxisomal (LOC108988258), mRNA	--	--	--	--	Q9SS00	1768	5.4e-196	Probable acyl-activating enzyme 12, peroxisomal OS=Arabidopsis thaliana OX=3702 GN=AAE12 PE=2 SV=1	PF00501	AMP-binding enzyme	--	--	GO:0003824	catalytic activity	--	--	--	--
Cluster-12591.7178	118.366514279689	250.306218552343	-1.0847	6.6601e-08	4.083e-06	2577	1130851083	GAV68834.1	1714	3.3e-188	EMP24_GP25L domain-containing protein/Cellulose_synt domain-containing protein [Cephalotus follicularis]	XM_021431826.1	XM_021431826	345	5.99842e-179	PREDICTED: Herrania umbratica cellulose synthase-like protein E1 (LOC110418981), mRNA	--	--	--	--	Q651X6	1336	8.6e-146	Cellulose synthase-like protein E6 OS=Oryza sativa subsp. japonica OX=39947 GN=CSLE6 PE=2 SV=1	PF03552	Cellulose synthase	GO:0005985//GO:0005982//GO:0030244//GO:0006011	sucrose metabolic process//starch metabolic process//cellulose biosynthetic process//UDP-glucose metabolic process	GO:0016760	cellulose synthase (UDP-forming) activity	GO:0016020	membrane	--	--
Cluster-12591.8997	795.945343418309	316.589709356416	1.3291	7.2689e-08	4.4224e-06	1777	802741286	XP_012087054.1	741	1.5e-75	copper chaperone for superoxide dismutase, chloroplastic/cytosolic [Jatropha curcas]	XM_024598074.1	XM_024598074	242	7.43657e-122	PREDICTED: Populus trichocarpa copper chaperone for superoxide dismutase, chloroplastic/cytosolic (LOC7465821), transcript variant X2, mRNA	K04569	CCS	copper chaperone for superoxide dismutase	http://www.genome.jp/dbget-bin/www_bget?ko:K04569	Q9LD47	645	7.9e-66	Copper chaperone for superoxide dismutase, chloroplastic/cytosolic OS=Arabidopsis thaliana OX=3702 GN=CCS PE=1 SV=1	PF00080	Copper/zinc superoxide dismutase (SODC)	GO:0006801	superoxide metabolic process	GO:0046872	metal ion binding	--	--	KOG4656	Copper chaperone for superoxide dismutase
Cluster-3257.0	40.3630629725593	2.60764500863299	4.0305	7.2689e-08	4.4224e-06	1130	1552146239	RVW16446.1	435	3.0e-40	hypothetical protein CK203_067833 [Vitis vinifera]	--	--	--	--	--	--	--	--	--	Q58FX0	131	2.0e-06	BON1-associated protein 2 OS=Arabidopsis thaliana OX=3702 GN=BAP2 PE=1 SV=1	--	--	--	--	--	--	--	--	--	--
Cluster-5379.0	83.4380282398787	14.2214634525662	2.5321	7.7477e-08	4.6896e-06	4527	1552265131	RVX08841.1	2997	0.0e+00	Retrovirus-related Pol polyprotein from transposon RE1 [Vitis vinifera]	AM489192.1	AM489192	152	2.05631e-71	Vitis vinifera contig VV78X196419.18, whole genome shotgun sequence	--	--	--	--	Q9ZT94	1610	2.6e-177	Retrovirus-related Pol polyprotein from transposon RE2 OS=Arabidopsis thaliana OX=3702 GN=RE2 PE=4 SV=1	PF06064//PF08702	Host-nuclease inhibitor protein Gam//Fibrinogen alpha/beta chain family	GO:0007165//GO:0051258//GO:0030168	signal transduction//protein polymerization//platelet activation	GO:0005102//GO:0060703	signaling receptor binding//deoxyribonuclease inhibitor activity	GO:0005577	fibrinogen complex	--	--
Cluster-12591.28405	475.43746813223	223.365252603877	1.088	7.8963e-08	4.7735e-06	1965	1216980984	XP_021687360.1	319	1.5e-26	uncharacterized protein LOC110669840 isoform X1 [Hevea brasiliensis]	XM_007018382.2	XM_007018382	44	9.62611e-12	PREDICTED: Theobroma cacao uncharacterized LOC18591939 (LOC18591939), mRNA	--	--	--	--	--	--	--	--	--	--	--	--	--	--	--	--	--	--
Cluster-12591.24226	117.972006495424	252.633544682869	-1.1023	7.9151e-08	4.7787e-06	2304	147825148	CAN62265.1	927	5.4e-97	hypothetical protein VITISV_018459 [Vitis vinifera]	XM_028218030.1	XM_028218030	127	8.20822e-58	PREDICTED: Camellia sinensis growth-regulating factor 1-like (LOC114276243), mRNA	--	--	--	--	O81001	524	1.1e-51	Growth-regulating factor 1 OS=Arabidopsis thaliana OX=3702 GN=GRF1 PE=1 SV=1	PF08880	QLQ	GO:0006355	regulation of transcription, DNA-templated	GO:0005524	ATP binding	GO:0005634	nucleus	--	--
Cluster-12591.25339	244.33985325749	606.186978887572	-1.3122	7.9568e-08	4.7978e-06	1931	1216304558	XP_021594411.1	2239	3.3e-249	uncharacterized protein LOC110601548 [Manihot esculenta]	XM_028247179.1	XM_028247179	921	0	PREDICTED: Camellia sinensis elongation factor 1-alpha-like (LOC114302182), mRNA	K03231	EEF1A	elongation factor 1-alpha	http://www.genome.jp/dbget-bin/www_bget?ko:K03231	O49169	2236	2.8e-250	Elongation factor 1-alpha OS=Manihot esculenta OX=3983 GN=EF1 PE=3 SV=1	PF01926//PF03144//PF02774//PF00009//PF02662	50S ribosome-binding GTPase//Elongation factor Tu domain 2//Semialdehyde dehydrogenase, dimerisation domain//Elongation factor Tu GTP binding domain//Methyl-viologen-reducing hydrogenase, delta subunit	GO:0055114//GO:0008652	oxidation-reduction process//cellular amino acid biosynthetic process	GO:0005525//GO:0016620//GO:0003924//GO:0046983	GTP binding//oxidoreductase activity, acting on the aldehyde or oxo group of donors, NAD or NADP as acceptor//GTPase activity//protein dimerization activity	--	--	KOG0052	Translation elongation factor EF-1 alpha/Tu
Cluster-12591.19685	211.380294469659	569.320383937805	-1.4307	8.1674e-08	4.8998e-06	1335	645246764	XP_008229505.1	446	1.9e-41	PREDICTED: H/ACA ribonucleoprotein complex subunit 4-like [Prunus mume]	XM_023127426.1	XM_023127426	131	2.81447e-60	PREDICTED: Cucurbita maxima H/ACA ribonucleoprotein complex subunit 4-like (LOC111481852), mRNA	K11131	DKC1, NOLA4, CBF5	H/ACA ribonucleoprotein complex subunit 4	http://www.genome.jp/dbget-bin/www_bget?ko:K11131	Q9LD90	418	1.2e-39	H/ACA ribonucleoprotein complex subunit 4 OS=Arabidopsis thaliana OX=3702 GN=CBF5 PE=1 SV=1	--	--	--	--	--	--	--	--	KOG2529	Pseudouridine synthase
Cluster-12591.8606	545.540581539292	230.963876566975	1.2398	8.4723e-08	5.0635e-06	4791	1315712801	PKU76715.1	1851	8.1e-204	Retrovirus-related Pol polyprotein from transposon TNT 1-94 [Dendrobium catenatum]	AM470021.1	AM470021	44	2.37006e-11	Vitis vinifera, whole genome shotgun sequence, contig VV78X144371.28, clone ENTAV 115	--	--	--	--	Q9ZT94	930	1.9e-98	Retrovirus-related Pol polyprotein from transposon RE2 OS=Arabidopsis thaliana OX=3702 GN=RE2 PE=4 SV=1	PF13683//PF15270//PF00665	Integrase core domain//Metallo-carboxypeptidase inhibitor//Integrase core domain	GO:0015074	DNA integration	GO:0008191	metalloendopeptidase inhibitor activity	--	--	--	--
Cluster-12591.10545	257.216116958884	103.238907696063	1.3145	9.67e-08	5.7215e-06	349	--	--	--	--	--	XM_024307812.1	XM_024307812	84	9.18656e-35	PREDICTED: Rosa chinensis RNA-binding protein 24-like (LOC112170497), transcript variant X2, mRNA	--	--	--	--	--	--	--	--	--	--	--	--	--	--	--	--	--	--
Cluster-12591.9526	376.551727171792	166.373105987697	1.176	1.0187e-07	6.0049e-06	2680	--	--	--	--	--	--	--	--	--	--	--	--	--	--	--	--	--	--	PF09111	SLIDE	GO:0006338	chromatin remodeling	GO:0005524//GO:0016818//GO:0003676	ATP binding//hydrolase activity, acting on acid anhydrides, in phosphorus-containing anhydrides//nucleic acid binding	GO:0005634	nucleus	--	--
Cluster-12591.19282	3537.47899507611	10879.6276713493	-1.6209	1.0472e-07	6.1435e-06	1329	694393115	XP_009372010.1	396	1.2e-35	PREDICTED: non-specific lipid-transfer protein 3-like [Pyrus x bretschneideri]	AF329829.1	AF329829	51	8.3013e-16	Corylus avellana lipid transfer protein precursor, mRNA, complete cds	--	--	--	--	Q43019	387	4.9e-36	Non-specific lipid-transfer protein 3 OS=Prunus dulcis OX=3755 PE=2 SV=1	--	--	--	--	--	--	--	--	--	--
Cluster-12591.12031	226.412846296619	491.412894313075	-1.1195	1.1034e-07	6.4242e-06	1288	1104498358	XP_019073161.1	1188	1.6e-127	PREDICTED: (-)-alpha-terpineol synthase [Vitis vinifera]	XM_019217616.1	XM_019217616	185	2.60013e-90	PREDICTED: Vitis vinifera (-)-alpha-terpineol synthase (LOC100855144), mRNA	K18108	E4.2.3.111	(-)-alpha-terpineol synthase	http://www.genome.jp/dbget-bin/www_bget?ko:K18108	Q6PWU2	1179	6.9e-128	(-)-alpha-terpineol synthase OS=Vitis vinifera OX=29760 PE=1 SV=1	PF01397//PF00834//PF03936	Terpene synthase, N-terminal domain//Ribulose-phosphate 3 epimerase family//Terpene synthase family, metal binding domain	GO:0005975	carbohydrate metabolic process	GO:0010333//GO:0016857//GO:0000287//GO:0016829	terpene synthase activity//racemase and epimerase activity, acting on carbohydrates and derivatives//magnesium ion binding//lyase activity	--	--	--	--
Cluster-4795.0	10.9529811558844	107.371452898657	-3.296	1.1024e-07	6.4242e-06	644	508705305	EOX97201.1	146	5.5e-07	Uncharacterized protein TCM_006290 [Theobroma cacao]	--	--	--	--	--	--	--	--	--	--	--	--	--	PF08140	Crustacean cuticle protein repeat	--	--	GO:0042302	structural constituent of cuticle	--	--	--	--
Cluster-12591.2905	2175.17961261187	561.873021776705	1.9531	1.1208e-07	6.4791e-06	2436	1273154235	PIA35975.1	425	9.2e-39	hypothetical protein AQUCO_03400104v1 [Aquilegia coerulea]	XM_007209277.2	XM_007209277	121	1.88009e-54	PREDICTED: Prunus persica purple acid phosphatase 17 (LOC18776205), mRNA	K14379	ACP5	tartrate-resistant acid phosphatase type 5	http://www.genome.jp/dbget-bin/www_bget?ko:K14379	Q8H129	393	1.8e-36	Purple acid phosphatase 3 OS=Arabidopsis thaliana OX=3702 GN=PAP3 PE=2 SV=1	PF00149	Calcineurin-like phosphoesterase	--	--	GO:0016787	hydrolase activity	--	--	KOG2679	Purple (tartrate-resistant) acid phosphatase
Cluster-12591.32976	299.188014911286	144.398354880581	1.0525	1.144e-07	6.6034e-06	2871	1585653594	XP_028058223.1	409	7.8e-37	uncharacterized protein LOC114262079 isoform X1 [Camellia sinensis]	NC_041262.1	NC_041262	64	1.07793e-22	Cyathula capitata voucher P.H.5283 (KUN) plastid, complete genome	--	--	--	--	Q94HW2	224	8.4e-17	Retrovirus-related Pol polyprotein from transposon RE1 OS=Arabidopsis thaliana OX=3702 GN=RE1 PE=2 SV=1	--	--	--	--	--	--	--	--	--	--
Cluster-12591.8683	140.920922388679	304.811994181007	-1.1182	1.1923e-07	6.874e-06	1320	1552141335	RVW12699.1	298	2.7e-24	hypothetical protein CK203_114979 [Vitis vinifera]	XM_021963536.1	XM_021963536	81	1.73465e-32	PREDICTED: Prunus avium uncharacterized LOC110761128 (LOC110761128), transcript variant X2, mRNA	--	--	--	--	Q9FMS4	159	1.3e-09	Protein salt-induced and EIN3/EIL1-dependent 1 OS=Arabidopsis thaliana OX=3702 GN=SIED1 PE=4 SV=1	--	--	--	--	--	--	--	--	--	--
Cluster-9962.0	109.688589584723	259.367194917649	-1.2429	1.2168e-07	6.9815e-06	1298	1130837054	GAV81139.1	1212	2.7e-130	peroxidase domain-containing protein [Cephalotus follicularis]	XM_017579371.1	XM_017579371	172	4.41675e-83	PREDICTED: Vigna angularis peroxidase 43 (LOC108341727), partial mRNA	K00430	E1.11.1.7	peroxidase	http://www.genome.jp/dbget-bin/www_bget?ko:K00430	Q9SZH2	1132	2.0e-122	Peroxidase 43 OS=Arabidopsis thaliana OX=3702 GN=PER43 PE=3 SV=2	PF00141	Peroxidase	GO:0055114//GO:0006979//GO:0006804	oxidation-reduction process//response to oxidative stress//obsolete peroxidase reaction	GO:0004601//GO:0020037	peroxidase activity//heme binding	--	--	--	--
Cluster-12591.32405	13.8715660848007	91.7387454400978	-2.7422	1.2497e-07	7.1526e-06	1301	1216971234	XP_021682307.1	1444	3.4e-157	GDSL esterase/lipase At1g74460-like isoform X1 [Hevea brasiliensis]	XM_024317422.1	XM_024317422	359	0	PREDICTED: Rosa chinensis GDSL esterase/lipase At1g74460 (LOC112179096), mRNA	--	--	--	--	Q9CA68	1303	2.9e-142	GDSL esterase/lipase At1g74460 OS=Arabidopsis thaliana OX=3702 GN=At1g74460 PE=2 SV=1	PF00657	GDSL-like Lipase/Acylhydrolase	--	--	GO:0016788	hydrolase activity, acting on ester bonds	--	--	--	--
Cluster-10178.0	322.36082876909	137.02657917338	1.2334	1.3068e-07	7.4523e-06	1536	731373461	XP_010651754.1	294	9.0e-24	PREDICTED: F-box protein At5g65850-like [Vitis vinifera]	--	--	--	--	--	--	--	--	--	Q1KS79	138	4.2e-07	F-box protein At2g23160 OS=Arabidopsis thaliana OX=3702 GN=At2g23160 PE=2 SV=1	PF04147//PF06524//PF02724//PF01518//PF03153//PF04931//PF09184	Nop14-like family//NOA36 protein//CDC45-like protein//Sigma NS protein//Transcription factor IIA, alpha/beta subunit//DNA polymerase phi//PPP4R2	GO:0006144//GO:0006355//GO:0006367//GO:0006270	purine nucleobase metabolic process//regulation of transcription, DNA-templated//transcription initiation from RNA polymerase II promoter//DNA replication initiation	GO:0003968//GO:0008134//GO:0008270//GO:0019888//GO:0003677//GO:0003727	RNA-directed 5'-3' RNA polymerase activity//transcription factor binding//zinc ion binding//protein phosphatase regulator activity//DNA binding//single-stranded RNA binding	GO:0005634//GO:0005672//GO:0005730//GO:0005667//GO:0032040//GO:0030289//GO:0031379	nucleus//transcription factor TFIIA complex//nucleolus//transcription regulator complex//small-subunit processome//protein phosphatase 4 complex//RNA-directed RNA polymerase complex	--	--
Cluster-12591.17601	583.544135811467	253.443667936575	1.205	1.35e-07	7.6528e-06	1894	--	--	--	--	--	--	--	--	--	--	--	--	--	--	--	--	--	--	PF00278	Pyridoxal-dependent decarboxylase, C-terminal sheet domain	--	--	GO:0003824	catalytic activity	--	--	--	--
Cluster-12591.19513	342.221113606476	124.128173380324	1.4597	1.4064e-07	7.9413e-06	2348	1269900461	XP_022761410.1	2164	2.0e-240	U-box domain-containing protein 16 [Durio zibethinus]	XM_007033501.2	XM_007033501	291	5.69493e-149	PREDICTED: Theobroma cacao U-box domain-containing protein 16 (LOC18602242), mRNA	--	--	--	--	Q9LZW3	1712	2.0e-189	U-box domain-containing protein 16 OS=Arabidopsis thaliana OX=3702 GN=PUB16 PE=2 SV=1	PF00514//PF02985//PF11789//PF04564	Armadillo/beta-catenin-like repeat//HEAT repeat//Zinc-finger of the MIZ type in Nse subunit//U-box domain	GO:0016567	protein ubiquitination	GO:0008270//GO:0004842//GO:0005515	zinc ion binding//ubiquitin-protein transferase activity//protein binding	--	--	--	--
Cluster-12591.26100	106.877915633542	300.781236687694	-1.4972	1.4457e-07	8.1367e-06	2273	--	--	--	--	--	--	--	--	--	--	--	--	--	--	--	--	--	--	PF09266	Viral DNA topoisomerase I, N-terminal	GO:0006265	DNA topological change	GO:0003677//GO:0003916	DNA binding//DNA topoisomerase activity	--	--	--	--
Cluster-12591.1623	265.187810482247	11.2228255943719	4.5606	1.4743e-07	8.2587e-06	1392	--	--	--	--	--	--	--	--	--	--	--	--	--	--	--	--	--	--	PF00964	Elicitin	GO:0009405	pathogenesis	--	--	GO:0005576	extracellular region	--	--
Cluster-12591.11809	858.332253184117	420.688090467807	1.0276	1.5205e-07	8.4873e-06	1433	508719129	EOY11026.1	245	4.1e-18	NC domain-containing-related-like protein [Theobroma cacao]	--	--	--	--	--	--	--	--	--	--	--	--	--	--	--	--	--	--	--	--	--	--	--
Cluster-12591.16885	96.6436651605325	303.519499845798	-1.6552	1.581e-07	8.773e-06	621	1279047910	XP_022885802.1	587	3.9e-58	mannan endo-1,4-beta-mannosidase 7 [Olea europaea var. sylvestris]	XM_006466770.3	XM_006466770	180	7.34688e-88	PREDICTED: Citrus sinensis mannan endo-1,4-beta-mannosidase 7 (LOC102613112), mRNA	K19355	MAN	mannan endo-1,4-beta-mannosidase	http://www.genome.jp/dbget-bin/www_bget?ko:K19355	Q9FJZ3	537	9.2e-54	Mannan endo-1,4-beta-mannosidase 7 OS=Arabidopsis thaliana OX=3702 GN=MAN7 PE=2 SV=1	--	--	--	--	--	--	--	--	--	--
Cluster-12591.18058	996.908314835408	2017.24409062844	-1.0177	1.5854e-07	8.7872e-06	2857	1035395870	XP_016899238.1	646	2.6e-64	PREDICTED: mannan endo-1,4-beta-mannosidase 7 isoform X1 [Cucumis melo]	XM_010681465.2	XM_010681465	168	1.64877e-80	PREDICTED: Beta vulgaris subsp. vulgaris mannan endo-1,4-beta-mannosidase 7 (LOC104895061), mRNA	--	--	--	--	Q0JKM9	484	5.9e-47	Mannan endo-1,4-beta-mannosidase 1 OS=Oryza sativa subsp. japonica OX=39947 GN=MAN1 PE=2 SV=2	--	--	--	--	--	--	--	--	--	--
Cluster-150.1	27.6829703976991	116.144336682227	-2.0831	1.5968e-07	8.8195e-06	1998	641857999	KDO76744.1	1070	1.2e-113	hypothetical protein CISIN_1g010632mg [Citrus sinensis]	XM_024062116.1	XM_024062116	383	0	PREDICTED: Quercus suber endoglucanase 1-like (LOC112029433), mRNA	--	--	--	--	P05522	962	1.6e-102	Endoglucanase 1 OS=Persea americana OX=3435 GN=CEL1 PE=2 SV=1	PF03387//PF00759	Herpesvirus UL46 protein//Glycosyl hydrolase family 9	GO:0005975//GO:0006355	carbohydrate metabolic process//regulation of transcription, DNA-templated	GO:0004553	hydrolase activity, hydrolyzing O-glycosyl compounds	--	--	--	--
Cluster-12591.25247	196.799375509318	60.2940616863984	1.7072	1.8177e-07	9.9354e-06	1797	1344026744	XP_023896380.1	416	7.5e-38	transcription factor MYB62-like [Quercus suber]	XM_002276490.4	XM_002276490	142	2.92429e-66	PREDICTED: Vitis vinifera transcription factor MYB108 (LOC100242243), mRNA	K09422	MYBP	myb proto-oncogene protein, plant	http://www.genome.jp/dbget-bin/www_bget?ko:K09422	Q9C9G7	359	1.2e-32	Transcription factor MYB62 OS=Arabidopsis thaliana OX=3702 GN=MYB62 PE=2 SV=1	--	--	--	--	--	--	--	--	--	--
Cluster-12591.30052	48.5697520104409	133.512933836324	-1.4593	1.8473e-07	1.0062e-05	1087	604304117	EYU23467.1	1176	3.4e-126	hypothetical protein MIMGU_mgv1a022729mg [Erythranthe guttata]	XM_028247637.1	XM_028247637	224	4.56259e-112	PREDICTED: Camellia sinensis dynamin-related protein 4C-like (LOC114302598), mRNA	--	--	--	--	Q9ZP55	1055	1.4e-113	Dynamin-related protein 4C OS=Arabidopsis thaliana OX=3702 GN=DRP4C PE=2 SV=1	PF01031//PF01926//PF02421	Dynamin central region//50S ribosome-binding GTPase//Ferrous iron transport protein B	--	--	GO:0005525	GTP binding	--	--	KOG0446	Vacuolar sorting protein VPS1, dynamin, and related proteins
Cluster-10258.0	185.875064146343	71.6102591017772	1.3768	1.9148e-07	1.0382e-05	1809	1269864976	XP_022753650.1	406	1.1e-36	glycolipid transfer protein 3-like isoform X1 [Durio zibethinus]	XM_028248306.1	XM_028248306	108	2.34133e-47	PREDICTED: Camellia sinensis glycolipid transfer protein 3-like (LOC114303154), transcript variant X6, mRNA	--	--	--	--	Q9LU33	325	1.0e-28	Glycolipid transfer protein 3 OS=Arabidopsis thaliana OX=3702 GN=GLTP3 PE=2 SV=1	PF08718	Glycolipid transfer protein (GLTP)	GO:0120009	intermembrane lipid transfer	GO:0120013	lipid transfer activity	GO:0005737	cytoplasm	--	--
Cluster-12591.19355	1843.82468589595	5608.74316665151	-1.6051	1.9995e-07	1.0743e-05	1177	1098833540	XP_018823302.1	1141	4.2e-122	PREDICTED: osmotin-like protein isoform X1 [Juglans regia]	XM_006488230.3	XM_006488230	266	2.22395e-135	PREDICTED: Citrus sinensis osmotin-like protein (LOC102607779), mRNA	--	--	--	--	Q41350	1053	2.6e-113	Osmotin-like protein OS=Solanum lycopersicum OX=4081 PE=1 SV=1	--	--	--	--	--	--	--	--	--	--
Cluster-12591.1833	297.915099640217	140.314794300185	1.0889	2.0653e-07	1.1059e-05	1841	1269954340	XP_022727119.1	353	1.6e-30	protein BIG GRAIN 1-like E [Durio zibethinus]	XM_010682346.2	XM_010682346	57	5.34523e-19	PREDICTED: Beta vulgaris subsp. vulgaris hypothetical protein (LOC104895761), mRNA	--	--	--	--	Q93Z37	212	1.3e-15	Protein BIG GRAIN 1-like E OS=Arabidopsis thaliana OX=3702 GN=At1g69160 PE=2 SV=1	--	--	--	--	--	--	--	--	--	--
Cluster-12591.8952	161.378469900138	441.649604260236	-1.4549	2.1283e-07	1.1357e-05	1607	225429860	XP_002283317.1	461	4.1e-43	PREDICTED: desiccation-related protein PCC13-62 [Vitis vinifera]	--	--	--	--	--	--	--	--	--	P22242	242	3.8e-19	Desiccation-related protein PCC13-62 OS=Craterostigma plantagineum OX=4153 PE=2 SV=1	PF02985	HEAT repeat	--	--	GO:0005515	protein binding	--	--	--	--
Cluster-12591.25307	159.388349604136	343.351253754172	-1.1088	2.2773e-07	1.2031e-05	2237	1552275331	RVX17426.1	773	3.8e-79	hypothetical protein CK203_003684 [Vitis vinifera]	LT594796.1	LT594796	118	8.0225e-53	Theobroma cacao genome assembly, chromosome: IX	--	--	--	--	--	--	--	--	PF05843//PF09004//PF05837//PF02465	Suppressor of forked protein (Suf)//Domain of unknown function (DUF1891)//Centromere protein H (CENP-H)//Flagellar hook-associated protein 2 N-terminus	GO:0055114//GO:0051382//GO:0006397	oxidation-reduction process//kinetochore assembly//mRNA processing	GO:0008168//GO:0016706	methyltransferase activity//2-oxoglutarate-dependent dioxygenase activity	GO:0005634//GO:0000776//GO:0009424	nucleus//kinetochore//bacterial-type flagellum hook	--	--
Cluster-12591.22642	81.4189292768893	19.0056369097651	2.0731	2.4213e-07	1.2692e-05	930	--	--	--	--	--	--	--	--	--	--	--	--	--	--	--	--	--	--	PF08452	DNA polymerase family B exonuclease domain, N-terminal	GO:0006260	DNA replication	GO:0003887	DNA-directed DNA polymerase activity	GO:0042575	DNA polymerase complex	--	--
Cluster-12591.21041	85.3799074338294	236.005022834812	-1.4701	2.4383e-07	1.2767e-05	1684	1227946406	XP_021909237.1	1535	1.2e-167	LRR receptor-like serine/threonine-protein kinase ERL1 isoform X1 [Carica papaya]	XM_018962215.1	XM_018962215	458	0	PREDICTED: Juglans regia LRR receptor-like serine/threonine-protein kinase ERL1 (LOC108988839), mRNA	K20718	ER	LRR receptor-like serine/threonine-protein kinase ERECTA	http://www.genome.jp/dbget-bin/www_bget?ko:K20718	Q6XAT2	1452	2.0e-159	LRR receptor-like serine/threonine-protein kinase ERL2 OS=Arabidopsis thaliana OX=3702 GN=ERL2 PE=1 SV=1	PF13855//PF13516//PF00560	Leucine rich repeat//Leucine Rich repeat//Leucine Rich Repeat	--	--	GO:0005515	protein binding	--	--	--	--
Cluster-12591.15984	1035.74030082552	514.178784675345	1.0118	2.4479e-07	1.2803e-05	5915	1338478669	POO00590.1	1328	4.4e-143	Mitogen-activated protein kinase kinase kinase [Trema orientale]	XM_022875046.1	XM_022875046	182	5.66392e-88	PREDICTED: Durio zibethinus probable LRR receptor-like serine/threonine-protein kinase At4g29180 (LOC111285549), transcript variant X2, mRNA	--	--	--	--	C0LGR6	1092	3.9e-117	Probable LRR receptor-like serine/threonine-protein kinase At4g29180 OS=Arabidopsis thaliana OX=3702 GN=At4g29180 PE=1 SV=2	PF18608//PF00069//PF10403//PF07714//PF04995//PF00853	XIAP-associated factor 1 C-terminal domain//Protein kinase domain//Rad4 beta-hairpin domain 1//Protein tyrosine and serine/threonine kinase//Heme exporter protein D (CcmD)//Runt domain	GO:0017004//GO:0015886//GO:0006915//GO:0006468//GO:0006355	cytochrome complex assembly//heme transport//apoptotic process//protein phosphorylation//regulation of transcription, DNA-templated	GO:0004672//GO:0003700//GO:0003677//GO:0005524	protein kinase activity//DNA-binding transcription factor activity//DNA binding//ATP binding	GO:0016021//GO:0005667	integral component of membrane//transcription regulator complex	--	--
Cluster-12591.4192	84.5366996723028	188.795372915728	-1.1623	2.4865e-07	1.2991e-05	2898	1216964163	XP_021678648.1	3119	0.0e+00	CSC1-like protein At3g21620 [Hevea brasiliensis]	XM_018954500.1	XM_018954500	1017	0	PREDICTED: Juglans regia CSC1-like protein At3g21620 (LOC108982992), transcript variant X1, mRNA	--	--	--	--	Q5XEZ5	2812	0.0e+00	Calcium permeable stress-gated cation channel 1 OS=Arabidopsis thaliana OX=3702 GN=CSC1 PE=1 SV=1	PF02714	Calcium-dependent channel, 7TM region, putative phosphate	--	--	--	--	GO:0016020	membrane	--	--
Cluster-12591.21913	255.742923134093	598.708436509159	-1.229	2.504e-07	1.3068e-05	1515	1557869405	RWR91474.1	666	6.5e-67	putative WRKY transcription factor 17 [Cinnamomum micranthum f. kanehirae]	XM_016625844.1	XM_016625844	84	4.29329e-34	PREDICTED: Nicotiana tabacum probable WRKY transcription factor 11 (LOC107802364), mRNA	--	--	--	--	Q9SJA8	476	2.7e-46	Probable WRKY transcription factor 17 OS=Arabidopsis thaliana OX=3702 GN=WRKY17 PE=2 SV=2	PF03106	WRKY DNA -binding domain	GO:0006355	regulation of transcription, DNA-templated	GO:0003700//GO:0043565	DNA-binding transcription factor activity//sequence-specific DNA binding	GO:0005667	transcription regulator complex	--	--
Cluster-12591.3354	75.6773243571512	190.155250976906	-1.3293	2.5881e-07	1.3477e-05	3861	1098829188	XP_018821037.1	3864	0.0e+00	PREDICTED: probable LRR receptor-like serine/threonine-protein kinase At4g36180 [Juglans regia]	XM_024043180.1	XM_024043180	752	0	PREDICTED: Quercus suber probable LRR receptor-like serine/threonine-protein kinase At4g36180 (LOC112010811), mRNA	--	--	--	--	C0LGS2	3195	0.0e+00	Probable LRR receptor-like serine/threonine-protein kinase At4g36180 OS=Arabidopsis thaliana OX=3702 GN=At4g36180 PE=1 SV=1	PF13855//PF00069//PF13516//PF07714//PF00560	Leucine rich repeat//Protein kinase domain//Leucine Rich repeat//Protein tyrosine and serine/threonine kinase//Leucine Rich Repeat	GO:0006468	protein phosphorylation	GO:0005515//GO:0005524//GO:0004672	protein binding//ATP binding//protein kinase activity	--	--	--	--
Cluster-12591.25	99.8635489143672	16.05448614413	2.6095	2.8515e-07	1.4687e-05	650	--	--	--	--	--	--	--	--	--	--	--	--	--	--	--	--	--	--	--	--	--	--	--	--	--	--	--	--
Cluster-8940.0	17.7434222908113	96.9609729126216	-2.462	2.857e-07	1.4699e-05	902	--	--	--	--	--	--	--	--	--	--	--	--	--	--	--	--	--	--	--	--	--	--	--	--	--	--	--	--
Cluster-12591.898	91.0234360342804	217.63275184974	-1.2619	2.9655e-07	1.5192e-05	1234	1130845979	GAV73452.1	457	9.1e-43	DUF1635 domain-containing protein [Cephalotus follicularis]	XM_021422807.1	XM_021422807	106	2.04999e-46	PREDICTED: Herrania umbratica arp2/3 complex-activating protein rickA (LOC110412280), mRNA	--	--	--	--	--	--	--	--	PF03938	Outer membrane protein (OmpH-like)	--	--	GO:0051082	unfolded protein binding	--	--	--	--
Cluster-12591.19307	82.016215709036	250.517144510197	-1.615	2.9832e-07	1.5266e-05	2513	--	--	--	--	--	--	--	--	--	--	--	--	--	--	--	--	--	--	--	--	--	--	--	--	--	--	--	--
Cluster-12591.18284	34.0049572240798	145.177660358891	-2.0994	2.9957e-07	1.5313e-05	631	697154086	XP_009631296.1	328	4.2e-28	PREDICTED: probable E3 ubiquitin-protein ligase XERICO [Nicotiana tomentosiformis]	--	--	--	--	--	--	--	--	--	Q9XF92	181	1.8e-12	Brassinosteroid-responsive RING protein 1 OS=Arabidopsis thaliana OX=3702 GN=BRH1 PE=2 SV=1	PF12678//PF12906//PF11789//PF00097//PF12861	RING-H2 zinc finger domain//RING-variant domain//Zinc-finger of the MIZ type in Nse subunit//Zinc finger, C3HC4 type (RING finger)//Anaphase-promoting complex subunit 11 RING-H2 finger	GO:0016567	protein ubiquitination	GO:0004842//GO:0046872//GO:0008270	ubiquitin-protein transferase activity//metal ion binding//zinc ion binding	GO:0005680	anaphase-promoting complex	--	--
Cluster-12591.13163	161.700760258978	323.014340457852	-1.0013	3.3561e-07	1.6972e-05	1626	1201317838	OVA16943.1	264	2.9e-20	Phosphoesterase domain [Macleaya cordata]	LT594790.1	LT594790	83	1.65818e-33	Theobroma cacao genome assembly, chromosome: III	K06269	PPP1C	serine/threonine-protein phosphatase PP1 catalytic subunit	http://www.genome.jp/dbget-bin/www_bget?ko:K06269	P48486	237	1.5e-18	Serine/threonine-protein phosphatase PP1 isozyme 6 OS=Arabidopsis thaliana OX=3702 GN=TOPP6 PE=1 SV=2	PF02845	CUE domain	--	--	GO:0005515	protein binding	--	--	KOG0374	Serine/threonine specific protein phosphatase PP1, catalytic subunit
Cluster-12591.1075	197.430674433388	475.501095055837	-1.2708	3.4726e-07	1.7431e-05	1770	1343985314	XP_023874523.1	1630	1.3e-178	shikimate O-hydroxycinnamoyltransferase-like [Quercus suber]	--	--	--	--	--	--	--	--	--	Q8GSM7	333	1.2e-29	Shikimate O-hydroxycinnamoyltransferase OS=Nicotiana tabacum OX=4097 GN=HST PE=1 SV=1	PF02458	Transferase family	--	--	GO:0016747	transferase activity, transferring acyl groups other than amino-acyl groups	--	--	--	--
Cluster-12591.20544	171.1332441728	354.040809539771	-1.0532	3.764e-07	1.8734e-05	888	1315972330	GAY35879.1	491	7.5e-47	hypothetical protein CUMW_019140, partial [Citrus unshiu]	XM_018646576.1	XM_018646576	164	8.35898e-79	PREDICTED: Pyrus x bretschneideri eukaryotic translation initiation factor 2 subunit gamma-like (LOC103943670), transcript variant X2, mRNA	K03242	EIF2S3	translation initiation factor 2 subunit 3	http://www.genome.jp/dbget-bin/www_bget?ko:K03242	Q24208	390	1.5e-36	Eukaryotic translation initiation factor 2 subunit 3 OS=Drosophila melanogaster OX=7227 GN=eIF2gamma PE=2 SV=1	PF01926//PF00009	50S ribosome-binding GTPase//Elongation factor Tu GTP binding domain	--	--	GO:0003924//GO:0005525	GTPase activity//GTP binding	--	--	KOG0466	Translation initiation factor 2, gamma subunit (eIF-2gamma; GTPase)
Cluster-4713.0	43.6210462267341	3.57879386562957	3.5594	3.8152e-07	1.8949e-05	907	1585700685	XP_028123918.1	825	1.4e-85	uncharacterized protein LOC114321003 [Camellia sinensis]	XM_028240138.1	XM_028240138	126	1.13706e-57	PREDICTED: Camellia sinensis uncharacterized LOC114295849 (LOC114295849), mRNA	--	--	--	--	C0HJG8	151	7.7e-09	Basic secretory protease (Fragments) OS=Boswellia serrata OX=613112 PE=1 SV=1	PF07168	Ureide permease	GO:0071705	nitrogen compound transport	--	--	--	--	--	--
Cluster-12591.1667	121.40499738262	294.584557049336	-1.2829	3.9972e-07	1.9729e-05	2115	1216963748	XP_021678425.1	563	8.0e-55	uncharacterized protein LOC110663445 isoform X2 [Hevea brasiliensis]	XM_023873165.1	XM_023873165	62	1.02281e-21	PREDICTED: Lactuca sativa uncharacterized LOC111876619 (LOC111876619), mRNA	--	--	--	--	--	--	--	--	--	--	--	--	--	--	--	--	--	--
Cluster-12591.26285	184.11275300209	83.1656311179215	1.1379	4.4734e-07	2.1717e-05	561	1137205109	OMO74806.1	308	7.9e-26	Calcium-binding EF-hand [Corchorus olitorius]	--	--	--	--	--	--	--	--	--	--	--	--	--	PF13202//PF00036//PF13499//PF13405	EF hand//EF hand//EF-hand domain pair//EF-hand domain	--	--	GO:0005509	calcium ion binding	--	--	--	--
Cluster-12591.10120	559.04348024573	268.072008343503	1.0592	4.8141e-07	2.3111e-05	1591	743784379	XP_011022249.1	606	6.2e-60	PREDICTED: uncharacterized protein LOC105124081 [Populus euphratica]	XM_024610695.1	XM_024610695	44	7.76171e-12	PREDICTED: Populus trichocarpa uncharacterized LOC7466893 (LOC7466893), mRNA	--	--	--	--	--	--	--	--	--	--	--	--	--	--	--	--	--	--
Cluster-12591.28460	105.613529361041	34.3823508337724	1.6239	4.8858e-07	2.3408e-05	1128	1098840895	XP_018827140.1	522	2.4e-50	PREDICTED: ethylene-responsive transcription factor 1B-like isoform X2 [Juglans regia]	KM980452.1	KM980452	102	3.1276e-44	Betula platyphylla ethylene response factor protein 8 (ERF8) mRNA, complete cds	K14516	ERF1	ethylene-responsive transcription factor 1	http://www.genome.jp/dbget-bin/www_bget?ko:K14516	A0A3Q7I5Y9	425	1.6e-40	Ethylene-response factor C3 OS=Solanum lycopersicum OX=4081 GN=ERF.C.3 PE=2 SV=1	PF00847//PF01080//PF02862//PF02535//PF12090	AP2 domain//Presenilin//DDHD domain//ZIP Zinc transporter//Spt20 family	GO:0055085//GO:0030001//GO:0016485//GO:0006355	transmembrane transport//metal ion transport//protein processing//regulation of transcription, DNA-templated	GO:0003712//GO:0046872//GO:0003700//GO:0046873//GO:0004190	transcription coregulator activity//metal ion binding//DNA-binding transcription factor activity//metal ion transmembrane transporter activity//aspartic-type endopeptidase activity	GO:0016021//GO:0005667//GO:0016020//GO:0000124	integral component of membrane//transcription regulator complex//membrane//SAGA complex	--	--
Cluster-12591.14162	132.299275898114	303.50393683332	-1.2016	5.2259e-07	2.4786e-05	864	1162566582	XP_007205399.2	1086	7.4e-116	flap endonuclease 1 isoform X2 [Prunus persica]	XM_002278928.4	XM_002278928	446	0	PREDICTED: Vitis vinifera flap endonuclease 1 (LOC100242559), transcript variant X3, mRNA	K04799	FEN1, RAD2	flap endonuclease-1	http://www.genome.jp/dbget-bin/www_bget?ko:K04799	C6TEX6	1070	2.0e-115	Flap endonuclease 1 OS=Glycine max OX=3847 GN=FEN1 PE=2 SV=1	PF02739//PF00867//PF00752	5'-3' exonuclease, N-terminal resolvase-like domain//XPG I-region//XPG N-terminal domain	GO:0006281	DNA repair	GO:0004518//GO:0003677	nuclease activity//DNA binding	--	--	KOG2519	5'-3' exonuclease
Cluster-12591.3644	87.6225250992365	22.513200136556	1.9549	5.5386e-07	2.6138e-05	1819	1344072796	XP_023920221.1	655	1.5e-65	(-)-germacrene D synthase-like [Quercus suber]	XM_022878933.1	XM_022878933	43	3.2004e-11	PREDICTED: Durio zibethinus (+)-delta-cadinene synthase isozyme XC14-like (LOC111288160), mRNA	K15803	GERD	(-)-germacrene D synthase	http://www.genome.jp/dbget-bin/www_bget?ko:K15803	Q6Q3H3	636	9.0e-65	(-)-germacrene D synthase OS=Vitis vinifera OX=29760 GN=VIT_19s0014g04930 PE=1 SV=1	PF03936//PF01397	Terpene synthase family, metal binding domain//Terpene synthase, N-terminal domain	--	--	GO:0010333//GO:0016829//GO:0000287	terpene synthase activity//lyase activity//magnesium ion binding	--	--	--	--
Cluster-12591.13711	92.9705210127593	215.781288763657	-1.2191	5.8108e-07	2.7259e-05	666	1600637442	TEY22536.1	361	6.7e-32	hypothetical protein Saspl_047612 [Salvia splendens]	XM_021790578.1	XM_021790578	118	2.3104e-53	PREDICTED: Hevea brasiliensis beta-galactosidase 3-like (LOC110639575), mRNA	--	--	--	--	Q9SCV9	322	8.4e-29	Beta-galactosidase 3 OS=Arabidopsis thaliana OX=3702 GN=BGAL3 PE=2 SV=1	--	--	--	--	--	--	--	--	--	--
Cluster-12591.13729	522.176149770705	226.810786292467	1.2013	5.8353e-07	2.7347e-05	1058	--	--	--	--	--	--	--	--	--	--	--	--	--	--	--	--	--	--	--	--	--	--	--	--	--	--	--	--
Cluster-12591.10391	327.698951117434	750.808840128074	-1.1975	5.8624e-07	2.7447e-05	2459	1220049902	XP_021810961.1	585	2.6e-57	uncharacterized protein LOC110754229 [Prunus avium]	XM_023902305.1	XM_023902305	184	1.80638e-89	PREDICTED: Lactuca sativa uncharacterized LOC111906557 (LOC111906557), mRNA	--	--	--	--	--	--	--	--	PF07941	Potassium channel Kv1.4 tandem inactivation domain	GO:0006813	potassium ion transport	GO:0005249//GO:0030955	voltage-gated potassium channel activity//potassium ion binding	GO:0008076//GO:0016021	voltage-gated potassium channel complex//integral component of membrane	--	--
Cluster-12591.24964	239.403134670064	520.109970780317	-1.1224	5.9889e-07	2.7929e-05	3302	297734492	CBI15739.3	370	3.0e-32	unnamed protein product, partial [Vitis vinifera]	LT594790.1	LT594790	67	2.66883e-24	Theobroma cacao genome assembly, chromosome: III	--	--	--	--	Q93W88	137	1.2e-06	Transcription factor bHLH137 OS=Arabidopsis thaliana OX=3702 GN=BHLH137 PE=1 SV=1	PF09726//PF05324//PF11808//PF10192	Macoilin family//Sperm antigen HE2//Phosphate regulon sensor protein PhoR//Rhodopsin-like GPCR transmembrane domain	GO:0006470//GO:0019236//GO:0023041//GO:0000160//GO:0007186//GO:0016310	protein dephosphorylation//response to pheromone//neuronal signal transduction//phosphorelay signal transduction system//G protein-coupled receptor signaling pathway//phosphorylation	GO:0000155//GO:0004721	phosphorelay sensor kinase activity//phosphoprotein phosphatase activity	GO:0009365//GO:0005576//GO:0030867	protein histidine kinase complex//extracellular region//rough endoplasmic reticulum membrane	--	--
Cluster-12591.24840	74.4031533954863	189.326321789256	-1.3521	6.1402e-07	2.855e-05	2600	1552266483	RVX09951.1	1406	1.7e-152	hypothetical protein CK203_012881 [Vitis vinifera]	XM_002275389.4	XM_002275389	263	2.32004e-133	PREDICTED: Vitis vinifera uncharacterized LOC100265462 (LOC100265462), mRNA	K11985	TRAIP, TRIP	TRAF-interacting protein	http://www.genome.jp/dbget-bin/www_bget?ko:K11985	--	--	--	--	PF12906//PF17001//PF12678//PF12861//PF00097//PF07160	RING-variant domain//Type III secretion basal body protein I, YscI, HrpB, PscI//RING-H2 zinc finger domain//Anaphase-promoting complex subunit 11 RING-H2 finger//Zinc finger, C3HC4 type (RING finger)//Spindle and kinetochore-associated protein 1	GO:0016567//GO:0007059//GO:0051301//GO:0009306	protein ubiquitination//chromosome segregation//cell division//protein secretion	GO:0008270//GO:0008017//GO:0004842//GO:0046872	zinc ion binding//microtubule binding//ubiquitin-protein transferase activity//metal ion binding	GO:0005680//GO:0045298	anaphase-promoting complex//tubulin complex	--	--
Cluster-12591.29035	103.935692805839	271.40774875611	-1.3885	6.5777e-07	3.017e-05	3444	731400926	XP_010654103.1	4073	0.0e+00	PREDICTED: kinesin-like protein KIN-5C [Vitis vinifera]	XM_010655801.2	XM_010655801	1368	0	PREDICTED: Vitis vinifera kinesin-like protein KIN-5C (LOC100240753), mRNA	K10398	KIF11, EG5	kinesin family member 11	http://www.genome.jp/dbget-bin/www_bget?ko:K10398	O23826	3792	0.0e+00	Kinesin-like protein KIN-5C OS=Nicotiana tabacum OX=4097 GN=KIN5C PE=1 SV=1	PF08653//PF00225//PF16796	DASH complex subunit Dam1//Kinesin motor domain//Microtubule binding	GO:0008608//GO:0007018//GO:0007017	attachment of spindle microtubules to kinetochore//microtubule-based movement//microtubule-based process	GO:0005524//GO:0008017//GO:0003777	ATP binding//microtubule binding//microtubule motor activity	GO:0042729//GO:0072686//GO:0045298//GO:0005874	DASH complex//mitotic spindle//tubulin complex//microtubule	KOG0243	Kinesin-like protein
Cluster-12591.14016	119.433105759961	238.575421514982	-1.0008	6.8696e-07	3.1369e-05	446	1371519951	PSS16066.1	171	4.8e-10	RRP15-like protein [Actinidia chinensis var. chinensis]	--	--	--	--	--	--	--	--	--	--	--	--	--	--	--	--	--	--	--	--	--	--	--
Cluster-9647.0	10.4221440803603	65.3437095803613	-2.6716	7.0329e-07	3.1978e-05	1592	297745686	CBI40971.3	1513	4.2e-165	unnamed protein product, partial [Vitis vinifera]	XM_028216585.1	XM_028216585	379	0	PREDICTED: Camellia sinensis GDSL esterase/lipase At2g23540-like (LOC114274613), mRNA	--	--	--	--	O80470	1410	1.4e-154	GDSL esterase/lipase At2g23540 OS=Arabidopsis thaliana OX=3702 GN=At2g23540 PE=2 SV=1	PF00657	GDSL-like Lipase/Acylhydrolase	--	--	GO:0016788	hydrolase activity, acting on ester bonds	--	--	--	--
Cluster-12591.8701	477.456983108787	962.121832539141	-1.0128	7.0759e-07	3.2143e-05	1066	743796896	XP_011006635.1	761	4.4e-78	PREDICTED: secoisolariciresinol dehydrogenase-like [Populus euphratica]	XM_024066790.1	XM_024066790	77	2.32981e-30	PREDICTED: Quercus suber secoisolariciresinol dehydrogenase-like (LOC112034007), mRNA	--	--	--	--	Q7FAE1	628	4.4e-64	Momilactone A synthase OS=Oryza sativa subsp. japonica OX=39947 GN=Os04g0179200 PE=2 SV=1	PF01370//PF01073//PF03435//PF02737	NAD dependent epimerase/dehydratase family//3-beta hydroxysteroid dehydrogenase/isomerase family//Saccharopine dehydrogenase NADP binding domain//3-hydroxyacyl-CoA dehydrogenase, NAD binding domain	GO:0008210//GO:0006552//GO:0006694//GO:0006574//GO:0006568//GO:0008207//GO:0006554//GO:0006631//GO:0008209//GO:0018874//GO:0006633//GO:0006550//GO:0055114	estrogen metabolic process//leucine catabolic process//steroid biosynthetic process//valine catabolic process//tryptophan metabolic process//C21-steroid hormone metabolic process//lysine catabolic process//fatty acid metabolic process//androgen metabolic process//benzoate metabolic process//fatty acid biosynthetic process//isoleucine catabolic process//oxidation-reduction process	GO:0050662//GO:0016616//GO:0016491//GO:0003824//GO:0003857//GO:0003854	obsolete coenzyme binding//oxidoreductase activity, acting on the CH-OH group of donors, NAD or NADP as acceptor//oxidoreductase activity//catalytic activity//3-hydroxyacyl-CoA dehydrogenase activity//3-beta-hydroxy-delta5-steroid dehydrogenase activity	--	--	--	--
Cluster-12591.27851	165.299687915125	68.3538694744392	1.2673	7.5607e-07	3.4051e-05	896	596198440	XP_007223660.1	277	4.9e-22	heterogeneous nuclear ribonucleoprotein A2 homolog 1 [Prunus persica]	--	--	--	--	--	--	--	--	--	--	--	--	--	--	--	--	--	--	--	--	--	--	--
Cluster-12591.19327	269.424886931458	129.729734892667	1.0494	7.6248e-07	3.4242e-05	1545	1029108489	XP_016717428.1	327	1.4e-27	PREDICTED: sugar transporter ERD6-like 7 [Gossypium hirsutum]	XM_022902400.1	XM_022902400	145	5.39239e-68	PREDICTED: Durio zibethinus sugar transporter ERD6-like 7 (LOC111305157), mRNA	K08145	SLC2A8, GLUT8	MFS transporter, SP family, solute carrier family 2 (facilitated glucose transporter), member 8	http://www.genome.jp/dbget-bin/www_bget?ko:K08145	P93051	312	2.8e-27	Sugar transporter ERD6-like 7 OS=Arabidopsis thaliana OX=3702 GN=At2g48020 PE=2 SV=2	PF00083	Sugar (and other) transporter	GO:0055085	transmembrane transport	GO:0022857	transmembrane transporter activity	GO:0016021	integral component of membrane	--	--
Cluster-12591.10808	186.183059368624	429.53901841438	-1.2085	8.2235e-07	3.6791e-05	1364	--	--	--	--	--	--	--	--	--	--	--	--	--	--	--	--	--	--	PF04277	Oxaloacetate decarboxylase, gamma chain	GO:0006560//GO:0036376//GO:0006525//GO:0006090//GO:0006814	proline metabolic process//sodium ion export across plasma membrane//arginine metabolic process//pyruvate metabolic process//sodium ion transport	GO:0008948//GO:0015081	oxaloacetate decarboxylase activity//sodium ion transmembrane transporter activity	GO:0016020	membrane	--	--
Cluster-12591.3037	732.593597209616	119.17501629774	2.6194	8.3033e-07	3.7113e-05	1354	--	--	--	--	--	--	--	--	--	--	--	--	--	--	--	--	--	--	--	--	--	--	--	--	--	--	--	--
Cluster-12591.32171	277.797668140736	124.695427499472	1.1543	8.4386e-07	3.7611e-05	3242	1269906848	XP_022764833.1	1202	9.8e-129	protein NRT1/ PTR FAMILY 5.1-like [Durio zibethinus]	XM_012235800.2	XM_012235800	320	5.97514e-165	PREDICTED: Jatropha curcas protein NRT1/ PTR FAMILY 5.1 (LOC105649211), mRNA	--	--	--	--	Q8VZR7	1042	1.3e-111	Protein NRT1/ PTR FAMILY 5.1 OS=Arabidopsis thaliana OX=3702 GN=NPF5.1 PE=2 SV=2	PF00854	POT family	GO:0055085	transmembrane transport	GO:0022857	transmembrane transporter activity	GO:0016020	membrane	--	--
Cluster-9847.0	83.0115754871342	15.0110669848371	2.466	8.9782e-07	3.9651e-05	2163	1344034187	XP_023900290.1	343	2.6e-29	transcription factor bHLH118-like [Quercus suber]	--	--	--	--	--	--	--	--	--	Q9STJ6	220	1.8e-16	Transcription factor bHLH126 OS=Arabidopsis thaliana OX=3702 GN=BHLH126 PE=2 SV=1	PF00010//PF06297	Helix-loop-helix DNA-binding domain//PET Domain	--	--	GO:0008270//GO:0046983	zinc ion binding//protein dimerization activity	--	--	--	--
Cluster-12591.415	236.729908786253	115.893299856633	1.0346	9.5068e-07	4.1705e-05	864	1130833899	GAV83674.1	248	1.1e-18	DNA_pol_A_exo1 domain-containing protein [Cephalotus follicularis]	--	--	--	--	--	--	--	--	--	--	--	--	--	PF01612	3'-5' exonuclease	GO:0006139	nucleobase-containing compound metabolic process	GO:0008408//GO:0003676	3'-5' exonuclease activity//nucleic acid binding	--	--	--	--
Cluster-12591.5420	118.975112989754	242.009420324924	-1.0277	9.5991e-07	4.2032e-05	2118	1562649247	RXH89628.1	921	2.5e-96	hypothetical protein DVH24_031985 [Malus domestica]	XM_027295943.1	XM_027295943	177	1.20858e-85	PREDICTED: Coffea eugenioides probable mitochondrial saccharopine dehydrogenase-like oxidoreductase At5g39410 (LOC113751800), mRNA	--	--	--	--	Q8LGI2	859	1.4e-90	Probable mitochondrial saccharopine dehydrogenase-like oxidoreductase At5g39410 OS=Arabidopsis thaliana OX=3702 GN=At5g39410 PE=1 SV=2	PF03435	Saccharopine dehydrogenase NADP binding domain	GO:0055114	oxidation-reduction process	GO:0016491	oxidoreductase activity	--	--	KOG2733	Uncharacterized membrane protein
Cluster-12591.20379	74.4857639020083	188.379956141997	-1.3444	9.7806e-07	4.2669e-05	850	1389678256	XP_024932165.1	560	7.2e-55	probable glucan 1,3-alpha-glucosidase [Ziziphus jujuba]	--	--	--	--	--	K05546	GANAB	alpha 1,3-glucosidase	http://www.genome.jp/dbget-bin/www_bget?ko:K05546	Q9FN05	533	3.7e-53	Probable glucan 1,3-alpha-glucosidase OS=Arabidopsis thaliana OX=3702 GN=PSL5 PE=1 SV=1	PF11770	GRB2-binding adapter (GAPT)	--	--	--	--	GO:0016021	integral component of membrane	--	--
Cluster-12591.27648	34.6174395016467	106.128766591253	-1.6154	1.0181e-06	4.409e-05	4014	1009111401	XP_015900849.1	1084	5.9e-115	titin homolog [Ziziphus jujuba]	--	--	--	--	--	--	--	--	--	--	--	--	--	--	--	--	--	--	--	--	--	--	--
Cluster-12591.33077	116.092290070389	292.820717609082	-1.3367	1.0208e-06	4.4134e-05	3676	731390237	XP_010650290.1	2467	2.3e-275	PREDICTED: probable sucrose-phosphate synthase 3 isoform X1 [Vitis vinifera]	XM_010651988.2	XM_010651988	819	0	PREDICTED: Vitis vinifera probable sucrose-phosphate synthase 3 (LOC100262385), transcript variant X2, mRNA	K00696	E2.4.1.14	sucrose-phosphate synthase	http://www.genome.jp/dbget-bin/www_bget?ko:K00696	Q8RY24	2363	1.0e-264	Probable sucrose-phosphate synthase 3 OS=Arabidopsis thaliana OX=3702 GN=SPS3 PE=2 SV=1	PF00862	Sucrose synthase	GO:0005982//GO:0005985	starch metabolic process//sucrose metabolic process	GO:0016157	sucrose synthase activity	--	--	--	--
Cluster-12591.5522	96.4812050772537	205.264051851667	-1.0923	1.021e-06	4.4134e-05	3115	297737007	CBI26208.3	2275	3.6e-253	unnamed protein product, partial [Vitis vinifera]	XM_028263572.1	XM_028263572	695	0	PREDICTED: Camellia sinensis mitogen-activated protein kinase kinase kinase NPK1-like (LOC114316885), transcript variant X1, mRNA	--	--	--	--	Q40541	1894	2.1e-210	Mitogen-activated protein kinase kinase kinase NPK1 OS=Nicotiana tabacum OX=4097 GN=NPK1 PE=1 SV=1	PF15129//PF07714//PF00069	FAM150 family//Protein tyrosine and serine/threonine kinase//Protein kinase domain	GO:0045859//GO:0007165//GO:0006468	regulation of protein kinase activity//signal transduction//protein phosphorylation	GO:0004672//GO:0005524//GO:0030971//GO:0030298	protein kinase activity//ATP binding//receptor tyrosine kinase binding//receptor signaling protein tyrosine kinase activator activity	--	--	KOG0198	MEKK and related serine/threonine protein kinases
Cluster-12591.11328	242.200874608446	118.054827993375	1.0352	1.278e-06	5.401e-05	569	--	--	--	--	--	--	--	--	--	--	--	--	--	--	--	--	--	--	--	--	--	--	--	--	--	--	--	--
Cluster-12591.26286	30.1909733376534	95.6220977895397	-1.6709	1.3364e-06	5.6091e-05	1786	1334317280	PNT32326.1	1945	3.8e-215	hypothetical protein POPTR_006G183200 [Populus trichocarpa]	XM_002275648.4	XM_002275648	492	0	PREDICTED: Vitis vinifera serine carboxypeptidase 24 (LOC100265544), mRNA	K16297	SCPL-II	serine carboxypeptidase-like clade II	http://www.genome.jp/dbget-bin/www_bget?ko:K16297	Q9M099	1849	1.9e-205	Serine carboxypeptidase 24 OS=Arabidopsis thaliana OX=3702 GN=SCPL24 PE=1 SV=1	PF00450	Serine carboxypeptidase	GO:0006508	proteolysis	GO:0004185	serine-type carboxypeptidase activity	--	--	--	--
Cluster-7273.0	36.0467287813761	288.672240363185	-3.0008	1.3471e-06	5.6429e-05	1968	802588321	XP_012070822.1	199	1.2e-12	NEP1-interacting protein 1 isoform X3 [Jatropha curcas]	AM435277.2	AM435277	60	1.22963e-20	Vitis vinifera contig VV78X044672.8, whole genome shotgun sequence	--	--	--	--	Q9LUL6	160	1.5e-09	Putative RING-H2 finger protein ATL61 OS=Arabidopsis thaliana OX=3702 GN=ATL61 PE=3 SV=1	PF12861//PF05818//PF00097//PF10439//PF12906//PF10272//PF12678	Anaphase-promoting complex subunit 11 RING-H2 finger//Enterobacterial TraT complement resistance protein//Zinc finger, C3HC4 type (RING finger)//Bacteriocin class II with double-glycine leader peptide//RING-variant domain//Putative transmembrane protein precursor//RING-H2 zinc finger domain	GO:0016567//GO:0046999//GO:0042742	protein ubiquitination//regulation of conjugation//defense response to bacterium	GO:0061630//GO:0008270//GO:0046872//GO:0004842	ubiquitin protein ligase activity//zinc ion binding//metal ion binding//ubiquitin-protein transferase activity	GO:0019867//GO:0005680//GO:0016021	outer membrane//anaphase-promoting complex//integral component of membrane	--	--
Cluster-12591.17143	70.9250411793635	18.2650370963146	1.979	1.4085e-06	5.843e-05	1101	1098754128	XP_018840914.1	679	1.5e-68	PREDICTED: uncharacterized protein LOC109006174 [Juglans regia]	--	--	--	--	--	--	--	--	--	--	--	--	--	--	--	--	--	--	--	--	--	--	--
Cluster-12591.31214	422.202391070063	910.152010316583	-1.1102	1.4297e-06	5.9204e-05	2954	731430104	XP_010664880.1	1775	3.2e-195	PREDICTED: auxin efflux carrier component 6 [Vitis vinifera]	XM_010666578.2	XM_010666578	434	0	PREDICTED: Vitis vinifera auxin efflux carrier component 6 (LOC100250503), mRNA	--	--	--	--	Q9SQH6	1352	1.4e-147	Auxin efflux carrier component 6 OS=Arabidopsis thaliana OX=3702 GN=PIN6 PE=2 SV=2	PF03547	Membrane transport protein	GO:0055085	transmembrane transport	--	--	GO:0016021	integral component of membrane	--	--
Cluster-8163.0	52.7390734431507	5.03638672010938	3.3692	1.4339e-06	5.9278e-05	862	391738028	P0DI53.1	434	3.0e-40	RecName: Full=Casparian strip membrane protein 3; Short=MgCASP3	FQ387352.1	FQ387352	205	1.30908e-101	Vitis vinifera clone SS0AEB26YM13	--	--	--	--	P0DI53	434	1.1e-41	Casparian strip membrane protein 3 OS=Erythranthe guttata OX=4155 PE=2 SV=1	PF04961	Formiminotransferase-cyclodeaminase	GO:0044237	cellular metabolic process	GO:0003824	catalytic activity	--	--	--	--
Cluster-12591.22972	110.761130225128	248.754710272824	-1.171	1.4585e-06	6.0187e-05	390	731408518	XP_010656880.1	221	6.7e-16	PREDICTED: suppressor protein SRP40 [Vitis vinifera]	--	--	--	--	--	--	--	--	--	--	--	--	--	PF02881//PF08513	SRP54-type protein, helical bundle domain//LisH	GO:0006614	SRP-dependent cotranslational protein targeting to membrane	GO:0005525//GO:0005515	GTP binding//protein binding	--	--	--	--
Cluster-12591.13458	81.5529691158306	26.1469812506564	1.6414	1.5885e-06	6.493e-05	572	--	--	--	--	--	--	--	--	--	--	--	--	--	--	--	--	--	--	--	--	--	--	--	--	--	--	--	--
Cluster-12591.2013	87.5105290438977	266.657979282225	-1.6076	1.7912e-06	7.1913e-05	1949	471329058	AGI16386.1	1890	9.8e-209	flavonoid 3' hydroxylase [Ribes nigrum]	KC493689.1	KC493689	678	0	Ribes nigrum flavonoid 3' hydroxylase (F3H1) mRNA, complete cds	K05280	E1.14.13.21	flavonoid 3'-monooxygenase	http://www.genome.jp/dbget-bin/www_bget?ko:K05280	Q9SBQ9	1712	1.6e-189	Flavonoid 3'-monooxygenase OS=Petunia hybrida OX=4102 GN=CYP75B2 PE=2 SV=1	PF00570//PF00067	HRDC domain//Cytochrome P450	GO:0055114	oxidation-reduction process	GO:0016705//GO:0020037//GO:0005506//GO:0003676	oxidoreductase activity, acting on paired donors, with incorporation or reduction of molecular oxygen//heme binding//iron ion binding//nucleic acid binding	--	--	--	--
Cluster-11041.0	59.9927131328128	138.364296955768	-1.2102	1.7964e-06	7.2059e-05	2885	1343976704	XP_023872592.1	2672	3.1e-299	putative pentatricopeptide repeat-containing protein At2g01510 [Quercus suber]	XM_024016824.1	XM_024016824	667	0	PREDICTED: Quercus suber putative pentatricopeptide repeat-containing protein At2g01510 (LOC111985182), mRNA	--	--	--	--	Q9S7F4	2095	9.4e-234	Putative pentatricopeptide repeat-containing protein At2g01510 OS=Arabidopsis thaliana OX=3702 GN=PCMP-H36 PE=3 SV=1	PF04121//PF14432//PF17049	Nuclear pore protein 84 / 107//DYW family of nucleic acid deaminases//ATPase expression protein 1	GO:0006417	regulation of translation	GO:0045182//GO:0008270//GO:0017056	translation regulator activity//zinc ion binding//structural constituent of nuclear pore	GO:0005643	nuclear pore	--	--
Cluster-9805.0	109.192208858872	31.5224925622289	1.7919	2.0047e-06	7.8486e-05	1671	1344126034	PPD98552.1	402	2.9e-36	hypothetical protein GOBAR_DD04362 [Gossypium barbadense]	--	--	--	--	--	--	--	--	--	--	--	--	--	--	--	--	--	--	--	--	--	--	--
Cluster-12591.10544	100.475200871127	34.8038879110126	1.5223	2.3164e-06	8.9142e-05	438	--	--	--	--	--	XM_002266743.3	XM_002266743	67	3.31793e-25	PREDICTED: Vitis vinifera RNA-binding protein 24 (LOC100241327), transcript variant X2, mRNA	--	--	--	--	--	--	--	--	--	--	--	--	--	--	--	--	--	--
Cluster-12591.32840	25.4609373843832	118.927562582557	-2.233	2.4187e-06	9.2776e-05	436	1217024019	XP_021651758.1	217	2.2e-15	transcription factor PRE3-like [Hevea brasiliensis]	--	--	--	--	--	--	--	--	--	Q8GW32	199	1.0e-14	Transcription factor PRE6 OS=Arabidopsis thaliana OX=3702 GN=PRE6 PE=1 SV=1	PF14523//PF00715//PF00010//PF06009	Syntaxin-like protein//Interleukin 2//Helix-loop-helix DNA-binding domain//Laminin Domain II	GO:0008283//GO:0006955//GO:0007155//GO:0040007//GO:0007165	cell population proliferation//immune response//cell adhesion//growth//signal transduction	GO:0008083//GO:0005134//GO:0046983	growth factor activity//interleukin-2 receptor binding//protein dimerization activity	GO:0016020//GO:0005893//GO:0005576	membrane//interleukin-2 receptor complex//extracellular region	--	--
Cluster-12591.5675	41.2355878256601	108.441295825042	-1.3895	2.4968e-06	9.5303e-05	1695	1063523171	XP_017981874.1	371	1.2e-32	PREDICTED: homeobox-leucine zipper protein ATHB-6 [Theobroma cacao]	XM_022044984.1	XM_022044984	59	3.79826e-20	PREDICTED: Carica papaya homeobox-leucine zipper protein ATHB-6-like (LOC110816690), transcript variant X2, mRNA	K09338	HD-ZIP	homeobox-leucine zipper protein	http://www.genome.jp/dbget-bin/www_bget?ko:K09338	Q940J1	307	1.2e-26	Homeobox-leucine zipper protein ATHB-16 OS=Arabidopsis thaliana OX=3702 GN=ATHB-16 PE=2 SV=2	PF02183//PF06056//PF00046//PF05557//PF05920//PF01466//PF10255//PF06156	Homeobox associated leucine zipper//Putative ATPase subunit of terminase (gpP-like)//Homeodomain//Mitotic checkpoint protein//Homeobox KN domain//Skp1 family, dimerisation domain//RNA polymerase I-associated factor PAF67//Initiation control protein YabA	GO:0006260//GO:0006355//GO:0006511//GO:0006446//GO:0007094//GO:0019069	DNA replication//regulation of transcription, DNA-templated//ubiquitin-dependent protein catabolic process//regulation of translational initiation//mitotic spindle assembly checkpoint//viral capsid assembly	GO:0003743//GO:0043565//GO:0005524//GO:0003677	translation initiation factor activity//sequence-specific DNA binding//ATP binding//DNA binding	GO:0005852//GO:0005737//GO:0005840	eukaryotic translation initiation factor 3 complex//cytoplasm//ribosome	--	--
Cluster-12591.5502	87.0593381042154	184.485081756671	-1.0799	2.5309e-06	9.6223e-05	1480	1552195678	RVW53809.1	1247	2.7e-134	putative receptor-like protein kinase [Vitis vinifera]	XM_020555672.1	XM_020555672	444	0	PREDICTED: Prunus persica probable receptor-like protein kinase At1g80640 (LOC18792292), transcript variant X2, mRNA	K04733	IRAK4	interleukin-1 receptor-associated kinase 4	http://www.genome.jp/dbget-bin/www_bget?ko:K04733	Q0V7T5	775	5.6e-81	Probable receptor-like protein kinase At1g80640 OS=Arabidopsis thaliana OX=3702 GN=At1g80640 PE=2 SV=1	PF07714//PF07074//PF00069//PF06305	Protein tyrosine and serine/threonine kinase//Translocon-associated protein, gamma subunit (TRAP-gamma)//Protein kinase domain//Lipopolysaccharide assembly protein A domain	GO:0006468//GO:0006614	protein phosphorylation//SRP-dependent cotranslational protein targeting to membrane	GO:0004672//GO:0005524	protein kinase activity//ATP binding	GO:0005887//GO:0016021	integral component of plasma membrane//integral component of membrane	--	--
Cluster-12591.14070	2666.26413574209	927.499807947671	1.5234	2.5445e-06	9.6584e-05	3497	743806116	XP_011017831.1	2386	5.4e-266	PREDICTED: probable galactinol--sucrose galactosyltransferase 6 isoform X1 [Populus euphratica]	XM_012225806.2	XM_012225806	510	0	PREDICTED: Jatropha curcas probable galactinol--sucrose galactosyltransferase 6 (LOC105641289), transcript variant X3, mRNA	K06617	E2.4.1.82	raffinose synthase	http://www.genome.jp/dbget-bin/www_bget?ko:K06617	Q8RX87	2169	3.0e-242	Probable galactinol--sucrose galactosyltransferase 6 OS=Arabidopsis thaliana OX=3702 GN=RFS6 PE=2 SV=2	PF02532	Photosystem II reaction centre I protein (PSII 4.8 kDa protein)	GO:0015979	photosynthesis	--	--	GO:0016020//GO:0009539//GO:0009523	membrane//photosystem II reaction center//photosystem II	--	--
Cluster-12591.462	89.5954709023899	233.918845797495	-1.3875	2.7022e-06	0.00010175	779	1338467283	PON89287.1	200	3.6e-13	hypothetical protein TorRG33x02_149580 [Trema orientale]	--	--	--	--	--	--	--	--	--	--	--	--	--	--	--	--	--	--	--	--	--	--	--
Cluster-10937.0	34.6396182689216	95.3803668990552	-1.463	2.8328e-06	0.00010592	1135	1531829740	XP_027162317.1	573	3.0e-56	cyclin-U2-2 [Coffea eugenioides]	LT594788.1	LT594788	95	2.45052e-40	Theobroma cacao genome assembly, chromosome: I	--	--	--	--	Q9SHD3	481	5.2e-47	Cyclin-U2-1 OS=Arabidopsis thaliana OX=3702 GN=CYCU2-1 PE=1 SV=1	PF08613	Cyclin	GO:0000079	regulation of cyclin-dependent protein serine/threonine kinase activity	GO:0019901	protein kinase binding	--	--	--	--
Cluster-11239.0	15.251155130967	73.9102266362252	-2.291	2.9106e-06	0.00010831	584	557525133	ESR36439.1	288	1.7e-23	hypothetical protein CICLE_v10029642mg [Citrus clementina]	--	--	--	--	--	--	--	--	--	Q8W453	179	2.8e-12	Putative lipid-transfer protein DIR1 OS=Arabidopsis thaliana OX=3702 GN=DIR1 PE=1 SV=1	--	--	--	--	--	--	--	--	--	--
Cluster-12591.16162	11594.9320962994	2958.87366613697	1.9704	2.9649e-06	0.0001099	745	1343969416	XP_023927974.1	361	7.5e-32	major allergen Pru ar 1-like [Quercus suber]	--	--	--	--	--	--	--	--	--	P17642	298	5.7e-26	Pathogenesis-related protein STH-2 OS=Solanum tuberosum OX=4113 GN=STH-2 PE=2 SV=1	PF00407	Pathogenesis-related protein Bet v 1 family	GO:0006952	defense response	--	--	--	--	--	--
Cluster-12591.2848	165.853737519646	336.110633546617	-1.0219	3.2579e-06	0.0001188	2560	1353880948	PQP96275.1	463	3.8e-43	hypothetical protein Pyn_29081 [Prunus yedoensis var. nudiflora]	XM_007212166.2	XM_007212166	128	2.53956e-58	PREDICTED: Prunus persica acyl carrier protein 3, mitochondrial (LOC18779286), mRNA	K03955	NDUFAB1	NADH dehydrogenase (ubiquinone) 1 alpha/beta subcomplex 1	http://www.genome.jp/dbget-bin/www_bget?ko:K03955	Q9FGJ4	341	2.0e-30	Acyl carrier protein 3, mitochondrial OS=Arabidopsis thaliana OX=3702 GN=MTACP2 PE=1 SV=1	PF00825//PF04542	Ribonuclease P//Sigma-70 region 2	GO:0051252//GO:0008033//GO:0006355//GO:0006352	regulation of RNA metabolic process//tRNA processing//regulation of transcription, DNA-templated//DNA-templated transcription, initiation	GO:0000049//GO:0003700//GO:0004526	tRNA binding//DNA-binding transcription factor activity//ribonuclease P activity	GO:0005667//GO:0030677	transcription regulator complex//ribonuclease P complex	KOG1748	Acyl carrier protein/NADH-ubiquinone oxidoreductase, NDUFAB1/SDAP subunit
Cluster-12591.19828	174.82622959706	78.0571108693742	1.1731	3.3463e-06	0.00012156	608	--	--	--	--	--	--	--	--	--	--	--	--	--	--	--	--	--	--	--	--	--	--	--	--	--	--	--	--
Cluster-12591.24586	316.579202871792	148.465875485696	1.0875	3.4272e-06	0.00012412	2084	1201297634	OVA00574.1	280	5.2e-22	Tetraspanin/Peripherin [Macleaya cordata]	--	--	--	--	--	--	--	--	--	Q940P5	183	3.5e-12	Tetraspanin-19 OS=Arabidopsis thaliana OX=3702 GN=TOM2AH3 PE=2 SV=1	PF03609//PF03547	PTS system sorbose-specific iic component//Membrane transport protein	GO:0009401//GO:0055085	phosphoenolpyruvate-dependent sugar phosphotransferase system//transmembrane transport	--	--	GO:0016021	integral component of membrane	--	--
Cluster-12591.10141	33.3962235303423	96.9977040850379	-1.546	3.8704e-06	0.00013868	2050	984915224	AMC33029.1	805	6.7e-83	NADH dehydrogenase subunit 7 (mitochondrion) [Cannabis sativa]	NC_038052.1	NC_038052	1799	0	Bombax ceiba mitochondrion, complete genome	K03935	NDUFS2	NADH dehydrogenase (ubiquinone) Fe-S protein 2	http://www.genome.jp/dbget-bin/www_bget?ko:K03935	P93306	799	1.3e-83	NADH dehydrogenase [ubiquinone] iron-sulfur protein 2 OS=Arabidopsis thaliana OX=3702 GN=NAD7 PE=1 SV=2	PF00374//PF00346	Nickel-dependent hydrogenase//Respiratory-chain NADH dehydrogenase, 49 Kd subunit	GO:0055114	oxidation-reduction process	GO:0016151//GO:0051287//GO:0016651//GO:0048038	nickel cation binding//NAD binding//oxidoreductase activity, acting on NAD(P)H//quinone binding	--	--	KOG2870	NADH:ubiquinone oxidoreductase, NDUFS2/49 kDa subunit
Cluster-12591.10431	263.603567418636	118.546333534288	1.1494	4.1779e-06	0.00014813	848	1172587	P43311.1	210	2.7e-14	RecName: Full=Polyphenol oxidase, chloroplastic; Short=PPO; AltName: Full=Catechol oxidase; Flags: Precursor	XM_025133119.1	XM_025133119	87	5.07469e-36	PREDICTED: Cynara cardunculus var. scolymus polyphenol oxidase, chloroplastic-like (LOC112523496), mRNA	--	--	--	--	P43311	210	1.0e-15	Polyphenol oxidase, chloroplastic OS=Vitis vinifera OX=29760 PE=1 SV=1	PF03462//PF12143	PCRF domain//Protein of unknown function (DUF_B2219)	GO:0006570//GO:0006118//GO:0006415//GO:0055114	tyrosine metabolic process//obsolete electron transport//translational termination//oxidation-reduction process	GO:0004097	catechol oxidase activity	--	--	--	--
Cluster-12591.23381	246.663420787806	550.079241275536	-1.1592	4.2936e-06	0.00015178	1269	1573255491	RZC60721.1	1123	5.6e-120	hypothetical protein C5167_022488 [Papaver somniferum]	XM_002270308.4	XM_002270308	523	0	PREDICTED: Vitis vinifera HA11 H(+)-ATPase 11-like (LOC100241576), mRNA	K01535	PMA1, PMA2	H+-transporting ATPase	http://www.genome.jp/dbget-bin/www_bget?ko:K01535	P22180	1106	2.0e-119	Plasma membrane ATPase 1 OS=Solanum lycopersicum OX=4081 GN=LHA1 PE=2 SV=1	PF01197	Ribosomal protein L31	GO:0006412//GO:0042254	translation//ribosome biogenesis	GO:0003735	structural constituent of ribosome	GO:0005840	ribosome	--	--
Cluster-5809.0	47.2266868373907	128.790665986232	-1.4499	4.3997e-06	0.00015484	1256	1315972076	GAY35577.1	1060	1.1e-112	hypothetical protein CUMW_017140 [Citrus unshiu]	XM_024018649.1	XM_024018649	175	9.17799e-85	PREDICTED: Quercus suber uncharacterized LOC111986956 (LOC111986956), mRNA	--	--	--	--	--	--	--	--	PF02166//PF13947//PF12090	Androgen receptor//Wall-associated receptor kinase galacturonan-binding//Spt20 family	GO:0007165//GO:0006355//GO:0030521	signal transduction//regulation of transcription, DNA-templated//androgen receptor signaling pathway	GO:0004879//GO:0030247//GO:0003677//GO:0003712//GO:0005496	nuclear receptor activity//polysaccharide binding//DNA binding//transcription coregulator activity//steroid binding	GO:0000124//GO:0005634//GO:0005667	SAGA complex//nucleus//transcription regulator complex	--	--
Cluster-12591.18933	135.733879388453	56.9077724807243	1.258	4.5742e-06	0.00015967	610	--	--	--	--	--	--	--	--	--	--	--	--	--	--	--	--	--	--	--	--	--	--	--	--	--	--	--	--
Cluster-12591.3124	58.1820924292657	140.262926042087	-1.2732	4.7653e-06	0.00016537	2190	1098754862	XP_018841184.1	1599	6.1e-175	PREDICTED: polygalacturonase QRT3-like [Juglans regia]	XM_019571494.1	XM_019571494	183	5.77621e-89	PREDICTED: Lupinus angustifolius polygalacturonase QRT3-like (LOC109335355), mRNA	--	--	--	--	O49432	1361	9.2e-149	Polygalacturonase QRT3 OS=Arabidopsis thaliana OX=3702 GN=QRT3 PE=2 SV=1	--	--	--	--	--	--	--	--	--	--
Cluster-12591.6031	198.365737455911	90.2675512228192	1.1334	4.9246e-06	0.00017052	2392	1552273023	RVX15432.1	1746	6.0e-192	putative aspartyl protease [Vitis vinifera]	XM_024067807.1	XM_024067807	267	1.27408e-135	PREDICTED: Quercus suber probable aspartyl protease At4g16563 (LOC112034979), mRNA	--	--	--	--	Q940R4	1380	6.3e-151	Probable aspartyl protease At4g16563 OS=Arabidopsis thaliana OX=3702 GN=At4g16563 PE=2 SV=1	--	--	--	--	--	--	--	--	--	--
Cluster-12591.21815	10639.5914458195	2976.95501160536	1.8376	4.941e-06	0.00017084	808	1204897652	XP_021280814.1	533	9.2e-52	pathogenesis-related protein STH-2-like [Herrania umbratica]	--	--	--	--	--	--	--	--	--	P17642	394	4.6e-37	Pathogenesis-related protein STH-2 OS=Solanum tuberosum OX=4113 GN=STH-2 PE=2 SV=1	PF00407	Pathogenesis-related protein Bet v 1 family	GO:0006952	defense response	--	--	--	--	--	--
Cluster-12591.20757	74.4732828786958	202.543294259098	-1.4508	4.9976e-06	0.00017254	741	--	--	--	--	--	--	--	--	--	--	--	--	--	--	--	--	--	--	--	--	--	--	--	--	--	--	--	--
Cluster-12591.15503	153.264466444061	311.841179863569	-1.0221	5.1507e-06	0.00017692	2474	508706114	EOX98010.1	666	1.1e-66	Alpha/beta-Hydrolases superfamily protein, putative isoform 1 [Theobroma cacao]	NC_039740.1	NC_039740	79	4.25271e-31	Chrysosplenium aureobracteatum voucher KYI-2009032 chloroplast, complete genome	--	--	--	--	--	--	--	--	PF09238//PF02230//PF05577	Interleukin-4 receptor alpha chain, N-terminal//Phospholipase/Carboxylesterase//Serine carboxypeptidase S28	GO:0006508//GO:0002532//GO:0007165	proteolysis//production of molecular mediator involved in inflammatory response//signal transduction	GO:0004896//GO:0008236//GO:0016787	cytokine receptor activity//serine-type peptidase activity//hydrolase activity	GO:0016021	integral component of membrane	--	--
Cluster-12591.16473	121.010914968145	253.225085952329	-1.0714	5.1708e-06	0.00017749	1841	1173813868	XP_020533903.1	359	3.1e-31	translation initiation factor eIF-2B subunit beta [Jatropha curcas]	XM_020678244.1	XM_020678244	258	9.83292e-131	PREDICTED: Jatropha curcas translation initiation factor eIF-2B subunit beta (LOC105631212), transcript variant X5, mRNA	K03754	EIF2B2	translation initiation factor eIF-2B subunit beta	http://www.genome.jp/dbget-bin/www_bget?ko:K03754	Q54EY2	128	7.3e-06	Translation initiation factor eIF-2B subunit beta OS=Dictyostelium discoideum OX=44689 GN=eif2b2 PE=3 SV=1	PF01008	Initiation factor 2 subunit family	GO:0044237	cellular metabolic process	--	--	--	--	--	--
Cluster-12591.29818	415.277919452417	183.849219929631	1.1734	5.3968e-06	0.00018444	730	1338457897	PON80269.1	148	3.6e-07	Transmembrane protein, partial [Parasponia andersonii]	--	--	--	--	--	--	--	--	--	--	--	--	--	--	--	--	--	--	--	--	--	--	--
Cluster-12591.18451	84.8921722022586	597.908665501772	-2.8178	5.4863e-06	0.0001871	719	1130840499	GAV78325.1	409	2.0e-37	Ctr domain-containing protein [Cephalotus follicularis]	--	--	--	--	--	K14686	SLC31A1, CTR1	solute carrier family 31 (copper transporter), member 1	http://www.genome.jp/dbget-bin/www_bget?ko:K14686	Q39065	325	4.1e-29	Copper transporter 1 OS=Arabidopsis thaliana OX=3702 GN=COPT1 PE=2 SV=2	PF08437//PF04145	Glycosyl transferase family 8 C-terminal//Ctr copper transporter family	GO:0006825//GO:0009103//GO:0035434	copper ion transport//lipopolysaccharide biosynthetic process//copper ion transmembrane transport	GO:0005375//GO:0008918	copper ion transmembrane transporter activity//lipopolysaccharide 3-alpha-galactosyltransferase activity	GO:0016021	integral component of membrane	--	--
Cluster-12591.5018	15.7171165462801	66.8345077867109	-2.0907	5.5017e-06	0.00018749	1364	1204889151	XP_021276210.1	1068	1.4e-113	chitotriosidase-1-like [Herrania umbratica]	XM_016611123.1	XM_016611123	45	1.84544e-12	PREDICTED: Nicotiana tabacum chitotriosidase-1-like (LOC107789337), mRNA	K01183	E3.2.1.14	chitinase	http://www.genome.jp/dbget-bin/www_bget?ko:K01183	O81862	941	2.9e-100	Class V chitinase OS=Arabidopsis thaliana OX=3702 GN=ChiC PE=1 SV=1	PF00704	Glycosyl hydrolases family 18	GO:0005975	carbohydrate metabolic process	--	--	--	--	KOG2806	Chitinase
Cluster-12591.6587	327.952193793256	710.693556418356	-1.1159	5.5564e-06	0.00018908	2463	1552255789	RVX01081.1	2558	4.3e-286	Protein NSP-interacting kinase 2 [Vitis vinifera]	XM_002279962.3	XM_002279962	755	0	PREDICTED: Vitis vinifera LRR receptor-like serine/threonine-protein kinase RCH1 (LOC100247285), mRNA	--	--	--	--	Q9LYN8	577	8.4e-58	Leucine-rich repeat receptor protein kinase EMS1 OS=Arabidopsis thaliana OX=3702 GN=EMS1 PE=1 SV=1	PF00560//PF07714//PF00069//PF13855	Leucine Rich Repeat//Protein tyrosine and serine/threonine kinase//Protein kinase domain//Leucine rich repeat	GO:0006468	protein phosphorylation	GO:0004672//GO:0005524//GO:0005515	protein kinase activity//ATP binding//protein binding	--	--	--	--
Cluster-11219.0	82.7479877686858	29.5227880839045	1.4912	5.5907e-06	0.00018997	2525	1173851461	XP_020540989.1	1135	4.5e-121	receptor-like cytosolic serine/threonine-protein kinase RBK2 [Jatropha curcas]	XM_021756640.1	XM_021756640	336	5.91748e-174	PREDICTED: Manihot esculenta receptor-like cytosolic serine/threonine-protein kinase RBK2 (LOC110614947), mRNA	K04733	IRAK4	interleukin-1 receptor-associated kinase 4	http://www.genome.jp/dbget-bin/www_bget?ko:K04733	Q8RXC8	932	5.9e-99	Receptor-like cytosolic serine/threonine-protein kinase RBK2 OS=Arabidopsis thaliana OX=3702 GN=RBK2 PE=1 SV=1	PF07714//PF00069//PF15798	Protein tyrosine and serine/threonine kinase//Protein kinase domain//Proline-rich AKT1 substrate 1	GO:0006468//GO:0032007//GO:0048011	protein phosphorylation//negative regulation of TOR signaling//neurotrophin TRK receptor signaling pathway	GO:0004672//GO:0005524	protein kinase activity//ATP binding	--	--	--	--
Cluster-12591.24541	33.3179015423395	95.8613900675419	-1.5334	6.238e-06	0.00020941	524	225450579	XP_002277733.1	538	1.6e-52	PREDICTED: pentatricopeptide repeat-containing protein At4g01990, mitochondrial [Vitis vinifera]	--	--	--	--	--	--	--	--	--	Q93WC5	277	1.1e-23	Pentatricopeptide repeat-containing protein At4g01990, mitochondrial OS=Arabidopsis thaliana OX=3702 GN=At4g01990 PE=2 SV=1	PF01867	CRISPR associated protein Cas1	GO:0043571//GO:0051607	maintenance of CRISPR repeat elements//defense response to virus	GO:0004519//GO:0046872//GO:0003676	endonuclease activity//metal ion binding//nucleic acid binding	--	--	--	--
Cluster-12591.659	5.61517681335602	57.4148219374927	-3.358	6.4663e-06	0.00021631	1611	--	--	--	--	--	XM_021812019.1	XM_021812019	51	1.00977e-15	PREDICTED: Hevea brasiliensis early nodulin-93-like (LOC110655625), mRNA	--	--	--	--	--	--	--	--	PF03855	M-factor	GO:0007165	signal transduction	GO:0000772	mating pheromone activity	--	--	--	--
Cluster-4257.1	44.2804454585138	8.60261888639773	2.3608	6.5136e-06	0.00021774	550	--	--	--	--	--	--	--	--	--	--	--	--	--	--	--	--	--	--	--	--	--	--	--	--	--	--	--	--
Cluster-12884.0	57.0993602178665	132.727469861262	-1.2176	6.5548e-06	0.00021865	1794	508783735	EOY30991.1	666	7.7e-67	Zinc finger family protein, putative isoform 1 [Theobroma cacao]	XM_017756111.1	XM_017756111	100	6.50059e-43	PREDICTED: Gossypium arboreum zinc finger CCCH domain-containing protein 39 (LOC108457129), transcript variant X2, mRNA	--	--	--	--	Q9LT81	450	3.3e-43	Zinc finger CCCH domain-containing protein 39 OS=Arabidopsis thaliana OX=3702 GN=At3g19360 PE=2 SV=1	PF00642//PF08352	Zinc finger C-x8-C-x5-C-x3-H type (and similar)//Oligopeptide/dipeptide transporter, C-terminal region	GO:0015833	peptide transport	GO:0005524//GO:0046872//GO:0000166	ATP binding//metal ion binding//nucleotide binding	--	--	--	--
Cluster-11783.0	64.0500385101838	157.989533205583	-1.3069	6.5935e-06	0.00021948	3005	731389281	XP_010649927.1	3129	0.0e+00	PREDICTED: probable RNA helicase SDE3 [Vitis vinifera]	XM_024019187.1	XM_024019187	585	0	PREDICTED: Quercus suber probable RNA helicase SDE3 (LOC111987468), transcript variant X1, mRNA	K18422	MOV10	helicase MOV-10	http://www.genome.jp/dbget-bin/www_bget?ko:K18422	Q8GYD9	2873	0.0e+00	Probable RNA helicase SDE3 OS=Arabidopsis thaliana OX=3702 GN=SDE3 PE=1 SV=1	PF00004//PF02562//PF01637//PF13361//PF11654//PF04911//PF05970//PF04851//PF00580	ATPase family associated with various cellular activities (AAA)//PhoH-like protein//ATPase domain predominantly from Archaea//UvrD-like helicase C-terminal domain//Non-classical export protein 1//ATP synthase j chain//PIF1-like helicase//Type III restriction enzyme, res subunit//UvrD/REP helicase N-terminal domain	GO:0000723//GO:0015986//GO:0009306//GO:0006281	telomere maintenance//ATP synthesis coupled proton transport//protein secretion//DNA repair	GO:0003677//GO:0003678//GO:0016787//GO:0005524//GO:0015078	DNA binding//DNA helicase activity//hydrolase activity//ATP binding//proton transmembrane transporter activity	GO:0005657//GO:0045263	replication fork//proton-transporting ATP synthase complex, coupling factor F(o)	KOG1802	RNA helicase nonsense mRNA reducing factor (pNORF1)
Cluster-12591.33058	117.802140051314	313.285276189722	-1.4144	6.7954e-06	0.00022572	1698	1344059833	XP_023913430.1	1602	2.1e-175	3-ketoacyl-CoA synthase 6-like [Quercus suber]	--	--	--	--	--	K15397	KCS	3-ketoacyl-CoA synthase	http://www.genome.jp/dbget-bin/www_bget?ko:K15397	Q9XF43	1130	4.4e-122	3-ketoacyl-CoA synthase 6 OS=Arabidopsis thaliana OX=3702 GN=CUT1 PE=1 SV=1	PF08545//PF08392	3-Oxoacyl-[acyl-carrier-protein (ACP)] synthase III//FAE1/Type III polyketide synthase-like protein	GO:0006633//GO:0042967	fatty acid biosynthetic process//obsolete acyl-carrier-protein biosynthetic process	GO:0004315//GO:0016747	3-oxoacyl-[acyl-carrier-protein] synthase activity//transferase activity, transferring acyl groups other than amino-acyl groups	GO:0005835//GO:0016020	fatty acid synthase complex//membrane	--	--
Cluster-12591.19437	119.493848304098	40.5677500445774	1.5603	6.8701e-06	0.00022756	1030	1269906445	XP_022764623.1	482	9.6e-46	probable O-methyltransferase 3 [Durio zibethinus]	XM_002517788.3	XM_002517788	35	5.00711e-07	PREDICTED: Ricinus communis trans-resveratrol di-O-methyltransferase (LOC8269104), mRNA	K16040	ROMT	trans-resveratrol di-O-methyltransferase	http://www.genome.jp/dbget-bin/www_bget?ko:K16040	B0ZB57	445	7.1e-43	Probable O-methyltransferase 3 OS=Humulus lupulus OX=3486 GN=OMT3 PE=2 SV=1	PF00891//PF08100	O-methyltransferase domain//Dimerisation domain	--	--	GO:0046983//GO:0008171	protein dimerization activity//O-methyltransferase activity	--	--	--	--
Cluster-9140.0	27.9306873523652	1.13102996235785	4.4168	6.9645e-06	0.00023005	584	1035899182	OAY28783.1	335	6.0e-29	hypothetical protein MANES_15G094100 [Manihot esculenta]	XM_022861535.1	XM_022861535	49	4.57536e-15	PREDICTED: Durio zibethinus epidermis-specific secreted glycoprotein EP1-like (LOC111275907), mRNA	--	--	--	--	Q9ZVA5	228	5.9e-18	EP1-like glycoprotein 4 OS=Arabidopsis thaliana OX=3702 GN=At1g78860 PE=3 SV=1	PF00954	S-locus glycoprotein domain	GO:0048544	recognition of pollen	--	--	--	--	--	--
Cluster-12591.143	107.550626209441	223.172204339889	-1.0566	7.193e-06	0.0002366	1819	1130855993	GAV64203.1	2240	2.4e-249	DHquinase_I domain-containing protein/Shikimate_DH domain-containing protein/Shikimate_dh_N domain-containing protein [Cephalotus follicularis]	XM_024062730.1	XM_024062730	630	0	PREDICTED: Quercus suber bifunctional 3-dehydroquinate dehydratase/shikimate dehydrogenase, chloroplastic-like (LOC112030050), mRNA	K13832	aroDE, DHQ-SDH	3-dehydroquinate dehydratase / shikimate dehydrogenase	http://www.genome.jp/dbget-bin/www_bget?ko:K13832	Q9SQT8	1671	8.7e-185	Bifunctional 3-dehydroquinate dehydratase/shikimate dehydrogenase, chloroplastic OS=Arabidopsis thaliana OX=3702 GN=EMB3004 PE=1 SV=1	PF03435//PF03446//PF08501//PF01487//PF07992//PF02826	Saccharopine dehydrogenase NADP binding domain//NAD binding domain of 6-phosphogluconate dehydrogenase//Shikimate dehydrogenase substrate binding domain//Type I 3-dehydroquinase//Pyridine nucleotide-disulphide oxidoreductase//D-isomer specific 2-hydroxyacid dehydrogenase, NAD binding domain	GO:0006571//GO:0009094//GO:0055114//GO:0000162	tyrosine biosynthetic process//L-phenylalanine biosynthetic process//oxidation-reduction process//tryptophan biosynthetic process	GO:0016491//GO:0003855//GO:0004764//GO:0051287//GO:0050661	oxidoreductase activity//3-dehydroquinate dehydratase activity//shikimate 3-dehydrogenase (NADP+) activity//NAD binding//NADP binding	--	--	KOG0692	Pentafunctional AROM protein
Cluster-12591.25650	141.247791652155	63.2499338065178	1.1537	7.523e-06	0.00024524	4028	1344004851	XP_023884828.1	2370	4.5e-264	uncharacterized protein LOC111997023 [Quercus suber]	LC360672.1	LC360672	87	2.48455e-35	Saxifraga acerifolia DNA, microsatellite: Sacer_956, complete sequence	--	--	--	--	--	--	--	--	PF02209//PF09028//PF02465//PF00957//PF05399	Villin headpiece domain//Mac 1//Flagellar hook-associated protein 2 N-terminus//Synaptobrevin//Ectropic viral integration site 2A protein (EVI2A)	GO:0007010//GO:0016192	cytoskeleton organization//vesicle-mediated transport	GO:0008233//GO:0003779	peptidase activity//actin binding	GO:0009424//GO:0016021	bacterial-type flagellum hook//integral component of membrane	--	--
Cluster-7070.0	238.982265033167	113.787865273047	1.0682	7.5906e-06	0.00024694	1206	1269949621	XP_022724568.1	179	1.5e-10	agamous-like MADS-box protein AGL29 [Durio zibethinus]	--	--	--	--	--	--	--	--	--	--	--	--	--	--	--	--	--	--	--	--	--	--	--
Cluster-12591.14551	80.3436738143768	205.703949839434	-1.3543	7.672e-06	0.00024907	1299	1531822104	XP_027158658.1	873	5.5e-91	secoisolariciresinol dehydrogenase-like [Coffea eugenioides]	--	--	--	--	--	--	--	--	--	Q94KL8	689	4.6e-71	Secoisolariciresinol dehydrogenase (Fragment) OS=Podophyllum peltatum OX=35933 PE=1 SV=1	PF01370//PF01073//PF02737//PF00107	NAD dependent epimerase/dehydratase family//3-beta hydroxysteroid dehydrogenase/isomerase family//3-hydroxyacyl-CoA dehydrogenase, NAD binding domain//Zinc-binding dehydrogenase	GO:0055114//GO:0006550//GO:0006633//GO:0018874//GO:0008209//GO:0006631//GO:0006554//GO:0008207//GO:0006574//GO:0006568//GO:0006694//GO:0006552//GO:0008210	oxidation-reduction process//isoleucine catabolic process//fatty acid biosynthetic process//benzoate metabolic process//androgen metabolic process//fatty acid metabolic process//lysine catabolic process//C21-steroid hormone metabolic process//valine catabolic process//tryptophan metabolic process//steroid biosynthetic process//leucine catabolic process//estrogen metabolic process	GO:0003854//GO:0003857//GO:0003824//GO:0016491//GO:0016616//GO:0050662	3-beta-hydroxy-delta5-steroid dehydrogenase activity//3-hydroxyacyl-CoA dehydrogenase activity//catalytic activity//oxidoreductase activity//oxidoreductase activity, acting on the CH-OH group of donors, NAD or NADP as acceptor//obsolete coenzyme binding	--	--	--	--
Cluster-11205.0	69.2325895509753	154.047171727699	-1.158	7.7434e-06	0.00025097	1991	1585674501	XP_028111455.1	1854	1.5e-204	pentatricopeptide repeat-containing protein At1g71060, mitochondrial [Camellia sinensis]	XM_028255654.1	XM_028255654	568	0	PREDICTED: Camellia sinensis pentatricopeptide repeat-containing protein At1g71060, mitochondrial (LOC114309830), mRNA	--	--	--	--	Q9C9A2	1605	4.3e-177	Pentatricopeptide repeat-containing protein At1g71060, mitochondrial OS=Arabidopsis thaliana OX=3702 GN=At1g71060 PE=2 SV=1	PF03588	Leucyl/phenylalanyl-tRNA protein transferase	GO:0030163	protein catabolic process	GO:0008914	leucyltransferase activity	--	--	--	--
Cluster-12591.7155	109.467582263498	35.6586208752351	1.6187	7.889e-06	0.00025489	1301	--	--	--	--	--	LT594796.1	LT594796	53	6.27866e-17	Theobroma cacao genome assembly, chromosome: IX	--	--	--	--	--	--	--	--	--	--	--	--	--	--	--	--	--	--
Cluster-12591.24073	215.942614585839	104.3936812047	1.0438	7.9981e-06	0.0002574	1324	1281004390	XP_022986081.1	258	1.2e-19	uncharacterized protein LOC111483938 [Cucurbita maxima]	--	--	--	--	--	--	--	--	--	--	--	--	--	--	--	--	--	--	--	--	--	--	--
Cluster-12591.7535	126.798384592415	296.277061016279	-1.2289	7.9993e-06	0.0002574	1542	225425009	XP_002267464.1	1290	2.9e-139	PREDICTED: DNA-directed RNA polymerase 1, mitochondrial [Vitis vinifera]	XM_002267428.3	XM_002267428	362	0	PREDICTED: Vitis vinifera DNA-directed RNA polymerase 1, mitochondrial (LOC100263361), mRNA	K10908	POLRMT, RPO41	DNA-directed RNA polymerase, mitochondrial	http://www.genome.jp/dbget-bin/www_bget?ko:K10908	Q93Y94	1137	6.1e-123	DNA-directed RNA polymerase 1, mitochondrial OS=Nicotiana sylvestris OX=4096 GN=RPOT1 PE=2 SV=1	--	--	--	--	--	--	--	--	--	--
Cluster-12591.2694	84.3420726916697	25.1632706943185	1.7546	8.1506e-06	0.00026174	3133	1105488817	XP_010649677.2	2632	1.4e-294	PREDICTED: pleiotropic drug resistance protein 3 [Vitis vinifera]	XM_024029850.1	XM_024029850	911	0	PREDICTED: Quercus suber pleiotropic drug resistance protein 3-like (LOC111997722), transcript variant X1, mRNA	--	--	--	--	Q5W274	2130	8.9e-238	Pleiotropic drug resistance protein 3 OS=Nicotiana tabacum OX=4097 GN=PDR3 PE=2 SV=1	PF03193//PF01061//PF13304//PF00005	RsgA GTPase//ABC-2 type transporter//AAA domain, putative AbiEii toxin, Type IV TA system//ABC transporter	--	--	GO:0016887//GO:0005524//GO:0005525//GO:0003924	ATPase activity//ATP binding//GTP binding//GTPase activity	GO:0016020	membrane	--	--
Cluster-12591.12245	28.7296041057719	80.1076439423392	-1.4781	8.3743e-06	0.00026819	1231	1585771526	XP_028080573.1	1191	7.0e-128	pentatricopeptide repeat-containing protein At4g17616-like [Camellia sinensis]	XM_010664398.2	XM_010664398	270	1.39177e-137	PREDICTED: Vitis vinifera pentatricopeptide repeat-containing protein At4g17616 (LOC100853585), mRNA	--	--	--	--	B3H672	770	1.8e-80	Pentatricopeptide repeat-containing protein At4g17616 OS=Arabidopsis thaliana OX=3702 GN=At4g17616 PE=2 SV=1	PF07578	Lipid A Biosynthesis N-terminal domain	GO:0009245	lipid A biosynthetic process	GO:0008915	lipid-A-disaccharide synthase activity	--	--	--	--
Cluster-12591.16004	108.100995687375	294.108713101516	-1.4489	8.4434e-06	0.00026986	2830	697104857	XP_009606234.1	1361	3.1e-147	PREDICTED: GDSL esterase/lipase At2g04570-like [Nicotiana tomentosiformis]	XM_009806383.1	XM_009806383	254	2.54595e-128	PREDICTED: Nicotiana sylvestris GDSL esterase/lipase At4g26790-like (LOC104249872), mRNA	--	--	--	--	Q67ZI9	1215	1.0e-131	GDSL esterase/lipase At2g42990 OS=Arabidopsis thaliana OX=3702 GN=At2g42990 PE=2 SV=1	PF06072//PF00657	Alphaherpesvirus tegument protein US9//GDSL-like Lipase/Acylhydrolase	GO:0075733	intracellular transport of virus	GO:0016788	hydrolase activity, acting on ester bonds	--	--	--	--
Cluster-12591.22634	104.175846066416	253.481575546307	-1.288	8.6777e-06	0.00027641	947	694404916	XP_009377319.1	1309	1.1e-141	PREDICTED: ubiquitin carboxyl-terminal hydrolase 14-like isoform X1 [Pyrus x bretschneideri]	XM_009379045.2	XM_009379045	430	0	PREDICTED: Pyrus x bretschneideri ubiquitin carboxyl-terminal hydrolase 14-like (LOC103965942), transcript variant X2, mRNA	K11836	USP5_13, UBP14	ubiquitin carboxyl-terminal hydrolase 5/13	http://www.genome.jp/dbget-bin/www_bget?ko:K11836	Q8L6Y1	1219	1.2e-132	Ubiquitin carboxyl-terminal hydrolase 14 OS=Arabidopsis thaliana OX=3702 GN=UBP14 PE=1 SV=1	PF02148	Zn-finger in ubiquitin-hydrolases and other protein	--	--	GO:0008270	zinc ion binding	--	--	KOG0944	Ubiquitin-specific protease UBP14
Cluster-10979.0	61.1443395555974	154.168649163902	-1.3422	8.7498e-06	0.00027834	1403	587853362	EXB43468.1	570	8.2e-56	hypothetical protein L484_006531 [Morus notabilis]	XM_012224855.2	XM_012224855	100	5.06188e-43	PREDICTED: Jatropha curcas HVA22-like protein a (LOC105640519), mRNA	K17279	REEP5_6	receptor expression-enhancing protein 5/6	http://www.genome.jp/dbget-bin/www_bget?ko:K17279	Q9S7V4	486	1.7e-47	HVA22-like protein a OS=Arabidopsis thaliana OX=3702 GN=HVA22A PE=2 SV=1	--	--	--	--	--	--	--	--	KOG1725	Protein involved in membrane traffic (YOP1/TB2/DP1/HVA22 family)
Cluster-12591.30966	208.721750185464	95.6838666227882	1.1218	9.1522e-06	0.00028977	1348	1552244221	RVW91465.1	193	4.1e-12	hypothetical protein CK203_038617 [Vitis vinifera]	--	--	--	--	--	--	--	--	--	--	--	--	--	PF05210	Sprouty protein (Spry)	GO:0007275//GO:0009966	multicellular organism development//regulation of signal transduction	--	--	GO:0016020	membrane	--	--
Cluster-12591.33743	129.754362621986	40.056522837357	1.6939	9.315e-06	0.00029434	893	698446155	XP_009768843.1	875	2.2e-91	PREDICTED: germin-like protein subfamily T member 2 [Nicotiana sylvestris]	XM_016027228.2	XM_016027228	138	2.38785e-64	PREDICTED: Ziziphus jujuba germin-like protein subfamily T member 2 (LOC107418529), mRNA	--	--	--	--	Q9LMC9	648	1.8e-66	Germin-like protein subfamily T member 2 OS=Arabidopsis thaliana OX=3702 GN=At1g18980 PE=2 SV=1	PF00190	Cupin	--	--	GO:0045735	nutrient reservoir activity	--	--	--	--
Cluster-12591.9476	208.879292939519	99.7032197574534	1.0609	1.0627e-05	0.00033029	4401	1585729261	XP_028060720.1	660	9.4e-66	lachrymatory-factor synthase-like [Camellia sinensis]	XM_007012996.2	XM_007012996	101	4.48204e-43	PREDICTED: Theobroma cacao lachrymatory-factor synthase (LOC18588528), mRNA	--	--	--	--	P59082	234	8.9e-18	Lachrymatory-factor synthase OS=Allium cepa OX=4679 GN=LFS PE=1 SV=1	PF00407	Pathogenesis-related protein Bet v 1 family	GO:0006952	defense response	--	--	--	--	--	--
Cluster-12591.25014	255.543719179636	543.931985028937	-1.0924	1.076e-05	0.00033375	2704	1009134173	XP_015884300.1	2203	6.9e-245	protein CYPRO4 [Ziziphus jujuba]	XM_002284696.3	XM_002284696	620	0	PREDICTED: Vitis vinifera protein CYPRO4 (LOC100250552), mRNA	--	--	--	--	P40781	1626	2.1e-179	Protein CYPRO4 OS=Cynara cardunculus OX=4265 GN=CYPRO4 PE=2 SV=1	PF00400	WD domain, G-beta repeat	--	--	GO:0005515	protein binding	--	--	KOG2395	Protein involved in vacuole import and degradation
Cluster-12591.6128	46.9942322545749	9.51947996943576	2.3202	1.0941e-05	0.00033872	896	557538772	ESR49816.1	403	1.2e-36	hypothetical protein CICLE_v10030746mg [Citrus clementina]	MG560141.1	MG560141	35	4.33414e-07	Triticum aestivum gamma gliadin-B1, gamma gliadin-B2, delta gliadin-B1, gamma gliadin-B4, gamma gliadin-B6, omega gliadin-B3, omega gliadin-B6, LMW-B2, and LMW-B3 genes, complete cds	--	--	--	--	Q9LP24	160	6.9e-10	Probable leucine-rich repeat receptor-like protein kinase At1g35710 OS=Arabidopsis thaliana OX=3702 GN=At1g35710 PE=1 SV=1	PF00069//PF01566//PF07714	Protein kinase domain//Natural resistance-associated macrophage protein//Protein tyrosine and serine/threonine kinase	GO:0030001//GO:0006468	metal ion transport//protein phosphorylation	GO:0046873//GO:0004672//GO:0005524	metal ion transmembrane transporter activity//protein kinase activity//ATP binding	GO:0016020	membrane	--	--
Cluster-12591.1072	70.9137493202174	200.135498195852	-1.4985	1.1111e-05	0.00034286	1643	1269939048	XP_022718837.1	659	4.6e-66	plant cysteine oxidase 2-like [Durio zibethinus]	XM_022988113.1	XM_022988113	116	7.57958e-52	PREDICTED: Olea europaea var. sylvestris plant cysteine oxidase 2-like (LOC111367300), mRNA	K10712	ADO	cysteamine dioxygenase	http://www.genome.jp/dbget-bin/www_bget?ko:K10712	Q8LGJ5	477	2.2e-46	Plant cysteine oxidase 2 OS=Arabidopsis thaliana OX=3702 GN=PCO2 PE=1 SV=1	PF07847	PCO_ADO	GO:0055114	oxidation-reduction process	GO:0016702	oxidoreductase activity, acting on single donors with incorporation of molecular oxygen, incorporation of two atoms of oxygen	--	--	--	--
Cluster-12591.6729	191.718745448583	400.345009323371	-1.0629	1.1286e-05	0.00034749	2302	565356504	XP_006345104.1	750	1.8e-76	PREDICTED: alpha-1,4-glucan-protein synthase [UDP-forming] 2-like [Solanum tuberosum]	XM_024329854.1	XM_024329854	278	9.40651e-142	PREDICTED: Rosa chinensis probable UDP-arabinopyranose mutase 2 (LOC112190422), transcript variant X2, mRNA	K13379	RGP, UTM	reversibly glycosylated polypeptide / UDP-arabinopyranose mutase	http://www.genome.jp/dbget-bin/www_bget?ko:K13379	Q9SRT9	731	1.1e-75	UDP-arabinopyranose mutase 1 OS=Arabidopsis thaliana OX=3702 GN=RGP1 PE=1 SV=1	--	--	--	--	--	--	--	--	--	--
Cluster-803.0	37.1472642963288	0.682630348465296	5.7523	1.195e-05	0.00036468	859	1338455631	PON78046.1	499	8.6e-48	Casparian strip membrane protein [Parasponia andersonii]	XM_002323374.2	XM_002323374	119	8.36623e-54	PREDICTED: Populus trichocarpa casparian strip membrane protein 2 (LOC7469972), mRNA	--	--	--	--	B9HBX2	483	2.3e-47	Casparian strip membrane protein 1 OS=Populus trichocarpa OX=3694 GN=POPTRDRAFT_763057 PE=2 SV=1	--	--	--	--	--	--	--	--	--	--
Cluster-12591.9350	102.130568272937	34.6399849256794	1.5722	1.2157e-05	0.00036981	1676	--	--	--	--	--	--	--	--	--	--	--	--	--	--	--	--	--	--	PF03352	Methyladenine glycosylase	GO:0006284	base-excision repair	GO:0008725	DNA-3-methyladenine glycosylase activity	--	--	--	--
Cluster-12591.3666	11.604411742558	61.3687245478826	-2.4202	1.3011e-05	0.00039222	621	--	--	--	--	--	--	--	--	--	--	--	--	--	--	--	--	--	--	--	--	--	--	--	--	--	--	--	--
Cluster-12591.4100	15.557014372562	54.8251785538191	-1.8195	1.3179e-05	0.00039633	735	566162731	XP_006385822.1	535	4.9e-52	stellacyanin [Populus trichocarpa]	XM_016022171.2	XM_016022171	98	3.35523e-42	PREDICTED: Ziziphus jujuba mavicyanin-like (LOC107414073), mRNA	--	--	--	--	Q41001	290	4.8e-25	Blue copper protein OS=Pisum sativum OX=3888 PE=2 SV=1	PF02298	Plastocyanin-like domain	GO:0006118	obsolete electron transport	GO:0009055	electron transfer activity	--	--	--	--
Cluster-12591.32245	17.8385138206459	94.7062763699592	-2.4206	1.3429e-05	0.00040205	724	1344062084	XP_023914604.1	587	4.5e-58	dirigent protein 23-like [Quercus suber]	--	--	--	--	--	--	--	--	--	Q9SS03	443	8.5e-43	Dirigent protein 21 OS=Arabidopsis thaliana OX=3702 GN=DIR21 PE=3 SV=1	--	--	--	--	--	--	--	--	--	--
Cluster-12591.14806	284.645844680762	119.4527122449	1.2537	1.3632e-05	0.0004071	474	1098813127	XP_018812671.1	178	7.9e-11	PREDICTED: probable LRR receptor-like serine/threonine-protein kinase At1g53430 [Juglans regia]	XM_024596430.1	XM_024596430	38	4.77282e-09	PREDICTED: Populus trichocarpa probable LRR receptor-like serine/threonine-protein kinase At1g53440 (LOC112326795), mRNA	--	--	--	--	--	--	--	--	PF03172	HSR domain	--	--	--	--	GO:0005634	nucleus	--	--
Cluster-12591.1865	312.008148385316	656.364344054982	-1.074	1.3769e-05	0.00041067	2470	1009108933	XP_015887417.1	1568	2.7e-171	U-box domain-containing protein 14-like [Ziziphus jujuba]	XM_016031931.2	XM_016031931	409	0	PREDICTED: Ziziphus jujuba U-box domain-containing protein 14-like (LOC107422474), transcript variant X2, mRNA	--	--	--	--	Q9CAG5	305	2.9e-26	U-box domain-containing protein 7 OS=Arabidopsis thaliana OX=3702 GN=PUB7 PE=2 SV=1	PF00514	Armadillo/beta-catenin-like repeat	--	--	GO:0005515	protein binding	--	--	--	--
Cluster-12591.4087	53.5495724418207	139.598840922613	-1.3905	1.3857e-05	0.00041305	1808	1104514731	XP_019076929.1	757	2.2e-77	PREDICTED: F-box/FBD/LRR-repeat protein At1g13570 isoform X1 [Vitis vinifera]	--	--	--	--	--	--	--	--	--	Q9FZ70	514	1.2e-50	F-box/FBD/LRR-repeat protein At1g13570 OS=Arabidopsis thaliana OX=3702 GN=At1g13570 PE=2 SV=1	PF00646//PF02532//PF13516//PF13855//PF00560//PF08046	F-box domain//Photosystem II reaction centre I protein (PSII 4.8 kDa protein)//Leucine Rich repeat//Leucine rich repeat//Leucine Rich Repeat//IlvGEDA operon leader peptide	GO:0009082//GO:0015979	branched-chain amino acid biosynthetic process//photosynthesis	GO:0005515	protein binding	GO:0009539//GO:0009523//GO:0016020	photosystem II reaction center//photosystem II//membrane	--	--
Cluster-12591.18351	116.486237501192	294.623660193006	-1.3411	1.3913e-05	0.00041418	1566	1484662722	XP_026442796.1	481	1.9e-45	histone H2A variant 1-like [Papaver somniferum]	XM_018989020.1	XM_018989020	147	4.22224e-69	PREDICTED: Juglans regia histone H2A variant 1-like (LOC109008789), mRNA	K11251	H2A	histone H2A	http://www.genome.jp/dbget-bin/www_bget?ko:K11251	Q8S857	469	1.8e-45	Probable histone H2A variant 2 OS=Oryza sativa subsp. japonica OX=39947 GN=Os10g0418000 PE=2 SV=1	--	--	--	--	--	--	--	--	KOG1757	Histone 2A
Cluster-12591.14000	635.250985248003	304.688090975086	1.0611	1.5101e-05	0.00044423	2354	1334303370	PNT18420.1	1089	9.0e-116	hypothetical protein POPTR_010G241000 [Populus trichocarpa]	XM_024173802.1	XM_024173802	318	5.5898e-164	PREDICTED: Morus notabilis cationic amino acid transporter 7, chloroplastic (LOC21401350), mRNA	--	--	--	--	Q9SQZ0	921	1.0e-97	Cationic amino acid transporter 7, chloroplastic OS=Arabidopsis thaliana OX=3702 GN=CAT7 PE=3 SV=1	PF00324//PF13520//PF01988//PF02687	Amino acid permease//Amino acid permease//VIT family//FtsX-like permease family	GO:0055085//GO:0006828//GO:0030026	transmembrane transport//manganese ion transport//cellular manganese ion homeostasis	GO:0005384//GO:0022857	manganese ion transmembrane transporter activity//transmembrane transporter activity	GO:0016020	membrane	KOG1286	Amino acid transporters
Cluster-5314.0	47.0207679976114	131.61638407692	-1.4931	1.5832e-05	0.00046317	2569	1552258070	RVX02982.1	1489	4.1e-162	Protein gamma response 1 [Vitis vinifera]	XM_010661032.2	XM_010661032	296	1.03662e-151	PREDICTED: Vitis vinifera protein gamma response 1 (LOC100855359), transcript variant X2, mRNA	K13096	SF4	splicing factor 4	http://www.genome.jp/dbget-bin/www_bget?ko:K13096	Q9ZRT1	782	1.5e-81	Protein gamma response 1 OS=Arabidopsis thaliana OX=3702 GN=GR1 PE=1 SV=2	PF05531//PF08573	Nucleopolyhedrovirus P10 protein//DNA repair protein endonuclease SAE2/CtIP C-terminus	GO:0006281	DNA repair	GO:0004519	endonuclease activity	GO:0019028	viral capsid	--	--
Cluster-12591.7368	79.5152845669512	202.077290499056	-1.3508	1.6433e-05	0.00047771	2852	719978677	XP_010249239.1	1424	1.6e-154	PREDICTED: histone-lysine N-methyltransferase, H3 lysine-9 specific SUVH4 isoform X4 [Nelumbo nucifera]	XM_020561630.1	XM_020561630	243	3.34287e-122	PREDICTED: Prunus persica histone-lysine N-methyltransferase, H3 lysine-9 specific SUVH4 (LOC18791961), mRNA	K11420	EHMT	euchromatic histone-lysine N-methyltransferase	http://www.genome.jp/dbget-bin/www_bget?ko:K11420	Q8GZB6	907	5.3e-96	Histone-lysine N-methyltransferase, H3 lysine-9 specific SUVH4 OS=Arabidopsis thaliana OX=3702 GN=SUVH4 PE=1 SV=2	PF05033	Pre-SET motif	GO:0006554//GO:0006479//GO:0034968	lysine catabolic process//protein methylation//histone lysine methylation	GO:0018024//GO:0008270	histone-lysine N-methyltransferase activity//zinc ion binding	GO:0005634	nucleus	--	--
Cluster-12591.1046	66.7819855223454	198.39194312256	-1.5706	1.6548e-05	0.00048023	620	1063516467	XP_017980549.1	305	1.9e-25	PREDICTED: uncharacterized protein LOC18593806 [Theobroma cacao]	XM_017785299.1	XM_017785299	52	1.04755e-16	PREDICTED: Gossypium arboreum uncharacterized LOC108482184 (LOC108482184), mRNA	--	--	--	--	--	--	--	--	--	--	--	--	--	--	--	--	--	--
Cluster-12591.2009	131.0242061584	268.51032306378	-1.0372	1.6648e-05	0.00048285	2989	1552272704	RVX15170.1	1397	2.2e-151	hypothetical protein CK203_007898 [Vitis vinifera]	XM_021756469.1	XM_021756469	244	9.74628e-123	PREDICTED: Manihot esculenta midasin (LOC110614806), mRNA	--	--	--	--	--	--	--	--	PF15549	PGC7/Stella/Dppa3 domain	--	--	GO:0035064	methylated histone binding	--	--	--	--
Cluster-12591.4559	303.243002797869	144.703456968425	1.0658	1.6807e-05	0.00048657	1045	381141806	AFF57840.1	459	4.5e-43	hydroxycinnamoyl-coenzyme A shikimate/quinate hydroxycinnamoyltransferase 2 [Pyrus x bretschneideri]	--	--	--	--	--	K13065	E2.3.1.133, HCT	shikimate O-hydroxycinnamoyltransferase	http://www.genome.jp/dbget-bin/www_bget?ko:K13065	O64470	359	6.8e-33	Spermidine hydroxycinnamoyl transferase OS=Arabidopsis thaliana OX=3702 GN=SHT PE=1 SV=1	PF02458	Transferase family	--	--	GO:0016747	transferase activity, transferring acyl groups other than amino-acyl groups	--	--	--	--
Cluster-12591.12372	232.704413812461	114.801897545355	1.0166	1.7095e-05	0.00049399	1778	590656330	XP_007034239.1	215	1.5e-14	PREDICTED: chaperone protein dnaJ 20, chloroplastic [Theobroma cacao]	--	--	--	--	--	--	--	--	--	Q9SDN0	133	1.9e-06	Chaperone protein dnaJ 20, chloroplastic OS=Arabidopsis thaliana OX=3702 GN=ATJ20 PE=1 SV=2	--	--	--	--	--	--	--	--	--	--
Cluster-12591.25752	52.7682555510526	129.62888201237	-1.3058	1.7307e-05	0.00049921	1990	--	--	--	--	--	--	--	--	--	--	--	--	--	--	--	--	--	--	PF03153//PF11705//PF06459//PF09726//PF02724	Transcription factor IIA, alpha/beta subunit//DNA-directed RNA polymerase III subunit Rpc31//Ryanodine Receptor TM 4-6//Macoilin family//CDC45-like protein	GO:0006816//GO:0006383//GO:0006367//GO:0023041//GO:0006270//GO:0006874	calcium ion transport//transcription by RNA polymerase III//transcription initiation from RNA polymerase II promoter//neuronal signal transduction//DNA replication initiation//cellular calcium ion homeostasis	GO:0005219	ryanodine-sensitive calcium-release channel activity	GO:0016021//GO:0030867//GO:0005622//GO:0005672	integral component of membrane//rough endoplasmic reticulum membrane//intracellular//transcription factor TFIIA complex	--	--
Cluster-12591.2390	70.0903643472177	23.2070123319596	1.5903	1.745e-05	0.00050243	2062	1027090240	XP_016651797.1	1237	5.5e-133	PREDICTED: protein NRT1/ PTR FAMILY 5.5 isoform X1 [Prunus mume]	--	--	--	--	--	--	--	--	--	O80436	750	6.1e-78	Protein NRT1/ PTR FAMILY 5.5 OS=Arabidopsis thaliana OX=3702 GN=NPF5.5 PE=2 SV=1	PF00854	POT family	GO:0055085	transmembrane transport	GO:0022857	transmembrane transporter activity	GO:0016020	membrane	--	--
Cluster-12591.5069	16.5752962935398	0	6.4306	1.7534e-05	0.00050422	687	--	--	--	--	--	--	--	--	--	--	--	--	--	--	--	--	--	--	--	--	--	--	--	--	--	--	--	--
Cluster-12591.13329	448.49775573802	911.243606691584	-1.0236	1.759e-05	0.00050554	718	--	--	--	--	--	FQ381378.1	FQ381378	108	9.03871e-48	Vitis vinifera clone SS0ABP1YM22	--	--	--	--	--	--	--	--	PF06371//PF00125	Diaphanous GTPase-binding Domain//Core histone H2A/H2B/H3/H4	GO:0030036	actin cytoskeleton organization	GO:0003677//GO:0003779//GO:0017048	DNA binding//actin binding//Rho GTPase binding	GO:0000786	nucleosome	--	--
Cluster-12591.24834	72.417525058918	171.750375533861	-1.2521	1.7766e-05	0.00050934	1484	1130836463	GAV81633.1	721	2.7e-73	Acetyltransf_1 domain-containing protein [Cephalotus follicularis]	XM_028214534.1	XM_028214534	213	8.18286e-106	PREDICTED: Camellia sinensis N-alpha-acetyltransferase 40-like (LOC114272833), mRNA	K20794	NAA40, NAT4	N-alpha-acetyltransferase 40	http://www.genome.jp/dbget-bin/www_bget?ko:K20794	Q568K5	212	1.1e-15	N-alpha-acetyltransferase 40 OS=Danio rerio OX=7955 GN=naa40 PE=2 SV=1	PF13508//PF08445//PF13673//PF00583//PF03971	Acetyltransferase (GNAT) domain//FR47-like protein//Acetyltransferase (GNAT) domain//Acetyltransferase (GNAT) family//Monomeric isocitrate dehydrogenase	GO:0006749//GO:0019643//GO:0042967//GO:0055114//GO:0006099	glutathione metabolic process//reductive tricarboxylic acid cycle//obsolete acyl-carrier-protein biosynthetic process//oxidation-reduction process//tricarboxylic acid cycle	GO:0004450//GO:0008080//GO:0016747	isocitrate dehydrogenase (NADP+) activity//N-acetyltransferase activity//transferase activity, transferring acyl groups other than amino-acyl groups	--	--	--	--
Cluster-12591.18682	414.907177125202	1793.94402468753	-2.1128	1.7789e-05	0.00050969	716	--	--	--	--	--	XM_016834536.1	XM_016834536	67	5.5797e-25	PREDICTED: Gossypium hirsutum uncharacterized LOC107907249 (LOC107907249), mRNA	--	--	--	--	--	--	--	--	--	--	--	--	--	--	--	--	--	--
Cluster-12591.25090	124.726639513142	55.0119221958327	1.1851	1.8144e-05	0.00051829	659	--	--	--	--	--	--	--	--	--	--	--	--	--	--	--	--	--	--	--	--	--	--	--	--	--	--	--	--
Cluster-10983.0	8.80240177361684	50.3469434328353	-2.5361	1.8568e-05	0.00052756	1509	1130835707	GAV82246.1	1270	5.9e-137	Acyl-ACP_TE domain-containing protein [Cephalotus follicularis]	XM_028269369.1	XM_028269369	327	3.53243e-169	PREDICTED: Camellia sinensis palmitoyl-acyl carrier protein thioesterase, chloroplastic-like (LOC114322109), mRNA	K10781	FATB	fatty acyl-ACP thioesterase B	http://www.genome.jp/dbget-bin/www_bget?ko:K10781	Q9SJE2	815	1.3e-85	Palmitoyl-acyl carrier protein thioesterase, chloroplastic OS=Arabidopsis thaliana OX=3702 GN=FATB PE=1 SV=1	PF01643	Acyl-ACP thioesterase	GO:0006633	fatty acid biosynthetic process	GO:0016790	thiolester hydrolase activity	--	--	--	--
Cluster-86.0	1.47468057600093	31.3055448814817	-4.3659	1.9086e-05	0.00054032	1284	1585795868	XP_028092290.1	1605	7.2e-176	stearoyl-[acyl-carrier-protein] 9-desaturase 6, chloroplastic [Camellia sinensis]	XM_016030912.2	XM_016030912	385	0	PREDICTED: Ziziphus jujuba stearoyl-[acyl-carrier-protein] 9-desaturase 6, chloroplastic-like (LOC107421632), mRNA	K03921	FAB2, SSI2, desA1	acyl-	http://www.genome.jp/dbget-bin/www_bget?ko:K03921	Q84VY3	1499	5.4e-165	Stearoyl-[acyl-carrier-protein] 9-desaturase 6, chloroplastic OS=Arabidopsis thaliana OX=3702 GN=S-ACP-DES6 PE=2 SV=2	PF03405//PF02915	Fatty acid desaturase//Rubrerythrin	GO:0006631//GO:0055114	fatty acid metabolic process//oxidation-reduction process	GO:0045300//GO:0016491//GO:0046872	acyl-[acyl-carrier-protein] desaturase activity//oxidoreductase activity//metal ion binding	--	--	--	--
Cluster-6288.0	65.1026417971617	15.2069131468739	2.1023	1.9322e-05	0.00054513	1463	1338432737	PON55604.1	1034	1.3e-109	MOB kinase activator family [Trema orientale]	XM_018988735.1	XM_018988735	338	2.62698e-175	PREDICTED: Juglans regia MOB kinase activator-like 1B (LOC109008577), transcript variant X1, mRNA	K06685	MOB1, Mats	MOB kinase activator 1	http://www.genome.jp/dbget-bin/www_bget?ko:K06685	Q949G5	1002	2.6e-107	MOB kinase activator-like 1A OS=Medicago sativa subsp. falcata OX=3878 GN=MOB1-A PE=2 SV=2	--	--	--	--	--	--	--	--	KOG0440	Cell cycle-associated protein Mob1-1
Cluster-12591.25425	1453.15952876788	3886.78171185362	-1.4196	2.0349e-05	0.00056994	1593	1098793673	XP_018858259.1	334	2.2e-28	PREDICTED: uncharacterized protein At5g48480-like [Juglans regia]	--	--	--	--	--	--	--	--	--	Q9LV66	194	1.4e-13	Uncharacterized protein At5g48480 OS=Arabidopsis thaliana OX=3702 GN=At5g48480 PE=1 SV=1	PF17209	Hfq protein	GO:0006355	regulation of transcription, DNA-templated	GO:0003723	RNA binding	--	--	--	--
Cluster-12591.19922	113.842262182526	50.0715493242992	1.1789	2.1164e-05	0.00058964	439	--	--	--	--	--	XM_010259973.2	XM_010259973	71	1.98769e-27	PREDICTED: Nelumbo nucifera phosphate transporter PHO1 homolog 3-like (LOC104598074), mRNA	--	--	--	--	--	--	--	--	PF03124	EXS family	--	--	--	--	GO:0016021	integral component of membrane	--	--
Cluster-10510.0	92.7553963252373	35.9492187106816	1.3714	2.1386e-05	0.00059373	1340	--	--	--	--	--	--	--	--	--	--	--	--	--	--	--	--	--	--	PF08015	Fungal mating-type pheromone	GO:0007165	signal transduction	GO:0000772	mating pheromone activity	GO:0016020	membrane	--	--
Cluster-12591.26967	19.1254357729682	68.633304559569	-1.8498	2.1442e-05	0.00059493	1359	1130857872	GAV62422.1	1347	6.3e-146	Lipase_GDSL domain-containing protein [Cephalotus follicularis]	XM_019393814.1	XM_019393814	165	3.60441e-79	PREDICTED: Nicotiana attenuata GDSL esterase/lipase At4g26790-like (LOC109228656), mRNA	--	--	--	--	Q8VY93	1163	5.2e-126	GDSL esterase/lipase At4g26790 OS=Arabidopsis thaliana OX=3702 GN=At4g26790 PE=2 SV=1	PF00657	GDSL-like Lipase/Acylhydrolase	--	--	GO:0016788	hydrolase activity, acting on ester bonds	--	--	--	--
Cluster-12591.31251	194.264459495008	95.751434667222	1.026	2.1747e-05	0.00060233	1771	225450743	XP_002279225.1	565	3.9e-55	PREDICTED: F-box protein PP2-B15 [Vitis vinifera]	XM_009339951.2	XM_009339951	52	3.09238e-16	PREDICTED: Pyrus x bretschneideri F-box protein PP2-B15-like (LOC103930596), mRNA	--	--	--	--	Q9C7J9	316	1.1e-27	F-box protein PP2-B13 OS=Arabidopsis thaliana OX=3702 GN=PP2B13 PE=2 SV=1	PF12937//PF00646	F-box-like//F-box domain	--	--	GO:0005515	protein binding	--	--	--	--
Cluster-12591.28224	97.1615478044843	41.1207033264151	1.242	2.1981e-05	0.00060753	988	1552275177	RVX17272.1	477	3.5e-45	Glutaredoxin-C6 [Vitis vinifera]	--	--	--	--	--	--	--	--	--	Q8L9S3	383	1.1e-35	Glutaredoxin-C6 OS=Arabidopsis thaliana OX=3702 GN=GRXC6 PE=2 SV=2	PF00462	Glutaredoxin	GO:0045454//GO:0006118	cell redox homeostasis//obsolete electron transport	GO:0015035//GO:0009055	protein disulfide oxidoreductase activity//electron transfer activity	--	--	--	--
Cluster-12591.28870	144.943743377907	64.0934849238019	1.1735	2.1986e-05	0.00060753	2515	643733276	KDP40223.1	2685	8.3e-301	hypothetical protein JCGZ_02221 [Jatropha curcas]	XM_012214300.2	XM_012214300	776	0	PREDICTED: Jatropha curcas sulfate transporter 3.1 (LOC105632032), mRNA	K17471	SULTR3	sulfate transporter 3	http://www.genome.jp/dbget-bin/www_bget?ko:K17471	Q9SV13	2302	8.1e-258	Sulfate transporter 3.1 OS=Arabidopsis thaliana OX=3702 GN=SULTR3;1 PE=2 SV=1	PF00916	Sulfate permease family	GO:0008272	sulfate transport	GO:0015116	sulfate transmembrane transporter activity	GO:0016021	integral component of membrane	--	--
Cluster-12591.21333	148.491328646837	63.4651423492952	1.224	2.2383e-05	0.00061776	2251	1353895508	PQQ09335.1	386	2.8e-34	uncharacterized protein Pyn_10208 [Prunus yedoensis var. nudiflora]	XM_023911008.1	XM_023911008	95	4.92823e-40	PREDICTED: Lactuca sativa uncharacterized LOC111915345 (LOC111915345), mRNA	K07025	K07025	putative hydrolase of the HAD superfamily	http://www.genome.jp/dbget-bin/www_bget?ko:K07025	--	--	--	--	--	--	--	--	--	--	--	--	--	--
Cluster-12591.27351	85.573548691211	422.318504509178	-2.3054	2.2969e-05	0.00063099	816	1009111703	XP_015902240.1	321	3.5e-27	auxin-responsive protein SAUR77 [Ziziphus jujuba]	--	--	--	--	--	--	--	--	--	Q9LQI6	265	4.2e-22	Auxin-responsive protein SAUR77 OS=Arabidopsis thaliana OX=3702 GN=SAUR77 PE=1 SV=1	PF02519	Auxin responsive protein	GO:0009733	response to auxin	--	--	--	--	--	--
Cluster-12591.21257	37.7513710469597	7.54489888979375	2.3205	2.3412e-05	0.00064167	663	--	--	--	--	--	--	--	--	--	--	--	--	--	--	--	--	--	--	--	--	--	--	--	--	--	--	--	--
Cluster-6592.0	141.279601636962	68.2089886809013	1.0559	2.3849e-05	0.00065252	975	1216930970	XP_021689807.1	423	6.3e-39	basic leucine zipper 43-like [Hevea brasiliensis]	XM_022914250.1	XM_022914250	134	4.3767e-62	PREDICTED: Durio zibethinus basic leucine zipper 43-like (LOC111313575), mRNA	--	--	--	--	Q9FMC2	306	8.8e-27	Basic leucine zipper 43 OS=Arabidopsis thaliana OX=3702 GN=BZIP43 PE=1 SV=1	PF03131//PF02183//PF00170//PF07716//PF12326//PF06156	bZIP Maf transcription factor//Homeobox associated leucine zipper//bZIP transcription factor//Basic region leucine zipper//N-glycosylation protein//Initiation control protein YabA	GO:0006260//GO:0034599//GO:0006355	DNA replication//cellular response to oxidative stress//regulation of transcription, DNA-templated	GO:0043565//GO:0003700//GO:0003677	sequence-specific DNA binding//DNA-binding transcription factor activity//DNA binding	GO:0005789//GO:0005667//GO:0005634	endoplasmic reticulum membrane//transcription regulator complex//nucleus	--	--
Cluster-12591.32884	72.0011954199254	151.555243137328	-1.0752	2.4007e-05	0.00065609	2077	223535044	EEF36726.1	2213	3.7e-246	cytochrome P450, putative [Ricinus communis]	XM_024071807.1	XM_024071807	501	0	PREDICTED: Quercus suber cytochrome P450 86A1 (LOC112038977), mRNA	K15401	CYP86A1	fatty acid omega-hydroxylase	http://www.genome.jp/dbget-bin/www_bget?ko:K15401	P48422	2036	4.7e-227	Cytochrome P450 86A1 OS=Arabidopsis thaliana OX=3702 GN=CYP86A1 PE=1 SV=2	PF00067	Cytochrome P450	GO:0055114	oxidation-reduction process	GO:0005506//GO:0020037//GO:0016705	iron ion binding//heme binding//oxidoreductase activity, acting on paired donors, with incorporation or reduction of molecular oxygen	--	--	--	--
Cluster-4759.0	24.7320151305135	104.947712343239	-2.0915	2.42e-05	0.0006606	1254	1343981209	XP_023892517.1	1264	2.5e-136	peroxidase 66 [Quercus suber]	XM_007219382.2	XM_007219382	291	3.00602e-149	PREDICTED: Prunus persica peroxidase 66 (LOC18787352), mRNA	K00430	E1.11.1.7	peroxidase	http://www.genome.jp/dbget-bin/www_bget?ko:K00430	Q9LT91	1133	1.4e-122	Peroxidase 66 OS=Arabidopsis thaliana OX=3702 GN=PER66 PE=2 SV=1	PF00141	Peroxidase	GO:0006804//GO:0006979//GO:0055114	obsolete peroxidase reaction//response to oxidative stress//oxidation-reduction process	GO:0020037//GO:0004601	heme binding//peroxidase activity	--	--	--	--
Cluster-12591.29173	136.351075554329	63.728537459144	1.0935	2.4368e-05	0.00066481	2388	1269987896	XP_022745034.1	366	6.3e-32	uncharacterized protein LOC111295687 isoform X2 [Durio zibethinus]	--	--	--	--	--	K01512	acyP	acylphosphatase	http://www.genome.jp/dbget-bin/www_bget?ko:K01512	A5VFP2	196	1.2e-13	Acylphosphatase OS=Sphingomonas wittichii (strain RW1 / DSM 6014 / JCM 10273) OX=392499 GN=acyP PE=3 SV=1	--	--	--	--	--	--	--	--	--	--
Cluster-12591.2836	87.9075297213955	192.446214571946	-1.1319	2.4797e-05	0.00067457	995	1009179433	XP_015871076.1	346	5.5e-30	transcription factor PRE6-like [Ziziphus jujuba]	XM_024064762.1	XM_024064762	131	2.07951e-60	PREDICTED: Quercus suber transcription factor PRE6-like (LOC112032057), mRNA	--	--	--	--	Q8GW32	318	3.7e-28	Transcription factor PRE6 OS=Arabidopsis thaliana OX=3702 GN=PRE6 PE=1 SV=1	PF15233//PF00010//PF10473//PF14523	Synaptonemal complex central element protein 1//Helix-loop-helix DNA-binding domain//Leucine-rich repeats of kinetochore protein Cenp-F/LEK1//Syntaxin-like protein	GO:0007130//GO:0070193	synaptonemal complex assembly//synaptonemal complex organization	GO:0070840//GO:0046983//GO:0008134//GO:0042803	dynein complex binding//protein dimerization activity//transcription factor binding//protein homodimerization activity	GO:0000795//GO:0016020//GO:0005667	synaptonemal complex//membrane//transcription regulator complex	--	--
Cluster-12591.26077	48.3485227603413	138.008607881613	-1.5107	2.5276e-05	0.0006868	477	1585705787	XP_028126281.1	350	9.0e-31	desiccation-related protein PCC13-62-like isoform X2 [Camellia sinensis]	XM_021999653.1	XM_021999653	48	1.32661e-14	PREDICTED: Spinacia oleracea desiccation-related protein PCC13-62-like (LOC110794687), mRNA	--	--	--	--	P22242	195	3.2e-14	Desiccation-related protein PCC13-62 OS=Craterostigma plantagineum OX=4153 PE=2 SV=1	--	--	--	--	--	--	--	--	--	--
Cluster-12591.3232	185.192452385567	91.2194553763119	1.0216	2.5868e-05	0.00069889	2921	--	--	--	--	--	--	--	--	--	--	--	--	--	--	--	--	--	--	--	--	--	--	--	--	--	--	--	--
Cluster-13514.0	37.1778370784995	6.10632822710928	2.632	2.7847e-05	0.00074385	1993	1343977314	XP_023872917.1	1349	5.4e-146	E3 ubiquitin-protein ligase RGLG3-like [Quercus suber]	XM_028265994.1	XM_028265994	413	0	PREDICTED: Camellia sinensis E3 ubiquitin-protein ligase RGLG2-like (LOC114319020), transcript variant X2, mRNA	K16280	RGLG	E3 ubiquitin-protein ligase RGLG	http://www.genome.jp/dbget-bin/www_bget?ko:K16280	Q9LY87	1170	1.2e-126	E3 ubiquitin-protein ligase RGLG2 OS=Arabidopsis thaliana OX=3702 GN=RGLG2 PE=1 SV=1	PF14984	CD24 protein	GO:0007155	cell adhesion	--	--	--	--	KOG1327	Copine
Cluster-12591.8264	82.4742084792429	180.363254280976	-1.1331	2.8406e-05	0.0007558	3105	1001910061	AMM42985.1	2233	2.6e-248	LRR-RLK [Vernicia montana]	XM_021960378.1	XM_021960378	185	6.36034e-90	PREDICTED: Prunus avium receptor protein kinase-like protein At4g34220 (LOC110758504), mRNA	--	--	--	--	C0LGS3	1626	2.4e-179	Probable LRR receptor-like serine/threonine-protein kinase At4g37250 OS=Arabidopsis thaliana OX=3702 GN=At4g37250 PE=1 SV=1	PF13855//PF15756//PF00069//PF13516//PF03627//PF00560//PF07714	Leucine rich repeat//Small Novel Rich in Cartilage//Protein kinase domain//Leucine Rich repeat//PapG carbohydrate binding domain//Leucine Rich Repeat//Protein tyrosine and serine/threonine kinase	GO:0007155//GO:0051216//GO:0006468	cell adhesion//cartilage development//protein phosphorylation	GO:0005524//GO:0004672//GO:0005515//GO:0030246	ATP binding//protein kinase activity//protein binding//carbohydrate binding	--	--	--	--
Cluster-12591.12571	39.0114003436984	8.4179545712993	2.1958	2.9016e-05	0.00076945	703	--	--	--	--	--	--	--	--	--	--	--	--	--	--	--	--	--	--	PF06632	DNA double-strand break repair and V(D)J recombination protein XRCC4	GO:0006310//GO:0006302	DNA recombination//double-strand break repair	GO:0003677	DNA binding	GO:0005634	nucleus	--	--
Cluster-12591.28371	29.940358538737	119.730729284384	-1.9984	2.9105e-05	0.00077051	729	557541164	ESR52208.1	196	9.9e-13	hypothetical protein CICLE_v10033218mg [Citrus clementina]	--	--	--	--	--	--	--	--	--	--	--	--	--	--	--	--	--	--	--	--	--	--	--
Cluster-11326.0	5.810073761334	33.6527960934019	-2.5282	3.0283e-05	0.00079901	1263	225439627	XP_002268412.1	1290	2.4e-139	PREDICTED: cationic peroxidase 1 [Vitis vinifera]	FQ397011.1	FQ397011	253	4.02963e-128	Vitis vinifera clone SS0AEB8YC07	K00430	E1.11.1.7	peroxidase	http://www.genome.jp/dbget-bin/www_bget?ko:K00430	A5H452	928	8.6e-99	Peroxidase 70 OS=Zea mays OX=4577 GN=PER70 PE=1 SV=1	PF00141	Peroxidase	GO:0006804//GO:0055114//GO:0006979	obsolete peroxidase reaction//oxidation-reduction process//response to oxidative stress	GO:0020037//GO:0004601	heme binding//peroxidase activity	--	--	--	--
Cluster-12591.11177	84.2808106316157	32.468518020543	1.3751	3.0304e-05	0.00079911	2069	--	--	--	--	--	--	--	--	--	--	--	--	--	--	--	--	--	--	PF16839	Nematode antimicrobial peptide	GO:0098542	defense response to other organism	--	--	--	--	--	--
Cluster-12591.18109	223.391400772052	111.145431645055	1.0116	3.1641e-05	0.00082974	558	--	--	--	--	--	--	--	--	--	--	--	--	--	--	--	--	--	--	PF00646//PF05837//PF02601//PF07851//PF01080//PF04632//PF08022//PF03938	F-box domain//Centromere protein H (CENP-H)//Exonuclease VII, large subunit//TMPIT-like protein//Presenilin//Fusaric acid resistance protein family//FAD-binding domain//Outer membrane protein (OmpH-like)	GO:0006308//GO:0055085//GO:0055114//GO:0051382//GO:0016485	DNA catabolic process//transmembrane transport//oxidation-reduction process//kinetochore assembly//protein processing	GO:0016491//GO:0008855//GO:0005515//GO:0004190//GO:0022857//GO:0051082	oxidoreductase activity//exodeoxyribonuclease VII activity//protein binding//aspartic-type endopeptidase activity//transmembrane transporter activity//unfolded protein binding	GO:0016021//GO:0000776//GO:0009318//GO:0005886	integral component of membrane//kinetochore//exodeoxyribonuclease VII complex//plasma membrane	--	--
Cluster-12591.19318	47.6956330421563	164.365278265435	-1.7819	3.1934e-05	0.00083696	2950	1338459074	PON81395.1	1644	5.0e-180	Transferase [Trema orientale]	--	--	--	--	--	K19861	BEBT, AMAT	benzyl alcohol O-benzoyltransferase	http://www.genome.jp/dbget-bin/www_bget?ko:K19861	Q8GT20	849	2.9e-89	Benzyl alcohol O-benzoyltransferase OS=Nicotiana tabacum OX=4097 GN=HSR201 PE=1 SV=1	PF02458	Transferase family	--	--	GO:0016747	transferase activity, transferring acyl groups other than amino-acyl groups	--	--	--	--
Cluster-12591.32188	70.487296567473	211.322835696352	-1.5833	3.2702e-05	0.00085503	1254	645245549	XP_008228933.1	1251	7.9e-135	PREDICTED: peroxidase P7-like [Prunus mume]	XM_024066067.1	XM_024066067	250	1.86109e-126	PREDICTED: Quercus suber peroxidase P7-like (LOC112033294), mRNA	K00430	E1.11.1.7	peroxidase	http://www.genome.jp/dbget-bin/www_bget?ko:K00430	A7NY33	958	2.8e-102	Peroxidase 4 OS=Vitis vinifera OX=29760 GN=GSVIVT00023967001 PE=1 SV=1	PF00141	Peroxidase	GO:0006979//GO:0055114//GO:0006804	response to oxidative stress//oxidation-reduction process//obsolete peroxidase reaction	GO:0004601//GO:0020037	peroxidase activity//heme binding	--	--	--	--
Cluster-9783.0	83.787192766342	172.454787778928	-1.0444	3.2746e-05	0.00085541	2215	1338476768	PON98699.1	2154	2.7e-239	hypothetical protein TorRG33x02_055990 [Trema orientale]	XM_018951801.1	XM_018951801	243	2.58722e-122	PREDICTED: Juglans regia uncharacterized LOC108980794 (LOC108980794), mRNA	--	--	--	--	Q5UNY4	529	2.8e-52	Uncharacterized protein L728 OS=Acanthamoeba polyphaga mimivirus OX=212035 GN=MIMI_L728 PE=4 SV=1	--	--	--	--	--	--	--	--	--	--
Cluster-12591.3792	29.7564834825602	82.2325266445156	-1.4607	3.2896e-05	0.00085836	1116	1343969138	XP_023926553.1	697	1.2e-70	geraniol 8-hydroxylase-like [Quercus suber]	--	--	--	--	--	--	--	--	--	I3PFJ5	603	3.7e-61	Cytochrome P450 76AD1 OS=Beta vulgaris OX=161934 GN=CYP76AD1 PE=2 SV=1	PF00067	Cytochrome P450	GO:0055114	oxidation-reduction process	GO:0016705//GO:0020037//GO:0005506	oxidoreductase activity, acting on paired donors, with incorporation or reduction of molecular oxygen//heme binding//iron ion binding	--	--	--	--
Cluster-10552.0	26.3514874699121	80.5937286542554	-1.6167	3.2975e-05	0.00085912	797	1105483414	XP_019073763.1	441	4.2e-41	PREDICTED: auxin-responsive protein SAUR21 isoform X1 [Vitis vinifera]	XM_021828112.1	XM_021828112	81	1.02974e-32	PREDICTED: Hevea brasiliensis auxin-induced protein 15A-like (LOC110667306), mRNA	K14488	SAUR	SAUR family protein	http://www.genome.jp/dbget-bin/www_bget?ko:K14488	P33080	261	1.2e-21	Auxin-induced protein X10A OS=Glycine max OX=3847 PE=2 SV=1	PF02305//PF02519	Capsid protein (F protein)//Auxin responsive protein	GO:0009733	response to auxin	GO:0005198	structural molecule activity	--	--	--	--
Cluster-12591.922	27.7740433763594	96.6227703073793	-1.8045	3.3252e-05	0.00086462	1956	1063475042	XP_017972330.1	1887	2.2e-208	PREDICTED: aldehyde oxidase GLOX [Theobroma cacao]	--	--	--	--	--	K20929	GLX	glyoxal/methylglyoxal oxidase	http://www.genome.jp/dbget-bin/www_bget?ko:K20929	Q9FYG4	1074	1.6e-115	Aldehyde oxidase GLOX1 OS=Arabidopsis thaliana OX=3702 GN=GLOX1 PE=2 SV=1	PF07646	Kelch motif	--	--	GO:0005515	protein binding	--	--	--	--
Cluster-12591.18924	120.406691721801	54.9480549390473	1.1256	3.3332e-05	0.00086587	652	1552264803	RVX08582.1	443	2.0e-41	Beta-galactosidase 8 [Vitis vinifera]	--	--	--	--	--	--	--	--	--	Q10NX8	179	3.2e-12	Beta-galactosidase 6 OS=Oryza sativa subsp. japonica OX=39947 GN=Os03g0255100 PE=1 SV=2	--	--	--	--	--	--	--	--	--	--
Cluster-12591.25553	36.995981507296	5.85411496419879	2.6638	3.3957e-05	0.00087832	718	--	--	--	--	--	--	--	--	--	--	--	--	--	--	--	--	--	--	--	--	--	--	--	--	--	--	--	--
Cluster-12591.32815	8.4020113556492	47.575598853956	-2.4851	3.3982e-05	0.00087847	1239	1063520393	XP_017981310.1	1138	9.9e-122	PREDICTED: expansin-A11 [Theobroma cacao]	XM_022896211.1	XM_022896211	290	1.06788e-148	PREDICTED: Durio zibethinus expansin-A1-like (LOC111300577), mRNA	--	--	--	--	Q4PR52	973	5.1e-104	Expansin-A13 OS=Oryza sativa subsp. japonica OX=39947 GN=EXPA13 PE=2 SV=2	--	--	--	--	--	--	--	--	--	--
Cluster-12591.3405	155.93243657406	64.1671541751228	1.2876	3.4047e-05	0.00087884	2078	731424978	XP_010663087.1	1182	1.3e-126	PREDICTED: uncharacterized protein LOC100243254 [Vitis vinifera]	AM466457.1	AM466457	290	1.80927e-148	Vitis vinifera, whole genome shotgun sequence, contig VV78X182431.8, clone ENTAV 115	--	--	--	--	--	--	--	--	PF04096	Nucleoporin autopeptidase	GO:0006913	nucleocytoplasmic transport	GO:0017056	structural constituent of nuclear pore	GO:0005643	nuclear pore	--	--
Cluster-12591.23635	78.4495918647285	208.249768724953	-1.415	3.435e-05	0.00088509	1860	1269967983	XP_022734360.1	1887	2.1e-208	cytochrome P450 78A9-like [Durio zibethinus]	GU997678.1	GU997678	188	8.1285e-92	Panax notoginseng clone contig01705 cytochrome P450 mRNA, partial cds	--	--	--	--	O48927	1768	5.0e-196	Cytochrome P450 78A3 OS=Glycine max OX=3847 GN=CYP78A3 PE=2 SV=1	PF00067	Cytochrome P450	GO:0055114	oxidation-reduction process	GO:0005506//GO:0020037//GO:0016705	iron ion binding//heme binding//oxidoreductase activity, acting on paired donors, with incorporation or reduction of molecular oxygen	--	--	--	--
Cluster-12591.2338	80.634966021256	203.635074952564	-1.3397	3.596e-05	0.00092058	2076	147844260	CAN80040.1	2285	1.6e-254	hypothetical protein VITISV_037194 [Vitis vinifera]	XM_002275770.3	XM_002275770	586	0	PREDICTED: Vitis vinifera cytochrome P450 86A22 (LOC100247907), mRNA	K15398	CYP86A4S	fatty acid omega-hydroxylase	http://www.genome.jp/dbget-bin/www_bget?ko:K15398	B3RFJ6	2122	5.0e-237	Cytochrome P450 86A22 OS=Petunia hybrida OX=4102 GN=CYP86A22 PE=1 SV=1	PF00067	Cytochrome P450	GO:0055114	oxidation-reduction process	GO:0016705//GO:0020037//GO:0005506	oxidoreductase activity, acting on paired donors, with incorporation or reduction of molecular oxygen//heme binding//iron ion binding	--	--	--	--
Cluster-12591.25763	41.4985282454443	153.382320492484	-1.8937	3.599e-05	0.00092083	3242	1130849173	GAV70552.1	3082	0.0e+00	cNMP_binding domain-containing protein/Ion_trans domain-containing protein/DUF3354 domain-containing protein/Ank_2 domain-containing protein [Cephalotus follicularis]	NM_001281081.1	NM_001281081	789	0	Vitis vinifera inward rectifying shaker-like K+ channel (K1.2), mRNA &amp;&amp; FR669116.1 Vitis vinifera mRNA for inward rectifying shaker-like K+ channel (K1.2 gene)	--	--	--	--	Q38998	2724	1.2e-306	Potassium channel AKT1 OS=Arabidopsis thaliana OX=3702 GN=AKT1 PE=1 SV=2	PF00520//PF03922//PF00023//PF13606//PF02017	Ion transport protein//OmpW family//Ankyrin repeat//Ankyrin repeat//CIDE-N domain	GO:0006811//GO:0055085//GO:0006915	ion transport//transmembrane transport//apoptotic process	GO:0005216//GO:0005515	ion channel activity//protein binding	GO:0016020//GO:0019867	membrane//outer membrane	--	--
Cluster-12591.30351	67.70331183096	16.9102587718101	1.997	3.6818e-05	0.0009395	810	1098805151	XP_018808463.1	147	5.3e-07	PREDICTED: methyl-CpG-binding domain-containing protein 2-like [Juglans regia]	--	--	--	--	--	--	--	--	--	Q9FZP6	133	8.5e-07	Putative methyl-CpG-binding domain protein 12 OS=Arabidopsis thaliana OX=3702 GN=MBD12 PE=3 SV=1	--	--	--	--	--	--	--	--	--	--
Cluster-6240.0	34.7062230279889	89.9309829210749	-1.3743	3.75e-05	0.00095381	3302	1098823113	XP_018817831.1	3659	0.0e+00	PREDICTED: protein CHROMATIN REMODELING 25 [Juglans regia]	XM_024057084.1	XM_024057084	1168	0	PREDICTED: Quercus suber protein CHROMATIN REMODELING 25 (LOC112024447), mRNA	K10875	RAD54L, RAD54	DNA repair and recombination protein RAD54 and RAD54-like protein	http://www.genome.jp/dbget-bin/www_bget?ko:K10875	Q0PCS3	3243	0.0e+00	Protein CHROMATIN REMODELING 25 OS=Arabidopsis thaliana OX=3702 GN=CHR25 PE=1 SV=1	PF00176//PF00270//PF04851	SNF2 family N-terminal domain//DEAD/DEAH box helicase//Type III restriction enzyme, res subunit	--	--	GO:0003677//GO:0005524//GO:0016787//GO:0003676	DNA binding//ATP binding//hydrolase activity//nucleic acid binding	--	--	KOG0390	DNA repair protein, SNF2 family
Cluster-12591.32090	59.0281499965724	159.96045169082	-1.4371	3.7737e-05	0.00095777	2731	1371488948	PSR85408.1	1394	4.5e-151	Cellulose synthase-like protein [Actinidia chinensis var. chinensis]	XM_022860992.1	XM_022860992	179	1.2091e-86	PREDICTED: Durio zibethinus cellulose synthase-like protein E6 (LOC111275580), mRNA	--	--	--	--	Q651X6	1040	1.9e-111	Cellulose synthase-like protein E6 OS=Oryza sativa subsp. japonica OX=39947 GN=CSLE6 PE=2 SV=1	PF03552	Cellulose synthase	GO:0005982//GO:0030244//GO:0006011//GO:0005985	starch metabolic process//cellulose biosynthetic process//UDP-glucose metabolic process//sucrose metabolic process	GO:0016760	cellulose synthase (UDP-forming) activity	GO:0016020	membrane	--	--
Cluster-12591.33096	151.628428003745	74.4215906173039	1.0312	3.7926e-05	0.00096153	866	1344059330	XP_023913165.1	254	2.2e-19	uncharacterized protein LOC112024762 [Quercus suber]	--	--	--	--	--	--	--	--	--	--	--	--	--	PF02186//PF00216	TFIIE beta subunit core domain//Bacterial DNA-binding protein	GO:0006367	transcription initiation from RNA polymerase II promoter	GO:0003677	DNA binding	--	--	--	--
Cluster-12591.25027	99.1188243539576	200.982584878941	-1.0177	3.8137e-05	0.00096636	937	1552196970	RVW54872.1	403	1.3e-36	Sugar transporter ERD6-like 7 [Vitis vinifera]	XM_024033649.1	XM_024033649	136	3.24691e-63	PREDICTED: Quercus suber sugar transporter ERD6-like 7 (LOC112001491), mRNA	K08145	SLC2A8, GLUT8	MFS transporter, SP family, solute carrier family 2 (facilitated glucose transporter), member 8	http://www.genome.jp/dbget-bin/www_bget?ko:K08145	P93051	363	2.1e-33	Sugar transporter ERD6-like 7 OS=Arabidopsis thaliana OX=3702 GN=At2g48020 PE=2 SV=2	PF00083//PF07690	Sugar (and other) transporter//Major Facilitator Superfamily	GO:0055085	transmembrane transport	GO:0022857	transmembrane transporter activity	GO:0016021	integral component of membrane	--	--
Cluster-12591.10802	117.551591778827	51.0790034269165	1.1889	3.8852e-05	0.0009824	1899	1162555509	XP_020418833.1	459	8.2e-43	putative calcium-transporting ATPase 13, plasma membrane-type [Prunus persica]	--	--	--	--	--	K01537	E3.6.3.8	Ca2+-transporting ATPase	http://www.genome.jp/dbget-bin/www_bget?ko:K01537	Q9SZR1	176	2.0e-11	Calcium-transporting ATPase 10, plasma membrane-type OS=Arabidopsis thaliana OX=3702 GN=ACA10 PE=1 SV=2	--	--	--	--	--	--	--	--	--	--
Cluster-12591.29713	142.064754056762	49.4065422186046	1.5137	3.8916e-05	0.00098347	1143	296081279	CBI17723.3	1250	9.4e-135	unnamed protein product, partial [Vitis vinifera]	XM_024315963.1	XM_024315963	325	3.4364e-168	PREDICTED: Rosa chinensis annexin D4 (LOC112177700), mRNA	--	--	--	--	Q9ZVJ6	840	1.2e-88	Annexin D4 OS=Arabidopsis thaliana OX=3702 GN=ANN4 PE=1 SV=1	PF00191	Annexin	--	--	GO:0005544//GO:0005509	calcium-dependent phospholipid binding//calcium ion binding	--	--	--	--
Cluster-12591.26829	82.468886199002	172.462529543169	-1.0592	4.1721e-05	0.0010414	2419	1344061865	XP_023914494.1	2003	9.6e-222	pentatricopeptide repeat-containing protein At4g31070, mitochondrial-like [Quercus suber]	--	--	--	--	--	--	--	--	--	O65543	1480	1.6e-162	Pentatricopeptide repeat-containing protein At4g31070, mitochondrial OS=Arabidopsis thaliana OX=3702 GN=PCMP-E7 PE=3 SV=2	--	--	--	--	--	--	--	--	--	--
Cluster-12591.2181	100.914404614529	202.375270813178	-1.0017	4.2943e-05	0.0010676	1201	1098832745	XP_018822871.1	985	5.3e-104	PREDICTED: strigolactone esterase D14 [Juglans regia]	XM_028208482.1	XM_028208482	176	2.43706e-85	PREDICTED: Camellia sinensis strigolactone esterase D14-like (LOC114267443), mRNA	--	--	--	--	J9U5U9	571	2.0e-57	Probable strigolactone esterase DAD2 OS=Petunia hybrida OX=4102 GN=DAD2 PE=1 SV=1	--	--	--	--	--	--	--	--	--	--
Cluster-6459.0	4.7356486196283	44.7501032749766	-3.2825	4.3718e-05	0.0010851	724	743933467	XP_011011053.1	557	1.4e-54	PREDICTED: CASP-like protein 1B2 [Populus euphratica]	XM_021784144.1	XM_021784144	111	1.95976e-49	PREDICTED: Hevea brasiliensis CASP-like protein 1B1 (LOC110634977), mRNA	--	--	--	--	B9GIE4	551	2.6e-55	CASP-like protein 1B2 OS=Populus trichocarpa OX=3694 GN=POPTRDRAFT_798217 PE=3 SV=3	PF10509//PF05251	Galactokinase galactose-binding signature//Oligosaccharyltransferase subunit 5	GO:0006487	protein N-linked glycosylation	GO:0005534	galactose binding	GO:0034998	oligosaccharyltransferase I complex	--	--
Cluster-12591.23967	1739.50742503772	632.545963558888	1.459	4.4417e-05	0.0010996	1101	1216985416	XP_021689659.1	305	3.4e-25	basic blue protein-like [Hevea brasiliensis]	--	--	--	--	--	--	--	--	--	P00303	243	2.0e-19	Basic blue protein OS=Cucumis sativus OX=3659 PE=1 SV=1	PF02298	Plastocyanin-like domain	GO:0006118	obsolete electron transport	GO:0009055	electron transfer activity	--	--	--	--
Cluster-8536.0	24.2033325236351	2.02310783565873	3.5571	4.5103e-05	0.0011131	1296	1350228162	XP_024019340.1	1050	1.7e-111	probable S-adenosylmethionine-dependent methyltransferase At5g37970 [Morus notabilis]	--	--	--	--	--	--	--	--	--	B2KPR3	734	2.8e-76	Loganic acid O-methyltransferase OS=Catharanthus roseus OX=4058 GN=LAMT PE=1 SV=1	PF03492	SAM dependent carboxyl methyltransferase	--	--	GO:0008168	methyltransferase activity	--	--	--	--
Cluster-6104.0	44.4378532288965	104.048932369154	-1.2235	4.6181e-05	0.0011344	2718	1552188937	RVW48308.1	2422	2.8e-270	Pentatricopeptide repeat-containing protein [Vitis vinifera]	XM_021955806.1	XM_021955806	434	0	PREDICTED: Prunus avium pentatricopeptide repeat-containing protein At2g17210 (LOC110754706), mRNA	--	--	--	--	Q9SII7	1840	3.3e-204	Pentatricopeptide repeat-containing protein At2g17210 OS=Arabidopsis thaliana OX=3702 GN=PCMP-E77 PE=3 SV=2	PF03840//PF03678	Preprotein translocase SecG subunit//Hexon, adenovirus major coat protein, C-terminal domain	GO:0009306//GO:0015031	protein secretion//protein transport	GO:0015450	P-P-bond-hydrolysis-driven protein transmembrane transporter activity	GO:0016021//GO:0019028//GO:0009941	integral component of membrane//viral capsid//chloroplast envelope	--	--
Cluster-12591.32037	37.3836209346063	6.86226854132846	2.4451	4.8986e-05	0.0011921	905	1130848419	GAV71231.1	340	2.5e-29	hypothetical protein CFOL_v3_14725 [Cephalotus follicularis]	--	--	--	--	--	--	--	--	--	--	--	--	--	--	--	--	--	--	--	--	--	--	--
Cluster-12591.6152	96.449820462236	40.9730437314497	1.2403	5.0099e-05	0.0012148	1039	--	--	--	--	--	--	--	--	--	--	--	--	--	--	--	--	--	--	--	--	--	--	--	--	--	--	--	--
Cluster-9340.1	56.8289910876658	16.0192205619668	1.8233	5.0805e-05	0.0012295	2539	1035903421	OAY33020.1	369	3.0e-32	hypothetical protein MANES_13G063400 [Manihot esculenta]	XM_028084944.1	XM_028084944	135	3.23486e-62	PREDICTED: Vigna unguiculata splicing factor ESS-2 homolog (LOC114194607), mRNA	K13118	DGCR14	protein DGCR14	http://www.genome.jp/dbget-bin/www_bget?ko:K13118	--	--	--	--	PF05923	APC repeat	GO:0016055	Wnt signaling pathway	--	--	--	--	--	--
Cluster-12591.5097	239.442016452741	96.0647363854904	1.3174	5.1033e-05	0.0012337	1260	1552164467	RVW29188.1	446	1.8e-41	Heme-binding protein 2 [Vitis vinifera]	--	--	--	--	--	--	--	--	--	Q9WU63	144	7.0e-08	Heme-binding protein 2 OS=Mus musculus OX=10090 GN=Hebp2 PE=1 SV=1	--	--	--	--	--	--	--	--	--	--
[truncated: 365 more rows]
