# Supplementary material for: De Novo Transcriptome Analysis of R. nigrum cv. Aldoniai in Response to Blackcurrant Reversion Virus Infection
Source: Int J Mol Sci. 2022 Aug 24;23(17):9560. doi: 10.3390/ijms23179560 (PMC9455767; doi:10.3390/ijms23179560)
Supplement: Supplementary file 1 [file ijms-23-09560-s001.zip › Supplements/Table S2.xlsx]

## Sheet: V_2vsC_2.up_GOenrich_signific
Pathway Category	Molecular function
ID	GO:0016491
Description	oxidoreductase activity
GeneRatio	19|65
BgRatio	1822|16027
pvalue	0.00011624
padj	0.0092992
GeneID	V_2_readcount	C_2_readcount	log2FoldChange	pval	padj	Gene Length	NR GI	NR ID	NR Score	NR Evalue	NR Description	NT GI	NT ID	NT Score	NT Evalue	NT Description	KO ID	KO Name	KO Description	Http Link	Swissprot ID	Swissprot Score	Swissprot Evalue	Swissprot Description	PFAM ID	PFAM description	Gene Ontology Biological Pathway	BP Description	Gene Ontology Molecular Function	MF Description	Gene Ontology Cellular Component	CC Description	KOG ID	KOG Description
Cluster-12591.30	187.4698	20.83366	3.1677	1.31E-12	1.85E-09	1309	1.34E+09	XP_023927941.1	1436	2.90E-156	protein DMR6-LIKE OXYGENASE 2-like [Quercus suber]	XM_018952611.1	XM_018952611	317	1.11E-163	PREDICTED: Juglans regia protein DMR6-LIKE OXYGENASE 2-like (LOC108981437), transcript variant X3, mRNA	--	--	--	--	Q9ZSA7	1178	9.10E-128	Protein DMR6-LIKE OXYGENASE 2 OS=Arabidopsis thaliana OX=3702 GN=DLO2 PE=2 SV=1	PF03171	2OG-Fe(II) oxygenase superfamily	GO:0055114	oxidation-reduction process	GO:0016491	oxidoreductase activity	--	--	--	--
Cluster-12591.2159	134.744	33.3963	2.0084	2.55E-08	1.10E-05	1479	1.37E+09	PSS14427.1	1303	8.70E-141	Peroxidase [Actinidia chinensis var. chinensis]	XM_008231872.1	XM_008231872	269	6.04E-137	PREDICTED: Prunus mume peroxidase 3 (LOC103329405), mRNA	K00430	E1.11.1.7	peroxidase	http://www.genome.jp/dbget-bin/www_bget?ko:K00430	O23044	1149	2.40E-124	Peroxidase 3 OS=Arabidopsis thaliana OX=3702 GN=PER3 PE=2 SV=1	PF00141	Peroxidase	GO:0006804//GO:0006979//GO:0055114	obsolete peroxidase reaction//response to oxidative stress//oxidation-reduction process	GO:0020037//GO:0004601	heme binding//peroxidase activity	--	--	--	--
Cluster-12591.23967	735.2877	225.4901	1.7059	6.38E-14	1.14E-10	1101	1.22E+09	XP_021689659.1	305	3.40E-25	basic blue protein-like [Hevea brasiliensis]	--	--	--	--	--	--	--	--	--	P00303	243	2.00E-19	Basic blue protein OS=Cucumis sativus OX=3659 PE=1 SV=1	PF02298	Plastocyanin-like domain	GO:0006118	obsolete electron transport	GO:0009055	electron transfer activity	--	--	--	--
Cluster-12591.25603	4773.809	1903.347	1.3266	6.67E-22	4.01E-18	2542	1.37E+09	PSS31281.1	907	1.20E-94	Cytochrome P450 83B1 like [Actinidia chinensis var. chinensis]	XM_028230937.1	XM_028230937	114	1.53E-50	PREDICTED: Camellia sinensis cytochrome P450 71A1-like (LOC114287551), mRNA	--	--	--	--	O65782	640	4.30E-65	Cytochrome P450 83B1 OS=Arabidopsis thaliana OX=3702 GN=CYP83B1 PE=1 SV=1	PF00067	Cytochrome P450	GO:0055114	oxidation-reduction process	GO:0005506//GO:0016705//GO:0020037	iron ion binding//oxidoreductase activity, acting on paired donors, with incorporation or reduction of molecular oxygen//heme binding	--	--	--	--
Cluster-12591.29376	174.9039	87.16435	1.0023	7.93E-05	0.007473	2376	1.14E+09	OMP08016.1	1339	9.30E-145	Glycerophosphoryl diester phosphodiesterase [Corchorus olitorius]	XM_002283909.4	XM_002283909	445	0	PREDICTED: Vitis vinifera glycerophosphodiester phosphodiesterase GDPD6 (LOC100260480), mRNA	K01126	E3.1.4.46, glpQ, ugpQ	glycerophosphoryl diester phosphodiesterase	http://www.genome.jp/dbget-bin/www_bget?ko:K01126	Q9SD81	1192	3.90E-129	Glycerophosphodiester phosphodiesterase GDPD6 OS=Arabidopsis thaliana OX=3702 GN=GDPD6 PE=2 SV=1	PF04805//PF03009	E10-like protein conserved region//Glycerophosphoryl diester phosphodiesterase family	GO:0055114//GO:0006629	oxidation-reduction process//lipid metabolic process	GO:0016972//GO:0008081	thiol oxidase activity//phosphoric diester hydrolase activity	--	--	--	--
Cluster-12591.2212	174.0753	55.17274	1.6576	6.04E-09	3.42E-06	1109	1.1E+09	XP_018833934.1	491	9.40E-47	PREDICTED: blue copper protein-like [Juglans regia]	XM_003602798.3	XM_003602798	77	2.43E-30	PREDICTED: Medicago truncatula blue copper protein (LOC11425589), mRNA	--	--	--	--	Q41001	399	1.70E-37	Blue copper protein OS=Pisum sativum OX=3888 PE=2 SV=1	PF02298	Plastocyanin-like domain	GO:0006118	obsolete electron transport	GO:0009055	electron transfer activity	--	--	--	--
Cluster-12591.3146	63.91713	11.1375	2.5097	6.56E-05	0.006527	1968	1.37E+09	PSS32675.1	2504	6.30E-280	Laccase-4 like [Actinidia chinensis var. chinensis]	XM_016824639.1	XM_016824639	571	0	PREDICTED: Gossypium hirsutum laccase-4-like (LOC107899042), mRNA	K05909	E1.10.3.2	laccase	http://www.genome.jp/dbget-bin/www_bget?ko:K05909	O80434	2234	4.90E-250	Laccase-4 OS=Arabidopsis thaliana OX=3702 GN=IRX12 PE=2 SV=2	PF07731//PF16719//PF00394//PF07732	Multicopper oxidase//SAWADEE domain//Multicopper oxidase//Multicopper oxidase	GO:0055114	oxidation-reduction process	GO:0016491//GO:0003682//GO:0005507	oxidoreductase activity//chromatin binding//copper ion binding	GO:0000785	chromatin	--	--
Cluster-12591.20088	86.8104	26.37274	1.7146	0.000895	0.047607	1579	--	--	--	--	--	CP023118.1	CP023118	43	2.77E-11	Lupinus angustifolius cultivar Tanjil chromosome LG-06	--	--	--	--	--	--	--	--	PF04805	E10-like protein conserved region	GO:0055114	oxidation-reduction process	GO:0016972	thiol oxidase activity	--	--	--	--
Cluster-6121.0	82.17183	13.28912	2.6211	3.64E-09	2.26E-06	1143	5.09E+08	EOY14858.1	1379	1.00E-149	Peroxidase superfamily protein [Theobroma cacao]	XM_024047501.1	XM_024047501	401	0	PREDICTED: Quercus suber peroxidase 9-like (LOC112015139), mRNA	K00430	E1.11.1.7	peroxidase	http://www.genome.jp/dbget-bin/www_bget?ko:K00430	Q96512	1346	2.60E-147	Peroxidase 9 OS=Arabidopsis thaliana OX=3702 GN=PER9 PE=1 SV=1	PF00141	Peroxidase	GO:0006804//GO:0055114//GO:0006979	obsolete peroxidase reaction//oxidation-reduction process//response to oxidative stress	GO:0020037//GO:0004601	heme binding//peroxidase activity	--	--	--	--
Cluster-12591.27199	779.0603	347.0354	1.166	2.83E-11	2.72E-08	3211	2.25E+08	XP_002273390.1	1052	2.40E-111	PREDICTED: cytochrome P450 71A1 [Vitis vinifera]	KP772224.1	KP772224	220	2.30E-109	Paeonia lutea flavonoid 3'-hydroxylase 1 (F3'H1) mRNA, complete cds	K20623	CYP92A6	typhasterol/6-deoxotyphasterol 2alpha-hydroxylase	http://www.genome.jp/dbget-bin/www_bget?ko:K20623	A0A1D6F9Y9	693	3.90E-71	Trimethyltridecatetraene synthase OS=Zea mays OX=4577 GN=CYP92C6 PE=1 SV=1	PF00067	Cytochrome P450	GO:0055114	oxidation-reduction process	GO:0020037//GO:0016705//GO:0005506	heme binding//oxidoreductase activity, acting on paired donors, with incorporation or reduction of molecular oxygen//iron ion binding	--	--	--	--
Cluster-4983.0	39.82558	3.345769	3.5692	3.07E-07	8.19E-05	1350	1.55E+09	RVX16101.1	1223	1.50E-131	Peroxidase 64 [Vitis vinifera]	XM_022046994.1	XM_022046994	313	1.91E-161	PREDICTED: Carica papaya peroxidase 64-like (LOC110818213), mRNA	K00430	E1.11.1.7	peroxidase	http://www.genome.jp/dbget-bin/www_bget?ko:K00430	Q43872	1108	1.20E-119	Peroxidase 64 OS=Arabidopsis thaliana OX=3702 GN=PER64 PE=1 SV=1	PF00141	Peroxidase	GO:0006804//GO:0006979//GO:0055114	obsolete peroxidase reaction//response to oxidative stress//oxidation-reduction process	GO:0020037//GO:0004601	heme binding//peroxidase activity	--	--	--	--
Cluster-12591.31997	82.44266	30.11563	1.451	0.000141	0.011986	1717	5.66E+08	XP_002301307.2	753	6.00E-77	geraniol 8-hydroxylase [Populus trichocarpa]	XM_013611413.2	XM_013611413	45	2.33E-12	PREDICTED: Medicago truncatula geraniol 8-hydroxylase (LOC25482815), mRNA	--	--	--	--	D1MI46	627	9.40E-64	Geraniol 8-hydroxylase OS=Swertia mussotii OX=137888 GN=CYP76B10 PE=1 SV=1	PF00283//PF00067	Cytochrome b559, alpha (gene psbE) and beta (gene psbF)subunits//Cytochrome P450	GO:0055114//GO:0015979	oxidation-reduction process//photosynthesis	GO:0005506//GO:0016705//GO:0020037	iron ion binding//oxidoreductase activity, acting on paired donors, with incorporation or reduction of molecular oxygen//heme binding	--	--	--	--
Cluster-12591.28224	148.3811	59.28952	1.3204	4.13E-05	0.004442	988	1.55E+09	RVX17272.1	477	3.50E-45	Glutaredoxin-C6 [Vitis vinifera]	--	--	--	--	--	--	--	--	--	Q8L9S3	383	1.10E-35	Glutaredoxin-C6 OS=Arabidopsis thaliana OX=3702 GN=GRXC6 PE=2 SV=2	PF00462	Glutaredoxin	GO:0045454//GO:0006118	cell redox homeostasis//obsolete electron transport	GO:0015035//GO:0009055	protein disulfide oxidoreductase activity//electron transfer activity	--	--	--	--
Cluster-12591.16437	14831.21	7100.333	1.0626	1.92E-15	4.62E-12	5284	1.48E+08	CAN82224.1	3702	0.00E+00	hypothetical protein VITISV_011872 [Vitis vinifera]	NM_001281149.1	NM_001281149	1279	0	Vitis vinifera magnesium chelatase H subunit (CHLH), mRNA &amp;&amp; GU723472.1 Vitis vinifera cultivar Muscat Hamburg magnesium chelatase H subunit (CHLH) mRNA, complete cds	K03403	chlH, bchH	magnesium chelatase subunit H	http://www.genome.jp/dbget-bin/www_bget?ko:K03403	Q9FNB0	3572	0.00E+00	Magnesium-chelatase subunit ChlH, chloroplastic OS=Arabidopsis thaliana OX=3702 GN=CHLH PE=1 SV=1	PF09260//PF11965//PF09668//PF02514//PF09004	Domain of unknown function (DUF1966)//Domain of unknown function (DUF3479)//Aspartyl protease//CobN/Magnesium Chelatase//Domain of unknown function (DUF1891)	GO:0055114//GO:0005982//GO:0009058//GO:0005985//GO:0015994//GO:0016052//GO:0006508	oxidation-reduction process//starch metabolic process//biosynthetic process//sucrose metabolic process//chlorophyll metabolic process//carbohydrate catabolic process//proteolysis	GO:0004190//GO:0016851//GO:0008168//GO:0004556//GO:0016706//GO:0005509	aspartic-type endopeptidase activity//magnesium chelatase activity//methyltransferase activity//alpha-amylase activity//2-oxoglutarate-dependent dioxygenase activity//calcium ion binding	GO:0010007	magnesium chelatase complex	--	--
Cluster-12591.20842	434.9268	176.6532	1.3007	1.84E-10	1.47E-07	3180	1.35E+09	XP_024034444.1	1919	7.00E-212	adenylate kinase 5, chloroplastic isoform X3 [Citrus clementina]	XM_024049720.1	XM_024049720	626	0	PREDICTED: Quercus suber adenylate kinase 5, chloroplastic (LOC112017250), transcript variant X2, mRNA	K00939	adk, AK	adenylate kinase	http://www.genome.jp/dbget-bin/www_bget?ko:K00939	Q8VYL1	1627	1.90E-179	Adenylate kinase 5, chloroplastic OS=Arabidopsis thaliana OX=3702 GN=At5g35170 PE=1 SV=1	PF08022//PF13085	FAD-binding domain//2Fe-2S iron-sulfur cluster binding domain	GO:0006118//GO:0055114	obsolete electron transport//oxidation-reduction process	GO:0009055//GO:0051536//GO:0016491	electron transfer activity//iron-sulfur cluster binding//oxidoreductase activity	--	--	KOG3078	Adenylate kinase
Cluster-12591.332	68.01748	22.79261	1.5754	5.14E-05	0.005372	2083	1.1E+09	XP_018842578.1	2308	3.60E-257	PREDICTED: L-gulonolactone oxidase 3-like [Juglans regia]	XM_010650206.2	XM_010650206	479	0	PREDICTED: Vitis vinifera L-gulonolactone oxidase 3 (LOC100247576), mRNA	--	--	--	--	Q9LYD8	2081	2.80E-232	L-gulonolactone oxidase 3 OS=Arabidopsis thaliana OX=3702 GN=GULLO3 PE=1 SV=1	PF01565//PF08031//PF04030	FAD binding domain//Berberine and berberine like//D-arabinono-1,4-lactone oxidase	GO:0055114	oxidation-reduction process	GO:0050660//GO:0003885//GO:0016491	flavin adenine dinucleotide binding//D-arabinono-1,4-lactone oxidase activity//oxidoreductase activity	GO:0016020	membrane	--	--
Cluster-12591.12407	6700.157	2223.053	1.5914	1.31E-22	1.05E-18	2782	1.45E+09	RDY09578.1	1610	4.10E-176	5'-adenylylsulfate reductase 3, chloroplastic, partial [Mucuna pruriens]	XM_024046573.1	XM_024046573	475	0	PREDICTED: Quercus suber 5'-adenylylsulfate reductase 3, chloroplastic-like (LOC112014192), transcript variant X2, mRNA	K05907	APR	adenylyl-sulfate reductase (glutathione)	http://www.genome.jp/dbget-bin/www_bget?ko:K05907	P92980	1549	1.90E-170	5'-adenylylsulfate reductase 3, chloroplastic OS=Arabidopsis thaliana OX=3702 GN=APR3 PE=2 SV=2	PF00578//PF01507//PF00085	AhpC/TSA family//Phosphoadenosine phosphosulfate reductase family//Thioredoxin	GO:0055114//GO:0045454	oxidation-reduction process//cell redox homeostasis	GO:0016209//GO:0016491//GO:0003824	antioxidant activity//oxidoreductase activity//catalytic activity	--	--	--	--
Cluster-12591.29753	64.24135	1.6721	5.2555	6.50E-12	8.01E-09	1300	1.1E+09	XP_018842754.1	1321	6.20E-143	PREDICTED: peroxidase 5-like [Juglans regia]	XM_006470430.2	XM_006470430	257	2.48E-130	PREDICTED: Citrus sinensis peroxidase 5-like (LOC102616075), mRNA	K00430	E1.11.1.7	peroxidase	http://www.genome.jp/dbget-bin/www_bget?ko:K00430	A7QEU4	1291	7.10E-141	Peroxidase 5 OS=Vitis vinifera OX=29760 GN=GSVIVT00037159001 PE=1 SV=2	PF00141	Peroxidase	GO:0006804//GO:0006979//GO:0055114	obsolete peroxidase reaction//response to oxidative stress//oxidation-reduction process	GO:0020037//GO:0004601	heme binding//peroxidase activity	--	--	--	--
Cluster-10313.0	45.09205	7.816704	2.5318	6.96E-06	0.001098	2265	1.37E+09	PSR98292.1	2393	5.40E-267	Laccase-17 like [Actinidia chinensis var. chinensis]	XM_021794540.1	XM_021794540	556	0	PREDICTED: Hevea brasiliensis laccase-4-like (LOC110642460), mRNA	K05909	E1.10.3.2	laccase	http://www.genome.jp/dbget-bin/www_bget?ko:K05909	Q9FJD5	2020	3.70E-225	Laccase-17 OS=Arabidopsis thaliana OX=3702 GN=LAC17 PE=2 SV=1	PF00394//PF07732//PF07731	Multicopper oxidase//Multicopper oxidase//Multicopper oxidase	GO:0055114	oxidation-reduction process	GO:0005507//GO:0016491	copper ion binding//oxidoreductase activity	--	--	--	--

## Sheet: V_2vsC_2.down_GOenrich_signific
No significant pathways

## Sheet: V_4vsC_4.up_GOenrich_significan
Pathway Category	Biological process
ID	GO:0006950
Description	Response to stress
GeneRatio	26|204
BgRatio	994|16027
pvalue	0.00037719
padj	0.035456
GeneID	V_4_readcount	C_4_readcount	log2FoldChange	pval	padj	Gene Length	NR GI	NR ID	NR Score	NR Evalue	NR Description	NT GI	NT ID	NT Score	NT Evalue	NT Description	KO ID	KO Name	KO Description	Http Link	Swissprot ID	Swissprot Score	Swissprot Evalue	Swissprot Description	PFAM ID	PFAM description	Gene Ontology Biological Pathway	BP Description	Gene Ontology Molecular Function	MF Description	Gene Ontology Cellular Component	CC Description	KOG ID	KOG Description
Cluster-12591.18174	3202.951	1506.745	1.0877	2.93E-24	3.30E-21	3263	1.22E+09	XP_021640008.1	214	3.60E-14	uncharacterized protein LOC110635102 [Hevea brasiliensis]	XM_028257009.1	XM_028257009	55	1.24E-17	PREDICTED: Camellia sinensis uncharacterized LOC114310911 (LOC114310911), mRNA	--	--	--	--	--	--	--	--	PF04277//PF17204//PF04923	Oxaloacetate decarboxylase, gamma chain//Sid-5 family//Ninjurin	GO:0006090//GO:0006814//GO:0006525//GO:0036376//GO:0007155//GO:0006560//GO:0050658//GO:0016246//GO:0042246	pyruvate metabolic process//sodium ion transport//arginine metabolic process//sodium ion export across plasma membrane//cell adhesion//proline metabolic process//RNA transport//RNA interference//tissue regeneration	GO:0015081//GO:0008948	sodium ion transmembrane transporter activity//oxaloacetate decarboxylase activity	GO:0016021//GO:0016020//GO:0005770	integral component of membrane//membrane//late endosome	--	--
Cluster-12591.22765	70.64455	25.43783	1.4525	0.000922	0.013374	1032	1.59E+09	XP_028111965.1	827	9.50E-86	receptor-like protein EIX2 [Camellia sinensis]	--	--	--	--	--	--	--	--	--	Q6JN46	519	1.90E-51	Receptor-like protein EIX2 OS=Solanum lycopersicum OX=4081 GN=EIX2 PE=1 SV=2	PF09568//PF13516//PF13855//PF00560	MjaI restriction endonuclease//Leucine Rich repeat//Leucine rich repeat//Leucine Rich Repeat	GO:0006308//GO:0009307	DNA catabolic process//DNA restriction-modification system	GO:0009036//GO:0003677//GO:0005515	type II site-specific deoxyribonuclease activity//DNA binding//protein binding	GO:0009359	type II site-specific deoxyribonuclease complex	--	--
Cluster-12591.24724	192.6888	32.32592	2.5584	3.79E-15	1.14E-12	769	1.27E+09	XP_022769782.1	145	8.60E-07	protein NIM1-INTERACTING 1-like [Durio zibethinus]	--	--	--	--	--	--	--	--	--	--	--	--	--	PF02590//PF02862//PF12519//PF08496//PF15699//PF01080//PF01770//PF11744//PF02932//PF13718//PF15703//PF03348	Predicted SPOUT methyltransferase//DDHD domain//Mitochondrial distribution and morphology protein 10//Peptidase family S49 N-terminal//NPR1 interacting//Presenilin//Reduced folate carrier//Aluminium activated malate transporter//Neurotransmitter-gated ion-channel transmembrane region//GNAT acetyltransferase 2//Linker for activation of T-cells family member 2//Serine incorporator (Serinc)	GO:0051180//GO:0016485//GO:0006811//GO:0006364//GO:0010112//GO:0015743//GO:0002764//GO:0007005//GO:0042967//GO:0042113	vitamin transport//protein processing//ion transport//rRNA processing//regulation of systemic acquired resistance//malate transport//immune response-regulating signaling pathway//mitochondrion organization//obsolete acyl-carrier-protein biosynthetic process//B cell activation	GO:0004190//GO:0008168//GO:0004252//GO:0090482//GO:0046872//GO:0008080	aspartic-type endopeptidase activity//methyltransferase activity//serine-type endopeptidase activity//vitamin transmembrane transporter activity//metal ion binding//N-acetyltransferase activity	GO:0016020//GO:0016021//GO:0032865//GO:0005886	membrane//integral component of membrane//ERMES complex//plasma membrane	--	--
Cluster-12591.31776	29.74775	6.181718	2.3258	0.001882	0.024087	503	1.38E+09	XP_024458381.1	260	2.60E-20	subtilisin inhibitor CLSI-I isoform X1 [Populus trichocarpa]	--	--	--	--	--	--	--	--	--	P16064	205	2.30E-15	Subtilisin inhibitor 1 OS=Phaseolus angularis OX=3914 PE=1 SV=1	PF00280	Potato inhibitor I family	GO:0009611	response to wounding	GO:0004867	serine-type endopeptidase inhibitor activity	--	--	--	--
Cluster-12591.16979	9971.924	4787.13	1.0587	0.000745	0.011248	846	6.29E+08	KCW61221.1	490	9.30E-47	hypothetical protein EUGRSUZ_H03983 [Eucalyptus grandis]	--	--	--	--	--	--	--	--	--	P93105	375	7.70E-35	Probable intracellular pathogenesis-related protein T1 OS=Catharanthus roseus OX=4058 GN=PCKR3 PE=1 SV=2	PF00407	Pathogenesis-related protein Bet v 1 family	GO:0006952	defense response	--	--	--	--	--	--
Cluster-12591.202	71.04204	31.59546	1.1751	0.001139	0.015953	1517	7.2E+08	XP_010252609.1	190	1.00E-11	PREDICTED: uncharacterized protein LOC104594140 [Nelumbo nucifera]	--	--	--	--	--	--	--	--	--	--	--	--	--	PF17563	Cupiennin	GO:0042742	defense response to bacterium	--	--	--	--	--	--
Cluster-12591.15367	902.5764	312.9885	1.5282	0.001099	0.015458	469	1.2E+09	XP_021280814.1	226	2.10E-16	pathogenesis-related protein STH-2-like [Herrania umbratica]	--	--	--	--	--	--	--	--	--	P17642	174	8.60E-12	Pathogenesis-related protein STH-2 OS=Solanum tuberosum OX=4113 GN=STH-2 PE=2 SV=1	PF00407	Pathogenesis-related protein Bet v 1 family	GO:0006952	defense response	--	--	--	--	--	--
Cluster-12591.10417	290.9682	33.50826	3.1214	4.19E-29	7.94E-26	579	1.35E+09	PPR98581.1	755	1.20E-77	hypothetical protein GOBAR_AA22090 [Gossypium barbadense]	XM_002524388.3	XM_002524388	137	5.46E-64	PREDICTED: Ricinus communis protein DOWNY MILDEW RESISTANCE 6 (LOC8269544), mRNA	--	--	--	--	Q9FLV0	592	3.60E-60	Protein DOWNY MILDEW RESISTANCE 6 OS=Arabidopsis thaliana OX=3702 GN=DMR6 PE=1 SV=1	PF07934	8-oxoguanine DNA glycosylase, N-terminal domain	GO:0006281//GO:0006308//GO:0006289//GO:0006285	DNA repair//DNA catabolic process//nucleotide-excision repair//base-excision repair, AP site formation	GO:0008534//GO:0003684	oxidized purine nucleobase lesion DNA N-glycosylase activity//damaged DNA binding	--	--	--	--
Cluster-12591.9476	208.8793	99.70322	1.0609	1.06E-05	0.00033	4401	1.59E+09	XP_028060720.1	660	9.40E-66	lachrymatory-factor synthase-like [Camellia sinensis]	XM_007012996.2	XM_007012996	101	4.48E-43	PREDICTED: Theobroma cacao lachrymatory-factor synthase (LOC18588528), mRNA	--	--	--	--	P59082	234	8.90E-18	Lachrymatory-factor synthase OS=Allium cepa OX=4679 GN=LFS PE=1 SV=1	PF00407	Pathogenesis-related protein Bet v 1 family	GO:0006952	defense response	--	--	--	--	--	--
Cluster-12591.2159	242.7994	82.60324	1.5517	1.57E-09	1.41E-07	1479	1.37E+09	PSS14427.1	1303	8.70E-141	Peroxidase [Actinidia chinensis var. chinensis]	XM_008231872.1	XM_008231872	269	6.04E-137	PREDICTED: Prunus mume peroxidase 3 (LOC103329405), mRNA	K00430	E1.11.1.7	peroxidase	http://www.genome.jp/dbget-bin/www_bget?ko:K00430	O23044	1149	2.40E-124	Peroxidase 3 OS=Arabidopsis thaliana OX=3702 GN=PER3 PE=2 SV=1	PF00141	Peroxidase	GO:0006804//GO:0006979//GO:0055114	obsolete peroxidase reaction//response to oxidative stress//oxidation-reduction process	GO:0020037//GO:0004601	heme binding//peroxidase activity	--	--	--	--
Cluster-6592.0	141.2796	68.20899	1.0559	2.38E-05	0.000653	975	1.22E+09	XP_021689807.1	423	6.30E-39	basic leucine zipper 43-like [Hevea brasiliensis]	XM_022914250.1	XM_022914250	134	4.38E-62	PREDICTED: Durio zibethinus basic leucine zipper 43-like (LOC111313575), mRNA	--	--	--	--	Q9FMC2	306	8.80E-27	Basic leucine zipper 43 OS=Arabidopsis thaliana OX=3702 GN=BZIP43 PE=1 SV=1	PF03131//PF02183//PF00170//PF07716//PF12326//PF06156	bZIP Maf transcription factor//Homeobox associated leucine zipper//bZIP transcription factor//Basic region leucine zipper//N-glycosylation protein//Initiation control protein YabA	GO:0006260//GO:0034599//GO:0006355	DNA replication//cellular response to oxidative stress//regulation of transcription, DNA-templated	GO:0043565//GO:0003700//GO:0003677	sequence-specific DNA binding//DNA-binding transcription factor activity//DNA binding	GO:0005789//GO:0005667//GO:0005634	endoplasmic reticulum membrane//transcription regulator complex//nucleus	--	--
Cluster-12591.297	62.10663	6.72821	3.2305	1.52E-09	1.37E-07	1119	1.34E+09	XP_023911093.1	804	4.80E-83	uncharacterized protein LOC112022705 [Quercus suber]	XM_024055325.1	XM_024055325	170	4.90E-82	PREDICTED: Quercus suber uncharacterized LOC112022705 (LOC112022705), mRNA	--	--	--	--	--	--	--	--	PF08018	Frog antimicrobial peptide	GO:0098542	defense response to other organism	--	--	--	--	--	--
Cluster-12591.22220	48.6157	19.67675	1.2966	0.001967	0.024977	2470	6.45E+08	XP_008245529.1	886	3.30E-92	PREDICTED: LOW QUALITY PROTEIN: uncharacterized protein LOC103343662 [Prunus mume]	--	--	--	--	--	--	--	--	--	P93295	306	2.20E-26	Uncharacterized mitochondrial protein AtMg00310 OS=Arabidopsis thaliana OX=3702 GN=AtMg00310 PE=4 SV=1	PF03666	Nitrogen Permease regulator of amino acid transport activity 3	GO:0032007//GO:0034198	negative regulation of TOR signaling//cellular response to amino acid starvation	--	--	--	--	--	--
Cluster-4983.0	31.02628	2.847637	3.4666	7.37E-05	0.001688	1350	1.55E+09	RVX16101.1	1223	1.50E-131	Peroxidase 64 [Vitis vinifera]	XM_022046994.1	XM_022046994	313	1.91E-161	PREDICTED: Carica papaya peroxidase 64-like (LOC110818213), mRNA	K00430	E1.11.1.7	peroxidase	http://www.genome.jp/dbget-bin/www_bget?ko:K00430	Q43872	1108	1.20E-119	Peroxidase 64 OS=Arabidopsis thaliana OX=3702 GN=PER64 PE=1 SV=1	PF00141	Peroxidase	GO:0006804//GO:0006979//GO:0055114	obsolete peroxidase reaction//response to oxidative stress//oxidation-reduction process	GO:0020037//GO:0004601	heme binding//peroxidase activity	--	--	--	--
Cluster-5379.0	83.43803	14.22146	2.5321	7.75E-08	4.69E-06	4527	1.55E+09	RVX08841.1	2997	0.00E+00	Retrovirus-related Pol polyprotein from transposon RE1 [Vitis vinifera]	AM489192.1	AM489192	152	2.06E-71	Vitis vinifera contig VV78X196419.18, whole genome shotgun sequence	--	--	--	--	Q9ZT94	1610	2.60E-177	Retrovirus-related Pol polyprotein from transposon RE2 OS=Arabidopsis thaliana OX=3702 GN=RE2 PE=4 SV=1	PF06064//PF08702	Host-nuclease inhibitor protein Gam//Fibrinogen alpha/beta chain family	GO:0007165//GO:0051258//GO:0030168	signal transduction//protein polymerization//platelet activation	GO:0005102//GO:0060703	signaling receptor binding//deoxyribonuclease inhibitor activity	GO:0005577	fibrinogen complex	--	--
Cluster-12591.16164	25539.42	12120.82	1.0752	0.000806	0.011996	1066	1.2E+09	XP_021280814.1	258	9.40E-20	pathogenesis-related protein STH-2-like [Herrania umbratica]	--	--	--	--	--	--	--	--	--	P17642	225	2.40E-17	Pathogenesis-related protein STH-2 OS=Solanum tuberosum OX=4113 GN=STH-2 PE=2 SV=1	PF00407	Pathogenesis-related protein Bet v 1 family	GO:0006952	defense response	--	--	--	--	--	--
Cluster-12591.16162	11594.93	2958.874	1.9704	2.96E-06	0.00011	745	1.34E+09	XP_023927974.1	361	7.50E-32	major allergen Pru ar 1-like [Quercus suber]	--	--	--	--	--	--	--	--	--	P17642	298	5.70E-26	Pathogenesis-related protein STH-2 OS=Solanum tuberosum OX=4113 GN=STH-2 PE=2 SV=1	PF00407	Pathogenesis-related protein Bet v 1 family	GO:0006952	defense response	--	--	--	--	--	--
Cluster-6121.0	51.39657	9.555785	2.4055	0.000188	0.003665	1143	5.09E+08	EOY14858.1	1379	1.00E-149	Peroxidase superfamily protein [Theobroma cacao]	XM_024047501.1	XM_024047501	401	0	PREDICTED: Quercus suber peroxidase 9-like (LOC112015139), mRNA	K00430	E1.11.1.7	peroxidase	http://www.genome.jp/dbget-bin/www_bget?ko:K00430	Q96512	1346	2.60E-147	Peroxidase 9 OS=Arabidopsis thaliana OX=3702 GN=PER9 PE=1 SV=1	PF00141	Peroxidase	GO:0006804//GO:0055114//GO:0006979	obsolete peroxidase reaction//oxidation-reduction process//response to oxidative stress	GO:0020037//GO:0004601	heme binding//peroxidase activity	--	--	--	--
Cluster-12591.9350	102.1306	34.63998	1.5722	1.22E-05	0.00037	1676	--	--	--	--	--	--	--	--	--	--	--	--	--	--	--	--	--	--	PF03352	Methyladenine glycosylase	GO:0006284	base-excision repair	GO:0008725	DNA-3-methyladenine glycosylase activity	--	--	--	--
Cluster-3638.0	46.87939	3.996649	3.5228	2.10E-08	1.47E-06	666	--	--	--	--	--	--	--	--	--	--	--	--	--	--	--	--	--	--	PF02088	Ornatin	GO:0030193//GO:0007155	regulation of blood coagulation//cell adhesion	--	--	GO:0005576	extracellular region	--	--
Cluster-12591.29696	80.33759	18.36751	2.138	0.000202	0.0039	652	1.34E+09	XP_023903738.1	481	7.90E-46	EG45-like domain containing protein [Quercus suber]	--	--	--	--	--	--	--	--	--	Q9ZP41	318	2.40E-28	EG45-like domain containing protein OS=Citrus jambhiri OX=64884 GN=CjBAp12 PE=1 SV=1	PF00967	Barwin family	GO:0042742//GO:0050832	defense response to bacterium//defense response to fungus	--	--	--	--	--	--
Cluster-12591.8627	608.0517	302.1464	1.0086	4.23E-13	8.28E-11	1126	1.57E+09	RZB69757.1	423	7.30E-39	putative E3 ubiquitin-protein ligase XERICO [Glycine soja]	--	--	--	--	--	K16285	XERICO	RING/U-box domain-containing protein	http://www.genome.jp/dbget-bin/www_bget?ko:K16285	Q9SI09	394	6.40E-37	Probable E3 ubiquitin-protein ligase XERICO OS=Arabidopsis thaliana OX=3702 GN=XERICO PE=1 SV=1	PF12861//PF06221//PF17232//PF02297//PF00097//PF12906//PF12678	Anaphase-promoting complex subunit 11 RING-H2 finger//Putative zinc finger motif, C2HC5-type//Elicitor peptide 1-7//Cytochrome oxidase c subunit VIb//Zinc finger, C3HC4 type (RING finger)//RING-variant domain//RING-H2 zinc finger domain	GO:0045087//GO:0016567//GO:0006355	innate immune response//protein ubiquitination//regulation of transcription, DNA-templated	GO:0046872//GO:0004842//GO:0008270	metal ion binding//ubiquitin-protein transferase activity//zinc ion binding	GO:0005634//GO:0005680//GO:0005739	nucleus//anaphase-promoting complex//mitochondrion	--	--
Cluster-12591.11177	84.28081	32.46852	1.3751	3.03E-05	0.000799	2069	--	--	--	--	--	--	--	--	--	--	--	--	--	--	--	--	--	--	PF16839	Nematode antimicrobial peptide	GO:0098542	defense response to other organism	--	--	--	--	--	--
Cluster-12591.12571	39.0114	8.417955	2.1958	2.90E-05	0.000769	703	--	--	--	--	--	--	--	--	--	--	--	--	--	--	--	--	--	--	PF06632	DNA double-strand break repair and V(D)J recombination protein XRCC4	GO:0006310//GO:0006302	DNA recombination//double-strand break repair	GO:0003677	DNA binding	GO:0005634	nucleus	--	--
Cluster-12591.15673	9738.354	4486.668	1.1183	4.68E-16	1.76E-13	2867	1.14E+09	OMO71481.1	971	5.30E-102	Raffinose synthase [Corchorus olitorius]	LT594792.1	LT594792	311	5.31E-160	Theobroma cacao genome assembly, chromosome: V	K06617	E2.4.1.82	raffinose synthase	http://www.genome.jp/dbget-bin/www_bget?ko:K06617	Q94A08	914	8.20E-97	Probable galactinol--sucrose galactosyltransferase 2 OS=Arabidopsis thaliana OX=3702 GN=RFS2 PE=2 SV=2	PF08661	Replication factor A protein 3	GO:0006260//GO:0006310//GO:0006281	DNA replication//DNA recombination//DNA repair	GO:0003677	DNA binding	GO:0005634	nucleus	--	--
Cluster-12591.21815	10639.59	2976.955	1.8376	4.94E-06	0.000171	808	1.2E+09	XP_021280814.1	533	9.20E-52	pathogenesis-related protein STH-2-like [Herrania umbratica]	--	--	--	--	--	--	--	--	--	P17642	394	4.60E-37	Pathogenesis-related protein STH-2 OS=Solanum tuberosum OX=4113 GN=STH-2 PE=2 SV=1	PF00407	Pathogenesis-related protein Bet v 1 family	GO:0006952	defense response	--	--	--	--	--	--

## Sheet: V_4vsC_4.down_GOenrich_signific
Pathway Category	Molecular function
ID	GO:0016491
Description	oxidoreductase activity
GeneRatio	54|256
BgRatio	1822|16027
pvalue	1.1148e-05
padj	0.0011817
GeneID	V_4_readcount	C_4_readcount	log2FoldChange	pval	padj	Gene Length	NR GI	NR ID	NR Score	NR Evalue	NR Description	NT GI	NT ID	NT Score	NT Evalue	NT Description	KO ID	KO Name	KO Description	Http Link	Swissprot ID	Swissprot Score	Swissprot Evalue	Swissprot Description	PFAM ID	PFAM description	Gene Ontology Biological Pathway	BP Description	Gene Ontology Molecular Function	MF Description	Gene Ontology Cellular Component	CC Description	KOG ID	KOG Description
Cluster-11268.0	8.343444	39.8661	-2.2545	0.000224	0.004229	884	1.37E+09	PSS30209.1	864	4.20E-90	Germin-like protein subfamily 1 member 13 [Actinidia chinensis var. chinensis]	XM_019224962.1	XM_019224962	213	4.80E-106	PREDICTED: Vitis vinifera putative germin-like protein 2-1 (LOC100242546), mRNA	--	--	--	--	Q9FID0	750	2.60E-78	Germin-like protein subfamily 1 member 14 OS=Arabidopsis thaliana OX=3702 GN=At5g39110 PE=3 SV=1	PF00190//PF03079	Cupin//ARD/ARD' family	GO:0055114	oxidation-reduction process	GO:0045735//GO:0010309	nutrient reservoir activity//acireductone dioxygenase [iron(II)-requiring] activity	--	--	--	--
Cluster-12591.1527	56.30015	120.4035	-1.0978	0.004487	0.04792	1711	1.11E+09	XP_019077025.1	1331	5.70E-144	PREDICTED: 1-aminocyclopropane-1-carboxylate oxidase homolog 4 isoform X3 [Vitis vinifera]	XM_010061289.2	XM_010061289	163	5.89E-78	PREDICTED: Eucalyptus grandis 1-aminocyclopropane-1-carboxylate oxidase homolog 4 (LOC104447564), mRNA	--	--	--	--	Q94A78	724	5.30E-75	1-aminocyclopropane-1-carboxylate oxidase homolog 4 OS=Arabidopsis thaliana OX=3702 GN=At1g03400 PE=2 SV=1	PF03171	2OG-Fe(II) oxygenase superfamily	GO:0055114	oxidation-reduction process	GO:0016491	oxidoreductase activity	--	--	--	--
Cluster-12591.4100	15.55701	54.82518	-1.8195	1.32E-05	0.000396	735	5.66E+08	XP_006385822.1	535	4.90E-52	stellacyanin [Populus trichocarpa]	XM_016022171.2	XM_016022171	98	3.36E-42	PREDICTED: Ziziphus jujuba mavicyanin-like (LOC107414073), mRNA	--	--	--	--	Q41001	290	4.80E-25	Blue copper protein OS=Pisum sativum OX=3888 PE=2 SV=1	PF02298	Plastocyanin-like domain	GO:0006118	obsolete electron transport	GO:0009055	electron transfer activity	--	--	--	--
Cluster-12591.19470	93.71835	192.6151	-1.0457	0.002319	0.028508	361	1.56E+09	RXH82693.1	381	1.70E-34	hypothetical protein DVH24_003191 [Malus domestica]	--	--	--	--	--	--	--	--	--	O81974	325	2.10E-29	Cytochrome P450 71D8 OS=Glycine max OX=3847 GN=CYP71D8 PE=2 SV=1	PF00067	Cytochrome P450	GO:0055114	oxidation-reduction process	GO:0005506//GO:0020037//GO:0016705	iron ion binding//heme binding//oxidoreductase activity, acting on paired donors, with incorporation or reduction of molecular oxygen	--	--	--	--
Cluster-12591.25339	244.3399	606.187	-1.3122	7.96E-08	4.80E-06	1931	1.22E+09	XP_021594411.1	2239	3.30E-249	uncharacterized protein LOC110601548 [Manihot esculenta]	XM_028247179.1	XM_028247179	921	0	PREDICTED: Camellia sinensis elongation factor 1-alpha-like (LOC114302182), mRNA	K03231	EEF1A	elongation factor 1-alpha	http://www.genome.jp/dbget-bin/www_bget?ko:K03231	O49169	2236	2.80E-250	Elongation factor 1-alpha OS=Manihot esculenta OX=3983 GN=EF1 PE=3 SV=1	PF01926//PF03144//PF02774//PF00009//PF02662	50S ribosome-binding GTPase//Elongation factor Tu domain 2//Semialdehyde dehydrogenase, dimerisation domain//Elongation factor Tu GTP binding domain//Methyl-viologen-reducing hydrogenase, delta subunit	GO:0055114//GO:0008652	oxidation-reduction process//cellular amino acid biosynthetic process	GO:0005525//GO:0016620//GO:0003924//GO:0046983	GTP binding//oxidoreductase activity, acting on the aldehyde or oxo group of donors, NAD or NADP as acceptor//GTPase activity//protein dimerization activity	--	--	KOG0052	Translation elongation factor EF-1 alpha/Tu
Cluster-12591.11885	2241.78	5180.593	-1.2086	3.46E-22	3.15E-19	2486	1.34E+09	XP_023906572.1	2437	4.70E-272	L-ascorbate oxidase homolog [Quercus suber]	XM_024050804.1	XM_024050804	674	0	PREDICTED: Quercus suber L-ascorbate oxidase homolog (LOC112018292), mRNA	--	--	--	--	Q00624	1506	1.60E-165	L-ascorbate oxidase homolog OS=Brassica napus OX=3708 GN=Bp10 PE=2 SV=1	PF16656//PF07731//PF00394//PF07732	Purple acid Phosphatase, N-terminal domain//Multicopper oxidase//Multicopper oxidase//Multicopper oxidase	GO:0006771//GO:0019497//GO:0055114	riboflavin metabolic process//hexachlorocyclohexane metabolic process//oxidation-reduction process	GO:0005507//GO:0003993//GO:0046872//GO:0016491	copper ion binding//acid phosphatase activity//metal ion binding//oxidoreductase activity	--	--	--	--
Cluster-12591.21517	695.887	1397.921	-1.0079	3.68E-13	7.31E-11	2440	1.13E+09	GAV85757.1	1230	4.20E-132	Gp_dh_N domain-containing protein/Gp_dh_C domain-containing protein [Cephalotus follicularis]	XM_018990837.1	XM_018990837	529	0	PREDICTED: Juglans regia glyceraldehyde-3-phosphate dehydrogenase, cytosolic (LOC109010118), mRNA	K00134	GAPDH, gapA	glyceraldehyde 3-phosphate dehydrogenase	http://www.genome.jp/dbget-bin/www_bget?ko:K00134	Q9FX54	1206	9.70E-131	Glyceraldehyde-3-phosphate dehydrogenase GAPC2, cytosolic OS=Arabidopsis thaliana OX=3702 GN=GAPC2 PE=1 SV=1	PF02800//PF01113//PF02826//PF00044	Glyceraldehyde 3-phosphate dehydrogenase, C-terminal domain//Dihydrodipicolinate reductase, N-terminus//D-isomer specific 2-hydroxyacid dehydrogenase, NAD binding domain//Glyceraldehyde 3-phosphate dehydrogenase, NAD binding domain	GO:0009085//GO:0009089//GO:0055114	lysine biosynthetic process//lysine biosynthetic process via diaminopimelate//oxidation-reduction process	GO:0008839//GO:0051287//GO:0016620	4-hydroxy-tetrahydrodipicolinate reductase//NAD binding//oxidoreductase activity, acting on the aldehyde or oxo group of donors, NAD or NADP as acceptor	--	--	KOG0657	Glyceraldehyde 3-phosphate dehydrogenase
Cluster-12591.17032	2805.942	6631.717	-1.2405	1.73E-21	1.41E-18	1054	1.03E+09	XP_016689806.1	762	3.30E-78	PREDICTED: auxin-binding protein ABP19a-like isoform X1 [Gossypium hirsutum]	XM_021831118.1	XM_021831118	88	1.77E-36	PREDICTED: Hevea brasiliensis germin-like protein subfamily 3 member 1 (LOC110669444), mRNA	--	--	--	--	Q9ZRA4	721	7.20E-75	Auxin-binding protein ABP19a OS=Prunus persica OX=3760 GN=ABP19A PE=3 SV=1	PF00190//PF03079	Cupin//ARD/ARD' family	GO:0055114	oxidation-reduction process	GO:0010309//GO:0045735	acireductone dioxygenase [iron(II)-requiring] activity//nutrient reservoir activity	--	--	--	--
Cluster-12591.12168	1641.465	3334.29	-1.0224	0.003353	0.03819	1979	1.48E+08	CAN81650.1	2005	4.60E-222	hypothetical protein VITISV_003752 [Vitis vinifera]	XM_028198410.1	XM_028198410	174	5.25E-84	PREDICTED: Camellia sinensis berberine bridge enzyme-like 8 (LOC114258462), mRNA	--	--	--	--	Q9SVG3	1653	1.20E-182	Berberine bridge enzyme-like 21 OS=Arabidopsis thaliana OX=3702 GN=At4g20840 PE=2 SV=1	PF08031//PF01565	Berberine and berberine like//FAD binding domain	GO:0055114	oxidation-reduction process	GO:0050660//GO:0016491	flavin adenine dinucleotide binding//oxidoreductase activity	--	--	--	--
Cluster-12591.32884	72.0012	151.5552	-1.0752	2.40E-05	0.000656	2077	2.24E+08	EEF36726.1	2213	3.70E-246	cytochrome P450, putative [Ricinus communis]	XM_024071807.1	XM_024071807	501	0	PREDICTED: Quercus suber cytochrome P450 86A1 (LOC112038977), mRNA	K15401	CYP86A1	fatty acid omega-hydroxylase	http://www.genome.jp/dbget-bin/www_bget?ko:K15401	P48422	2036	4.70E-227	Cytochrome P450 86A1 OS=Arabidopsis thaliana OX=3702 GN=CYP86A1 PE=1 SV=2	PF00067	Cytochrome P450	GO:0055114	oxidation-reduction process	GO:0005506//GO:0020037//GO:0016705	iron ion binding//heme binding//oxidoreductase activity, acting on paired donors, with incorporation or reduction of molecular oxygen	--	--	--	--
Cluster-12591.143	107.5506	223.1722	-1.0566	7.19E-06	0.000237	1819	1.13E+09	GAV64203.1	2240	2.40E-249	DHquinase_I domain-containing protein/Shikimate_DH domain-containing protein/Shikimate_dh_N domain-containing protein [Cephalotus follicularis]	XM_024062730.1	XM_024062730	630	0	PREDICTED: Quercus suber bifunctional 3-dehydroquinate dehydratase/shikimate dehydrogenase, chloroplastic-like (LOC112030050), mRNA	K13832	aroDE, DHQ-SDH	3-dehydroquinate dehydratase / shikimate dehydrogenase	http://www.genome.jp/dbget-bin/www_bget?ko:K13832	Q9SQT8	1671	8.70E-185	Bifunctional 3-dehydroquinate dehydratase/shikimate dehydrogenase, chloroplastic OS=Arabidopsis thaliana OX=3702 GN=EMB3004 PE=1 SV=1	PF03435//PF03446//PF08501//PF01487//PF07992//PF02826	Saccharopine dehydrogenase NADP binding domain//NAD binding domain of 6-phosphogluconate dehydrogenase//Shikimate dehydrogenase substrate binding domain//Type I 3-dehydroquinase//Pyridine nucleotide-disulphide oxidoreductase//D-isomer specific 2-hydroxyacid dehydrogenase, NAD binding domain	GO:0006571//GO:0009094//GO:0055114//GO:0000162	tyrosine biosynthetic process//L-phenylalanine biosynthetic process//oxidation-reduction process//tryptophan biosynthetic process	GO:0016491//GO:0003855//GO:0004764//GO:0051287//GO:0050661	oxidoreductase activity//3-dehydroquinate dehydratase activity//shikimate 3-dehydrogenase (NADP+) activity//NAD binding//NADP binding	--	--	KOG0692	Pentafunctional AROM protein
Cluster-12591.8701	477.457	962.1218	-1.0128	7.08E-07	3.21E-05	1066	7.44E+08	XP_011006635.1	761	4.40E-78	PREDICTED: secoisolariciresinol dehydrogenase-like [Populus euphratica]	XM_024066790.1	XM_024066790	77	2.33E-30	PREDICTED: Quercus suber secoisolariciresinol dehydrogenase-like (LOC112034007), mRNA	--	--	--	--	Q7FAE1	628	4.40E-64	Momilactone A synthase OS=Oryza sativa subsp. japonica OX=39947 GN=Os04g0179200 PE=2 SV=1	PF01370//PF01073//PF03435//PF02737	NAD dependent epimerase/dehydratase family//3-beta hydroxysteroid dehydrogenase/isomerase family//Saccharopine dehydrogenase NADP binding domain//3-hydroxyacyl-CoA dehydrogenase, NAD binding domain	GO:0008210//GO:0006552//GO:0006694//GO:0006574//GO:0006568//GO:0008207//GO:0006554//GO:0006631//GO:0008209//GO:0018874//GO:0006633//GO:0006550//GO:0055114	estrogen metabolic process//leucine catabolic process//steroid biosynthetic process//valine catabolic process//tryptophan metabolic process//C21-steroid hormone metabolic process//lysine catabolic process//fatty acid metabolic process//androgen metabolic process//benzoate metabolic process//fatty acid biosynthetic process//isoleucine catabolic process//oxidation-reduction process	GO:0050662//GO:0016616//GO:0016491//GO:0003824//GO:0003857//GO:0003854	obsolete coenzyme binding//oxidoreductase activity, acting on the CH-OH group of donors, NAD or NADP as acceptor//oxidoreductase activity//catalytic activity//3-hydroxyacyl-CoA dehydrogenase activity//3-beta-hydroxy-delta5-steroid dehydrogenase activity	--	--	--	--
Cluster-12591.21274	555.1833	1236.41	-1.1574	2.65E-16	1.07E-13	1800	1.01E+09	XP_015884371.1	1900	6.30E-210	cytochrome P450 77A1 [Ziziphus jujuba]	XM_028268493.1	XM_028268493	398	0	PREDICTED: Camellia sinensis cytochrome P450 77A1 (LOC114321331), mRNA	--	--	--	--	P37124	976	3.30E-104	Cytochrome P450 77A2 OS=Solanum melongena OX=4111 GN=CYP77A2 PE=2 SV=1	PF00067	Cytochrome P450	GO:0055114	oxidation-reduction process	GO:0005506//GO:0020037//GO:0016705	iron ion binding//heme binding//oxidoreductase activity, acting on paired donors, with incorporation or reduction of molecular oxygen	--	--	--	--
Cluster-10031.0	11.45935	41.40312	-1.8596	0.003315	0.037833	1861	6.94E+08	XP_009363904.1	1190	1.40E-127	PREDICTED: taxadiene 5-alpha hydroxylase-like [Pyrus x bretschneideri]	XM_009365623.1	XM_009365623	81	2.46E-32	PREDICTED: Pyrus x bretschneideri taxadiene 5-alpha hydroxylase-like (LOC103953824), mRNA &amp;&amp; XM_009365629.1 PREDICTED: Pyrus x bretschneideri taxadiene 5-alpha hydroxylase-like (LOC103953834), mRNA	--	--	--	--	Q6WG30	683	3.20E-70	Taxadiene 5-alpha hydroxylase OS=Taxus cuspidata OX=99806 PE=1 SV=2	PF00067	Cytochrome P450	GO:0055114	oxidation-reduction process	GO:0016705//GO:0020037//GO:0005506	oxidoreductase activity, acting on paired donors, with incorporation or reduction of molecular oxygen//heme binding//iron ion binding	--	--	--	--
Cluster-12591.28147	32.37635	72.32643	-1.1597	0.000532	0.008559	1536	1.48E+08	ABQ52488.1	1045	7.50E-111	GA 20-oxidase [Paeonia suffruticosa]	XM_026604602.1	XM_026604602	121	1.18E-54	PREDICTED: Papaver somniferum gibberellin 20 oxidase 2-like (LOC113361330), mRNA	--	--	--	--	O04706	714	6.80E-74	Gibberellin 20 oxidase 1-B OS=Triticum aestivum OX=4565 GN=GA20ox1B PE=2 SV=1	PF03171//PF03333//PF08120	2OG-Fe(II) oxygenase superfamily//Adhesin biosynthesis transcription regulatory protein//Tamulustoxin family	GO:0009405//GO:0006355//GO:0055114//GO:0006810	pathogenesis//regulation of transcription, DNA-templated//oxidation-reduction process//transport	GO:0016491//GO:0090729//GO:0019870	oxidoreductase activity//toxin activity//potassium channel inhibitor activity	GO:0005576	extracellular region	--	--
Cluster-11326.0	5.810074	33.6528	-2.5282	3.03E-05	0.000799	1263	2.25E+08	XP_002268412.1	1290	2.40E-139	PREDICTED: cationic peroxidase 1 [Vitis vinifera]	FQ397011.1	FQ397011	253	4.03E-128	Vitis vinifera clone SS0AEB8YC07	K00430	E1.11.1.7	peroxidase	http://www.genome.jp/dbget-bin/www_bget?ko:K00430	A5H452	928	8.60E-99	Peroxidase 70 OS=Zea mays OX=4577 GN=PER70 PE=1 SV=1	PF00141	Peroxidase	GO:0006804//GO:0055114//GO:0006979	obsolete peroxidase reaction//oxidation-reduction process//response to oxidative stress	GO:0020037//GO:0004601	heme binding//peroxidase activity	--	--	--	--
Cluster-8206.1	4.486763	25.54988	-2.529	0.000359	0.006244	802	1.1E+09	XP_018857625.1	411	1.30E-37	PREDICTED: alkane hydroxylase MAH1-like [Juglans regia]	--	--	--	--	--	--	--	--	--	Q9FVS9	271	8.30E-23	Alkane hydroxylase MAH1 OS=Arabidopsis thaliana OX=3702 GN=CYP96A15 PE=2 SV=1	PF00067	Cytochrome P450	GO:0055114	oxidation-reduction process	GO:0005506//GO:0016705//GO:0020037	iron ion binding//oxidoreductase activity, acting on paired donors, with incorporation or reduction of molecular oxygen//heme binding	--	--	--	--
Cluster-12591.8214	2169.509	4670.532	-1.1063	0.00269	0.032139	2120	1.55E+09	RVW69662.1	1117	4.60E-119	Cytochrome P450 71A1 [Vitis vinifera]	AM467731.2	AM467731	584	0	Vitis vinifera contig VV78X130343.24, whole genome shotgun sequence	K20617	CYP71A	cytochrome P450 family 71 subfamily A	http://www.genome.jp/dbget-bin/www_bget?ko:K20617	A0A068Q721	1094	8.10E-118	Cytochrome P450 71AP13 OS=Prunus mume OX=102107 GN=CYP71AP13 PE=2 SV=1	PF00067	Cytochrome P450	GO:0055114	oxidation-reduction process	GO:0020037//GO:0016705//GO:0005506	heme binding//oxidoreductase activity, acting on paired donors, with incorporation or reduction of molecular oxygen//iron ion binding	--	--	--	--
Cluster-12591.1122	98.31991	840.4779	-3.0945	1.91E-56	4.52E-52	2136	1.37E+09	PSS36423.1	1455	3.00E-158	Cytokinin dehydrogenase [Actinidia chinensis var. chinensis]	XM_022045509.1	XM_022045509	198	2.58E-97	PREDICTED: Carica papaya cytokinin dehydrogenase 3-like (LOC110817106), mRNA	K00279	CKX	cytokinin dehydrogenase	http://www.genome.jp/dbget-bin/www_bget?ko:K00279	Q9LTS3	1123	3.60E-121	Cytokinin dehydrogenase 3 OS=Arabidopsis thaliana OX=3702 GN=CKX3 PE=1 SV=1	PF01565//PF03480//PF09265//PF13516	FAD binding domain//Bacterial extracellular solute-binding protein, family 7//Cytokinin dehydrogenase 1, FAD and cytokinin binding//Leucine Rich repeat	GO:0055114//GO:0009690//GO:0055085	oxidation-reduction process//cytokinin metabolic process//transmembrane transport	GO:0016491//GO:0019139//GO:0050660//GO:0005515	oxidoreductase activity//cytokinin dehydrogenase activity//flavin adenine dinucleotide binding//protein binding	--	--	--	--
Cluster-12591.7338	689.3896	1669.175	-1.2762	0.000267	0.004878	2044	1.23E+09	XP_021908075.1	656	1.30E-65	peroxidase 72 [Carica papaya]	XM_024038648.1	XM_024038648	204	1.14E-100	PREDICTED: Quercus suber peroxidase 72-like (LOC112006366), mRNA	K00430	E1.11.1.7	peroxidase	http://www.genome.jp/dbget-bin/www_bget?ko:K00430	Q9FJZ9	563	2.90E-56	Peroxidase 72 OS=Arabidopsis thaliana OX=3702 GN=PER72 PE=1 SV=1	PF00141	Peroxidase	GO:0055114//GO:0006979//GO:0006804	oxidation-reduction process//response to oxidative stress//obsolete peroxidase reaction	GO:0004601//GO:0020037	peroxidase activity//heme binding	--	--	--	--
Cluster-9855.0	12.20268	40.62678	-1.7336	0.003034	0.03522	1719	1.55E+09	RVW84810.1	1655	1.50E-181	Berberine bridge enzyme-like 14 [Vitis vinifera]	XM_024058062.1	XM_024058062	51	1.08E-15	PREDICTED: Quercus suber berberine bridge enzyme-like 8 (LOC112025391), mRNA	--	--	--	--	Q9SA85	1382	2.70E-151	Berberine bridge enzyme-like 8 OS=Arabidopsis thaliana OX=3702 GN=At1g30700 PE=2 SV=1	PF08031//PF01565	Berberine and berberine like//FAD binding domain	GO:0055114	oxidation-reduction process	GO:0050660//GO:0016491	flavin adenine dinucleotide binding//oxidoreductase activity	--	--	--	--
Cluster-8493.0	13.48233	47.80685	-1.8119	0.00014	0.002872	2043	1.59E+09	XP_028124847.1	2358	5.60E-263	carotenoid 9,10(9',10')-cleavage dioxygenase 1-like [Camellia sinensis]	XM_021740494.1	XM_021740494	474	0	PREDICTED: Manihot esculenta carotenoid 9,10(9',10')-cleavage dioxygenase 1-like (LOC110602902), mRNA	--	--	--	--	Q8LP17	591	1.70E-59	Carotenoid 9,10(9',10')-cleavage dioxygenase 1 OS=Pisum sativum OX=3888 GN=CCD1 PE=2 SV=1	PF03055	Retinal pigment epithelial membrane protein	GO:0055114	oxidation-reduction process	GO:0016702	oxidoreductase activity, acting on single donors with incorporation of molecular oxygen, incorporation of two atoms of oxygen	--	--	--	--
Cluster-12591.33527	18.9821	60.5744	-1.6902	0.002009	0.025388	1945	1.22E+09	XP_021809909.1	1931	1.70E-213	cytochrome P450 78A5 [Prunus avium]	XM_024042122.1	XM_024042122	465	0	PREDICTED: Quercus suber cytochrome P450 78A5 (LOC112009787), mRNA	--	--	--	--	Q9LMX7	1523	1.30E-167	Cytochrome P450 78A5 OS=Arabidopsis thaliana OX=3702 GN=CYP78A5 PE=2 SV=1	PF00067	Cytochrome P450	GO:0055114	oxidation-reduction process	GO:0005506//GO:0020037//GO:0016705	iron ion binding//heme binding//oxidoreductase activity, acting on paired donors, with incorporation or reduction of molecular oxygen	--	--	--	--
Cluster-12591.24834	72.41753	171.7504	-1.2521	1.78E-05	0.000509	1484	1.13E+09	GAV81633.1	721	2.70E-73	Acetyltransf_1 domain-containing protein [Cephalotus follicularis]	XM_028214534.1	XM_028214534	213	8.18E-106	PREDICTED: Camellia sinensis N-alpha-acetyltransferase 40-like (LOC114272833), mRNA	K20794	NAA40, NAT4	N-alpha-acetyltransferase 40	http://www.genome.jp/dbget-bin/www_bget?ko:K20794	Q568K5	212	1.10E-15	N-alpha-acetyltransferase 40 OS=Danio rerio OX=7955 GN=naa40 PE=2 SV=1	PF13508//PF08445//PF13673//PF00583//PF03971	Acetyltransferase (GNAT) domain//FR47-like protein//Acetyltransferase (GNAT) domain//Acetyltransferase (GNAT) family//Monomeric isocitrate dehydrogenase	GO:0006749//GO:0019643//GO:0042967//GO:0055114//GO:0006099	glutathione metabolic process//reductive tricarboxylic acid cycle//obsolete acyl-carrier-protein biosynthetic process//oxidation-reduction process//tricarboxylic acid cycle	GO:0004450//GO:0008080//GO:0016747	isocitrate dehydrogenase (NADP+) activity//N-acetyltransferase activity//transferase activity, transferring acyl groups other than amino-acyl groups	--	--	--	--
Cluster-12591.32188	70.4873	211.3228	-1.5833	3.27E-05	0.000855	1254	6.45E+08	XP_008228933.1	1251	7.90E-135	PREDICTED: peroxidase P7-like [Prunus mume]	XM_024066067.1	XM_024066067	250	1.86E-126	PREDICTED: Quercus suber peroxidase P7-like (LOC112033294), mRNA	K00430	E1.11.1.7	peroxidase	http://www.genome.jp/dbget-bin/www_bget?ko:K00430	A7NY33	958	2.80E-102	Peroxidase 4 OS=Vitis vinifera OX=29760 GN=GSVIVT00023967001 PE=1 SV=1	PF00141	Peroxidase	GO:0006979//GO:0055114//GO:0006804	response to oxidative stress//oxidation-reduction process//obsolete peroxidase reaction	GO:0004601//GO:0020037	peroxidase activity//heme binding	--	--	--	--
Cluster-12591.3104	25.67801	66.15096	-1.3684	0.000689	0.010564	2779	1.22E+09	XP_021641128.1	1176	8.70E-126	ferric reduction oxidase 2-like [Hevea brasiliensis]	XM_025092157.1	XM_025092157	244	9.05E-123	PREDICTED: Citrus sinensis ferric reduction oxidase 2-like (LOC102622812), mRNA	K00521	E1.16.1.7	ferric-chelate reductase	http://www.genome.jp/dbget-bin/www_bget?ko:K00521	P92949	942	4.50E-100	Ferric reduction oxidase 2 OS=Arabidopsis thaliana OX=3702 GN=FRO2 PE=1 SV=2	PF02089//PF08030//PF08022//PF00175//PF10890//PF08019	Palmitoyl protein thioesterase//Ferric reductase NAD binding domain//FAD-binding domain//Oxidoreductase NAD-binding domain//Cytochrome b-c1 complex subunit 8//Phosphoethanolamine transferase EptA/EptB	GO:0055114	oxidation-reduction process	GO:0016491//GO:0098599	oxidoreductase activity//palmitoyl hydrolase activity	GO:0005743//GO:0016021//GO:0070469	mitochondrial inner membrane//integral component of membrane//respirasome	--	--
Cluster-12591.2013	87.51053	266.658	-1.6076	1.79E-06	7.19E-05	1949	4.71E+08	AGI16386.1	1890	9.80E-209	flavonoid 3' hydroxylase [Ribes nigrum]	KC493689.1	KC493689	678	0	Ribes nigrum flavonoid 3' hydroxylase (F3H1) mRNA, complete cds	K05280	E1.14.13.21	flavonoid 3'-monooxygenase	http://www.genome.jp/dbget-bin/www_bget?ko:K05280	Q9SBQ9	1712	1.60E-189	Flavonoid 3'-monooxygenase OS=Petunia hybrida OX=4102 GN=CYP75B2 PE=2 SV=1	PF00570//PF00067	HRDC domain//Cytochrome P450	GO:0055114	oxidation-reduction process	GO:0016705//GO:0020037//GO:0005506//GO:0003676	oxidoreductase activity, acting on paired donors, with incorporation or reduction of molecular oxygen//heme binding//iron ion binding//nucleic acid binding	--	--	--	--
Cluster-12591.5300	63.72629	153.6369	-1.2771	0.003552	0.039912	1929	1.2E+09	XP_021281135.1	2038	6.70E-226	cytochrome P450 78A9-like [Herrania umbratica]	XM_022878013.1	XM_022878013	378	0	PREDICTED: Durio zibethinus cytochrome P450 78A9-like (LOC111287436), mRNA	--	--	--	--	Q9SLP1	1798	1.70E-199	Cytochrome P450 78A9 OS=Arabidopsis thaliana OX=3702 GN=CYP78A9 PE=1 SV=1	PF00067	Cytochrome P450	GO:0055114	oxidation-reduction process	GO:0016705//GO:0020037//GO:0005506	oxidoreductase activity, acting on paired donors, with incorporation or reduction of molecular oxygen//heme binding//iron ion binding	--	--	--	--
Cluster-10257.0	7.75002	31.2621	-2.0313	0.001774	0.022891	2175	1.34E+09	XP_023926647.1	1045	1.10E-110	cytochrome P450 CYP82D47-like [Quercus suber]	XM_018970801.1	XM_018970801	138	5.94E-64	PREDICTED: Juglans regia cytochrome P450 CYP82D47-like (LOC108995267), mRNA	--	--	--	--	O49858	717	4.30E-74	Cytochrome P450 82A3 OS=Glycine max OX=3847 GN=CYP82A3 PE=2 SV=1	PF00067	Cytochrome P450	GO:0055114	oxidation-reduction process	GO:0016705//GO:0020037//GO:0005506	oxidoreductase activity, acting on paired donors, with incorporation or reduction of molecular oxygen//heme binding//iron ion binding	--	--	--	--
Cluster-12591.32750	6.975012	69.51244	-3.3301	2.40E-08	1.65E-06	1510	1.55E+09	RVW47946.1	1108	3.60E-118	Protein DMR6-like oxygenase 2 [Vitis vinifera]	XM_024016533.1	XM_024016533	204	8.39E-101	PREDICTED: Quercus suber protein DMR6-LIKE OXYGENASE 2-like (LOC111984914), mRNA	--	--	--	--	Q9ZSA8	563	2.20E-56	Protein DMR6-LIKE OXYGENASE 1 OS=Arabidopsis thaliana OX=3702 GN=DLO1 PE=1 SV=1	PF03171	2OG-Fe(II) oxygenase superfamily	GO:0055114	oxidation-reduction process	GO:0016491	oxidoreductase activity	--	--	--	--
Cluster-12591.5420	118.9751	242.0094	-1.0277	9.60E-07	4.20E-05	2118	1.56E+09	RXH89628.1	921	2.50E-96	hypothetical protein DVH24_031985 [Malus domestica]	XM_027295943.1	XM_027295943	177	1.21E-85	PREDICTED: Coffea eugenioides probable mitochondrial saccharopine dehydrogenase-like oxidoreductase At5g39410 (LOC113751800), mRNA	--	--	--	--	Q8LGI2	859	1.40E-90	Probable mitochondrial saccharopine dehydrogenase-like oxidoreductase At5g39410 OS=Arabidopsis thaliana OX=3702 GN=At5g39410 PE=1 SV=2	PF03435	Saccharopine dehydrogenase NADP binding domain	GO:0055114	oxidation-reduction process	GO:0016491	oxidoreductase activity	--	--	KOG2733	Uncharacterized membrane protein
Cluster-12591.23635	78.44959	208.2498	-1.415	3.44E-05	0.000885	1860	1.27E+09	XP_022734360.1	1887	2.10E-208	cytochrome P450 78A9-like [Durio zibethinus]	GU997678.1	GU997678	188	8.13E-92	Panax notoginseng clone contig01705 cytochrome P450 mRNA, partial cds	--	--	--	--	O48927	1768	5.00E-196	Cytochrome P450 78A3 OS=Glycine max OX=3847 GN=CYP78A3 PE=2 SV=1	PF00067	Cytochrome P450	GO:0055114	oxidation-reduction process	GO:0005506//GO:0020037//GO:0016705	iron ion binding//heme binding//oxidoreductase activity, acting on paired donors, with incorporation or reduction of molecular oxygen	--	--	--	--
Cluster-11463.0	3.319536	29.32278	-3.1924	9.90E-05	0.002155	1186	6.45E+08	XP_008243756.1	1367	2.60E-148	PREDICTED: peroxidase 11 [Prunus mume]	XM_006484238.3	XM_006484238	289	3.67E-148	PREDICTED: Citrus sinensis peroxidase 11 (LOC102612190), mRNA	K00430	E1.11.1.7	peroxidase	http://www.genome.jp/dbget-bin/www_bget?ko:K00430	Q96519	1233	3.50E-134	Peroxidase 11 OS=Arabidopsis thaliana OX=3702 GN=PER11 PE=1 SV=1	PF00141	Peroxidase	GO:0006979//GO:0055114//GO:0006804	response to oxidative stress//oxidation-reduction process//obsolete peroxidase reaction	GO:0004601//GO:0020037	peroxidase activity//heme binding	--	--	--	--
Cluster-12591.25307	159.3883	343.3513	-1.1088	2.28E-07	1.20E-05	2237	1.55E+09	RVX17426.1	773	3.80E-79	hypothetical protein CK203_003684 [Vitis vinifera]	LT594796.1	LT594796	118	8.02E-53	Theobroma cacao genome assembly, chromosome: IX	--	--	--	--	--	--	--	--	PF05843//PF09004//PF05837//PF02465	Suppressor of forked protein (Suf)//Domain of unknown function (DUF1891)//Centromere protein H (CENP-H)//Flagellar hook-associated protein 2 N-terminus	GO:0055114//GO:0051382//GO:0006397	oxidation-reduction process//kinetochore assembly//mRNA processing	GO:0008168//GO:0016706	methyltransferase activity//2-oxoglutarate-dependent dioxygenase activity	GO:0005634//GO:0000776//GO:0009424	nucleus//kinetochore//bacterial-type flagellum hook	--	--
Cluster-12591.14790	218.6713	466.0017	-1.0937	3.03E-10	3.17E-08	1506	2.25E+08	XP_002281359.1	549	2.40E-53	PREDICTED: peroxiredoxin-2E-1, chloroplastic-like [Vitis vinifera]	--	--	--	--	--	--	--	--	--	Q69TY4	284	4.90E-24	Peroxiredoxin-2E-1, chloroplastic OS=Oryza sativa subsp. japonica OX=39947 GN=PRXIIE-1 PE=2 SV=1	PF00578//PF08534	AhpC/TSA family//Redoxin	GO:0055114	oxidation-reduction process	GO:0016209//GO:0016491	antioxidant activity//oxidoreductase activity	--	--	KOG0541	Alkyl hydroperoxide reductase/peroxiredoxin
Cluster-12591.32214	18.0689	458.7421	-4.6652	0.000491	0.008027	2158	1.55E+09	RVW43865.1	1342	3.80E-145	1-aminocyclopropane-1-carboxylate oxidase 1 [Vitis vinifera]	XM_002279710.4	XM_002279710	420	0	PREDICTED: Vitis vinifera 1-aminocyclopropane-1-carboxylate oxidase 1 (LOC100257676), mRNA	K05933	E1.14.17.4	aminocyclopropanecarboxylate oxidase	http://www.genome.jp/dbget-bin/www_bget?ko:K05933	Q9ZUN4	1172	7.50E-127	1-aminocyclopropane-1-carboxylate oxidase 1 OS=Arabidopsis thaliana OX=3702 GN=ACO1 PE=2 SV=1	PF03171	2OG-Fe(II) oxygenase superfamily	GO:0055114	oxidation-reduction process	GO:0016491	oxidoreductase activity	--	--	--	--
Cluster-12591.22454	251.8297	886.2178	-1.816	0.000425	0.007174	3251	1.22E+09	XP_021606189.1	2687	6.30E-301	DNA (cytosine-5)-methyltransferase CMT3 [Manihot esculenta]	XM_010653042.2	XM_010653042	510	0	PREDICTED: Vitis vinifera DNA (cytosine-5)-methyltransferase CMT3 (LOC100258788), mRNA	K00558	DNMT1, dcm	DNA (cytosine-5)-methyltransferase 1	http://www.genome.jp/dbget-bin/www_bget?ko:K00558	Q94F88	2128	1.60E-237	DNA (cytosine-5)-methyltransferase CMT3 OS=Arabidopsis thaliana OX=3702 GN=CMT3 PE=1 SV=2	PF01426//PF00145//PF08997	BAH domain//C-5 cytosine-specific DNA methylase//Ubiquinol-cytochrome C reductase complex, 6.4kD protein	GO:0006118//GO:0006119	obsolete electron transport//oxidative phosphorylation	GO:0008168//GO:0009055//GO:0003682//GO:0008121	methyltransferase activity//electron transfer activity//chromatin binding//ubiquinol-cytochrome-c reductase activity	GO:0000785	chromatin	--	--
Cluster-12591.2338	80.63497	203.6351	-1.3397	3.60E-05	0.000921	2076	1.48E+08	CAN80040.1	2285	1.60E-254	hypothetical protein VITISV_037194 [Vitis vinifera]	XM_002275770.3	XM_002275770	586	0	PREDICTED: Vitis vinifera cytochrome P450 86A22 (LOC100247907), mRNA	K15398	CYP86A4S	fatty acid omega-hydroxylase	http://www.genome.jp/dbget-bin/www_bget?ko:K15398	B3RFJ6	2122	5.00E-237	Cytochrome P450 86A22 OS=Petunia hybrida OX=4102 GN=CYP86A22 PE=1 SV=1	PF00067	Cytochrome P450	GO:0055114	oxidation-reduction process	GO:0016705//GO:0020037//GO:0005506	oxidoreductase activity, acting on paired donors, with incorporation or reduction of molecular oxygen//heme binding//iron ion binding	--	--	--	--
Cluster-12591.14551	80.34367	205.7039	-1.3543	7.67E-06	0.000249	1299	1.53E+09	XP_027158658.1	873	5.50E-91	secoisolariciresinol dehydrogenase-like [Coffea eugenioides]	--	--	--	--	--	--	--	--	--	Q94KL8	689	4.60E-71	Secoisolariciresinol dehydrogenase (Fragment) OS=Podophyllum peltatum OX=35933 PE=1 SV=1	PF01370//PF01073//PF02737//PF00107	NAD dependent epimerase/dehydratase family//3-beta hydroxysteroid dehydrogenase/isomerase family//3-hydroxyacyl-CoA dehydrogenase, NAD binding domain//Zinc-binding dehydrogenase	GO:0055114//GO:0006550//GO:0006633//GO:0018874//GO:0008209//GO:0006631//GO:0006554//GO:0008207//GO:0006574//GO:0006568//GO:0006694//GO:0006552//GO:0008210	oxidation-reduction process//isoleucine catabolic process//fatty acid biosynthetic process//benzoate metabolic process//androgen metabolic process//fatty acid metabolic process//lysine catabolic process//C21-steroid hormone metabolic process//valine catabolic process//tryptophan metabolic process//steroid biosynthetic process//leucine catabolic process//estrogen metabolic process	GO:0003854//GO:0003857//GO:0003824//GO:0016491//GO:0016616//GO:0050662	3-beta-hydroxy-delta5-steroid dehydrogenase activity//3-hydroxyacyl-CoA dehydrogenase activity//catalytic activity//oxidoreductase activity//oxidoreductase activity, acting on the CH-OH group of donors, NAD or NADP as acceptor//obsolete coenzyme binding	--	--	--	--
Cluster-12591.20453	108.5129	742.6076	-2.7807	2.36E-48	3.72E-44	2109	1.14E+09	OMO64235.1	2061	1.60E-228	Cytochrome P450 [Corchorus capsularis]	XM_002320851.2	XM_002320851	284	3.98E-145	PREDICTED: Populus trichocarpa cytochrome P450 78A3 (LOC7492799), mRNA	--	--	--	--	Q9SLP1	1827	8.20E-203	Cytochrome P450 78A9 OS=Arabidopsis thaliana OX=3702 GN=CYP78A9 PE=1 SV=1	PF00067	Cytochrome P450	GO:0055114	oxidation-reduction process	GO:0016705//GO:0020037//GO:0005506	oxidoreductase activity, acting on paired donors, with incorporation or reduction of molecular oxygen//heme binding//iron ion binding	--	--	--	--
Cluster-12591.32110	372.2868	937.807	-1.335	1.73E-09	1.54E-07	2074	1.2E+09	OVA00824.1	2105	1.20E-233	Cytochrome P450 [Macleaya cordata]	XM_002273793.3	XM_002273793	410	0	PREDICTED: Vitis vinifera cytochrome P450 78A5 (LOC100249034), mRNA	--	--	--	--	Q9LMX7	1706	8.60E-189	Cytochrome P450 78A5 OS=Arabidopsis thaliana OX=3702 GN=CYP78A5 PE=2 SV=1	PF00067//PF01047	Cytochrome P450//MarR family	GO:0055114//GO:0006355	oxidation-reduction process//regulation of transcription, DNA-templated	GO:0005506//GO:0003700//GO:0016705//GO:0020037	iron ion binding//DNA-binding transcription factor activity//oxidoreductase activity, acting on paired donors, with incorporation or reduction of molecular oxygen//heme binding	GO:0005667	transcription regulator complex	--	--
Cluster-12591.25157	455.369	1016.383	-1.1561	2.09E-10	2.28E-08	2492	1.1E+09	XP_018813536.1	1172	2.30E-125	PREDICTED: laccase-14-like [Juglans regia]	GQ465371.1	GQ465371	140	5.27E-65	Castanea dentata putative laccase/diphenol oxidase mRNA, complete cds	K05909	E1.10.3.2	laccase	http://www.genome.jp/dbget-bin/www_bget?ko:K05909	Q9FY79	914	7.10E-97	Laccase-14 OS=Arabidopsis thaliana OX=3702 GN=LAC14 PE=2 SV=1	PF07731//PF03186//PF00394//PF07732	Multicopper oxidase//CobD/Cbib protein//Multicopper oxidase//Multicopper oxidase	GO:0055114//GO:0009236	oxidation-reduction process//cobalamin biosynthetic process	GO:0016491//GO:0048472//GO:0005507	oxidoreductase activity//threonine-phosphate decarboxylase activity//copper ion binding	GO:0016021	integral component of membrane	--	--
Cluster-12591.25937	117.8719	278.0497	-1.2395	1.01E-09	9.47E-08	2414	1.01E+09	XP_015874745.1	787	9.70E-81	galactinol synthase 2-like [Ziziphus jujuba]	NM_001324776.1	NM_001324776	222	1.33E-110	Capsicum annuum galactinol synthase 2 (LOC107859925), mRNA &amp;&amp; EF566470.1 Capsicum annuum galactinol synthase (GS) mRNA, complete cds	K18819	GOLS	inositol 3-alpha-galactosyltransferase	http://www.genome.jp/dbget-bin/www_bget?ko:K18819	C7G304	770	3.40E-80	Galactinol synthase 2 OS=Solanum lycopersicum OX=4081 GN=GOLS2 PE=2 SV=1	PF01501//PF02935	Glycosyl transferase family 8//Cytochrome c oxidase subunit VIIc	GO:0006123	mitochondrial electron transport, cytochrome c to oxygen	GO:0004129//GO:0016757	cytochrome-c oxidase activity//transferase activity, transferring glycosyl groups	GO:0045277	respiratory chain complex IV	--	--
Cluster-86.0	1.474681	31.30554	-4.3659	1.91E-05	0.00054	1284	1.59E+09	XP_028092290.1	1605	7.20E-176	stearoyl-[acyl-carrier-protein] 9-desaturase 6, chloroplastic [Camellia sinensis]	XM_016030912.2	XM_016030912	385	0	PREDICTED: Ziziphus jujuba stearoyl-[acyl-carrier-protein] 9-desaturase 6, chloroplastic-like (LOC107421632), mRNA	K03921	FAB2, SSI2, desA1	acyl-	http://www.genome.jp/dbget-bin/www_bget?ko:K03921	Q84VY3	1499	5.40E-165	Stearoyl-[acyl-carrier-protein] 9-desaturase 6, chloroplastic OS=Arabidopsis thaliana OX=3702 GN=S-ACP-DES6 PE=2 SV=2	PF03405//PF02915	Fatty acid desaturase//Rubrerythrin	GO:0006631//GO:0055114	fatty acid metabolic process//oxidation-reduction process	GO:0045300//GO:0016491//GO:0046872	acyl-[acyl-carrier-protein] desaturase activity//oxidoreductase activity//metal ion binding	--	--	--	--
Cluster-12591.10141	33.39622	96.9977	-1.546	3.87E-06	0.000139	2050	9.85E+08	AMC33029.1	805	6.70E-83	NADH dehydrogenase subunit 7 (mitochondrion) [Cannabis sativa]	NC_038052.1	NC_038052	1799	0	Bombax ceiba mitochondrion, complete genome	K03935	NDUFS2	NADH dehydrogenase (ubiquinone) Fe-S protein 2	http://www.genome.jp/dbget-bin/www_bget?ko:K03935	P93306	799	1.30E-83	NADH dehydrogenase [ubiquinone] iron-sulfur protein 2 OS=Arabidopsis thaliana OX=3702 GN=NAD7 PE=1 SV=2	PF00374//PF00346	Nickel-dependent hydrogenase//Respiratory-chain NADH dehydrogenase, 49 Kd subunit	GO:0055114	oxidation-reduction process	GO:0016151//GO:0051287//GO:0016651//GO:0048038	nickel cation binding//NAD binding//oxidoreductase activity, acting on NAD(P)H//quinone binding	--	--	KOG2870	NADH:ubiquinone oxidoreductase, NDUFS2/49 kDa subunit
Cluster-9962.0	109.6886	259.3672	-1.2429	1.22E-07	6.98E-06	1298	1.13E+09	GAV81139.1	1212	2.70E-130	peroxidase domain-containing protein [Cephalotus follicularis]	XM_017579371.1	XM_017579371	172	4.42E-83	PREDICTED: Vigna angularis peroxidase 43 (LOC108341727), partial mRNA	K00430	E1.11.1.7	peroxidase	http://www.genome.jp/dbget-bin/www_bget?ko:K00430	Q9SZH2	1132	2.00E-122	Peroxidase 43 OS=Arabidopsis thaliana OX=3702 GN=PER43 PE=3 SV=2	PF00141	Peroxidase	GO:0055114//GO:0006979//GO:0006804	oxidation-reduction process//response to oxidative stress//obsolete peroxidase reaction	GO:0004601//GO:0020037	peroxidase activity//heme binding	--	--	--	--
Cluster-12591.9583	85.01701	221.3715	-1.3829	3.28E-08	2.18E-06	4126	2.25E+08	XP_002269854.1	4734	0.00E+00	PREDICTED: structural maintenance of chromosomes protein 2-1 [Vitis vinifera]	XM_002269818.3	XM_002269818	1859	0	PREDICTED: Vitis vinifera structural maintenance of chromosomes protein 2-1 (LOC100245029), mRNA	K06674	SMC2	structural maintenance of chromosome 2	http://www.genome.jp/dbget-bin/www_bget?ko:K06674	Q9C5Y4	4214	0.00E+00	Structural maintenance of chromosomes protein 2-1 OS=Arabidopsis thaliana OX=3702 GN=SMC2-1 PE=2 SV=2	PF04513//PF05531//PF09728//PF13304//PF08354//PF06470//PF04632//PF00005	Baculovirus polyhedron envelope protein, PEP, C terminus//Nucleopolyhedrovirus P10 protein//Myosin-like coiled-coil protein//AAA domain, putative AbiEii toxin, Type IV TA system//Domain of unknown function (DUF1729)//SMC proteins Flexible Hinge Domain//Fusaric acid resistance protein family//ABC transporter	GO:0055114//GO:0006633//GO:0051276//GO:0042967//GO:0055085	oxidation-reduction process//fatty acid biosynthetic process//chromosome organization//obsolete acyl-carrier-protein biosynthetic process//transmembrane transport	GO:0022857//GO:0005524//GO:0005515//GO:0016887//GO:0005198//GO:0004318//GO:0019905	transmembrane transporter activity//ATP binding//protein binding//ATPase activity//structural molecule activity//enoyl-[acyl-carrier-protein] reductase (NADH) activity//syntaxin binding	GO:0005835//GO:0019028//GO:0019031//GO:0005886//GO:0005694	fatty acid synthase complex//viral capsid//viral envelope//plasma membrane//chromosome	KOG0933	Structural maintenance of chromosome protein 2 (chromosome condensation complex Condensin, subunit E)
Cluster-12591.7261	2005.521	4614.741	-1.2028	2.56E-15	8.08E-13	2505	1.04E+09	XP_017256153.1	2375	7.30E-265	PREDICTED: D-3-phosphoglycerate dehydrogenase 1, chloroplastic-like [Daucus carota subsp. sativus]	XM_002285322.3	XM_002285322	549	0	PREDICTED: Vitis vinifera D-3-phosphoglycerate dehydrogenase 1, chloroplastic (LOC100260655), mRNA	K00058	serA, PHGDH	D-3-phosphoglycerate dehydrogenase	http://www.genome.jp/dbget-bin/www_bget?ko:K00058	O49485	2150	3.40E-240	D-3-phosphoglycerate dehydrogenase 1, chloroplastic OS=Arabidopsis thaliana OX=3702 GN=PGDH1 PE=1 SV=1	PF03446//PF03720//PF02826//PF00389	NAD binding domain of 6-phosphogluconate dehydrogenase//UDP-glucose/GDP-mannose dehydrogenase family, UDP binding domain//D-isomer specific 2-hydroxyacid dehydrogenase, NAD binding domain//D-isomer specific 2-hydroxyacid dehydrogenase, catalytic domain	GO:0055114	oxidation-reduction process	GO:0051287//GO:0016616//GO:0050661	NAD binding//oxidoreductase activity, acting on the CH-OH group of donors, NAD or NADP as acceptor//NADP binding	--	--	KOG0068	D-3-phosphoglycerate dehydrogenase, D-isomer-specific 2-hydroxy acid dehydrogenase superfamily
Cluster-12591.3051	47.68046	266.6648	-2.4829	0.001032	0.01466	2141	1.03E+09	XP_008233457.2	2452	7.30E-274	PREDICTED: L-ascorbate oxidase isoform X1 [Prunus mume]	XM_024068608.1	XM_024068608	479	0	PREDICTED: Quercus suber L-ascorbate oxidase-like (LOC112035778), mRNA	--	--	--	--	P14133	1529	3.00E-168	L-ascorbate oxidase OS=Cucumis sativus OX=3659 PE=1 SV=1	PF07731//PF07732//PF00394//PF14659	Multicopper oxidase//Multicopper oxidase//Multicopper oxidase//Phage integrase, N-terminal SAM-like domain	GO:0015074//GO:0055114	DNA integration//oxidation-reduction process	GO:0016491//GO:0003677//GO:0005507	oxidoreductase activity//DNA binding//copper ion binding	--	--	--	--
Cluster-12859.0	13.08394	48.5312	-1.8996	9.92E-05	0.002158	1868	1.06E+09	XP_007043287.2	2178	3.80E-242	PREDICTED: cytochrome P450 86B1 [Theobroma cacao]	XM_002310038.3	XM_002310038	370	0	PREDICTED: Populus trichocarpa cytochrome P450 86B1 (LOC7457181), mRNA	K15402	CYP86B1	fatty acid omega-hydroxylase	http://www.genome.jp/dbget-bin/www_bget?ko:K15402	Q9FMY1	2038	2.50E-227	Cytochrome P450 86B1 OS=Arabidopsis thaliana OX=3702 GN=CYP86B1 PE=2 SV=1	PF00067//PF08127	Cytochrome P450//Peptidase family C1 propeptide	GO:0055114//GO:0006508//GO:0050790	oxidation-reduction process//proteolysis//regulation of catalytic activity	GO:0005506//GO:0016705//GO:0020037//GO:0004197	iron ion binding//oxidoreductase activity, acting on paired donors, with incorporation or reduction of molecular oxygen//heme binding//cysteine-type endopeptidase activity	--	--	--	--
Cluster-12591.17080	2160.578	4326.154	-1.0021	7.63E-14	1.77E-11	4401	3.47E+08	AEO72337.1	2085	5.40E-231	nitrate reductase 1 [Vitis vinifera]	KF747766.1	KF747766	503	0	Vitis labrusca x Vitis vinifera nitrate reductase mRNA, partial cds	K10534	NR	nitrate reductase (NAD(P)H)	http://www.genome.jp/dbget-bin/www_bget?ko:K10534	P36859	1972	2.60E-219	Nitrate reductase [NADH] OS=Petunia hybrida OX=4102 GN=NIA PE=2 SV=1	PF08030//PF00175//PF03404	Ferric reductase NAD binding domain//Oxidoreductase NAD-binding domain//Mo-co oxidoreductase dimerisation domain	GO:0055114	oxidation-reduction process	GO:0030151//GO:0016491	molybdenum ion binding//oxidoreductase activity	--	--	KOG0534	NADH-cytochrome b-5 reductase
Cluster-12591.3792	29.75648	82.23253	-1.4607	3.29E-05	0.000858	1116	1.34E+09	XP_023926553.1	697	1.20E-70	geraniol 8-hydroxylase-like [Quercus suber]	--	--	--	--	--	--	--	--	--	I3PFJ5	603	3.70E-61	Cytochrome P450 76AD1 OS=Beta vulgaris OX=161934 GN=CYP76AD1 PE=2 SV=1	PF00067	Cytochrome P450	GO:0055114	oxidation-reduction process	GO:0016705//GO:0020037//GO:0005506	oxidoreductase activity, acting on paired donors, with incorporation or reduction of molecular oxygen//heme binding//iron ion binding	--	--	--	--
Cluster-12591.1072	70.91375	200.1355	-1.4985	1.11E-05	0.000343	1643	1.27E+09	XP_022718837.1	659	4.60E-66	plant cysteine oxidase 2-like [Durio zibethinus]	XM_022988113.1	XM_022988113	116	7.58E-52	PREDICTED: Olea europaea var. sylvestris plant cysteine oxidase 2-like (LOC111367300), mRNA	K10712	ADO	cysteamine dioxygenase	http://www.genome.jp/dbget-bin/www_bget?ko:K10712	Q8LGJ5	477	2.20E-46	Plant cysteine oxidase 2 OS=Arabidopsis thaliana OX=3702 GN=PCO2 PE=1 SV=1	PF07847	PCO_ADO	GO:0055114	oxidation-reduction process	GO:0016702	oxidoreductase activity, acting on single donors with incorporation of molecular oxygen, incorporation of two atoms of oxygen	--	--	--	--
Cluster-4759.0	24.73202	104.9477	-2.0915	2.42E-05	0.000661	1254	1.34E+09	XP_023892517.1	1264	2.50E-136	peroxidase 66 [Quercus suber]	XM_007219382.2	XM_007219382	291	3.01E-149	PREDICTED: Prunus persica peroxidase 66 (LOC18787352), mRNA	K00430	E1.11.1.7	peroxidase	http://www.genome.jp/dbget-bin/www_bget?ko:K00430	Q9LT91	1133	1.40E-122	Peroxidase 66 OS=Arabidopsis thaliana OX=3702 GN=PER66 PE=2 SV=1	PF00141	Peroxidase	GO:0006804//GO:0006979//GO:0055114	obsolete peroxidase reaction//response to oxidative stress//oxidation-reduction process	GO:0020037//GO:0004601	heme binding//peroxidase activity	--	--	--	--
