# Supplementary material for: De Novo Transcriptome Analysis of R. nigrum cv. Aldoniai in Response to Blackcurrant Reversion Virus Infection
Source: Int J Mol Sci. 2022 Aug 24;23(17):9560. doi: 10.3390/ijms23179560 (PMC9455767; doi:10.3390/ijms23179560)
Supplement: Supplementary file 1 [file ijms-23-09560-s001.zip › Supplements/Table S3.xlsx]

## Sheet: V_2vsC_2.up_KEGGenrich_signific
Pathway Category	KEGG
ID	ko00940
Description	Phenylpropanoid biosynthesis
GeneRatio	7|23
BgRatio	137|5431
pvalue	1.14774129655e-06
padj	3.0989015007e-05
GeneID	V_2_readcount	C_2_readcount	log2FoldChange	pval	padj	Gene Length	NR GI	NR ID	NR Score	NR Evalue	NR Description	NT GI	NT ID	NT Score	NT Evalue	NT Description	KO ID	KO Name	KO Description	Http Link	Swissprot ID	Swissprot Score	Swissprot Evalue	Swissprot Description	PFAM ID	PFAM description	Gene Ontology Biological Pathway	BP Description	Gene Ontology Molecular Function	MF Description	Gene Ontology Cellular Component	CC Description	KOG ID	KOG Description
Cluster-12591.4560	133.8262	59.79641	1.1619	0.000172	0.013822	1086	7.2E+08	XP_010265516.1	712	2.20E-72	PREDICTED: spermidine hydroxycinnamoyl transferase [Nelumbo nucifera]	--	--	--	--	--	K13065	E2.3.1.133, HCT	shikimate O-hydroxycinnamoyltransferase	http://www.genome.jp/dbget-bin/www_bget?ko:K13065	O64470	615	1.50E-62	Spermidine hydroxycinnamoyl transferase OS=Arabidopsis thaliana OX=3702 GN=SHT PE=1 SV=1	PF02458	Transferase family	--	--	GO:0016747	transferase activity, transferring acyl groups other than amino-acyl groups	--	--	--	--
Cluster-12591.2159	134.744	33.3963	2.0084	2.55E-08	1.10E-05	1479	1.37E+09	PSS14427.1	1303	8.70E-141	Peroxidase [Actinidia chinensis var. chinensis]	XM_008231872.1	XM_008231872	269	6.04E-137	PREDICTED: Prunus mume peroxidase 3 (LOC103329405), mRNA	K00430	E1.11.1.7	peroxidase	http://www.genome.jp/dbget-bin/www_bget?ko:K00430	O23044	1149	2.40E-124	Peroxidase 3 OS=Arabidopsis thaliana OX=3702 GN=PER3 PE=2 SV=1	PF00141	Peroxidase	GO:0006804//GO:0006979//GO:0055114	obsolete peroxidase reaction//response to oxidative stress//oxidation-reduction process	GO:0020037//GO:0004601	heme binding//peroxidase activity	--	--	--	--
Cluster-6121.0	82.17183	13.28912	2.6211	3.64E-09	2.26E-06	1143	5.09E+08	EOY14858.1	1379	1.00E-149	Peroxidase superfamily protein [Theobroma cacao]	XM_024047501.1	XM_024047501	401	0	PREDICTED: Quercus suber peroxidase 9-like (LOC112015139), mRNA	K00430	E1.11.1.7	peroxidase	http://www.genome.jp/dbget-bin/www_bget?ko:K00430	Q96512	1346	2.60E-147	Peroxidase 9 OS=Arabidopsis thaliana OX=3702 GN=PER9 PE=1 SV=1	PF00141	Peroxidase	GO:0006804//GO:0055114//GO:0006979	obsolete peroxidase reaction//oxidation-reduction process//response to oxidative stress	GO:0020037//GO:0004601	heme binding//peroxidase activity	--	--	--	--
Cluster-4983.0	39.82558	3.345769	3.5692	3.07E-07	8.19E-05	1350	1.55E+09	RVX16101.1	1223	1.50E-131	Peroxidase 64 [Vitis vinifera]	XM_022046994.1	XM_022046994	313	1.91E-161	PREDICTED: Carica papaya peroxidase 64-like (LOC110818213), mRNA	K00430	E1.11.1.7	peroxidase	http://www.genome.jp/dbget-bin/www_bget?ko:K00430	Q43872	1108	1.20E-119	Peroxidase 64 OS=Arabidopsis thaliana OX=3702 GN=PER64 PE=1 SV=1	PF00141	Peroxidase	GO:0006804//GO:0006979//GO:0055114	obsolete peroxidase reaction//response to oxidative stress//oxidation-reduction process	GO:0020037//GO:0004601	heme binding//peroxidase activity	--	--	--	--
Cluster-12591.15038	1028.369	500.1174	1.0393	3.15E-06	0.000581	2940	1.13E+09	APR64229.1	2122	1.90E-235	4-coumarate--CoA ligase family protein 4 [Populus tomentosa]	XM_009353551.2	XM_009353551	302	5.49E-155	PREDICTED: Pyrus x bretschneideri 4-coumarate--CoA ligase 2-like (LOC103943288), mRNA	K01904	4CL	4-coumarate--CoA ligase	http://www.genome.jp/dbget-bin/www_bget?ko:K01904	P31687	1919	2.40E-213	4-coumarate--CoA ligase 2 OS=Glycine max OX=3847 PE=2 SV=2	PF00501//PF10717	AMP-binding enzyme//Occlusion-derived virus envelope protein ODV-E18	--	--	GO:0003824	catalytic activity	GO:0019031	viral envelope	--	--
Cluster-12591.4007	235.1968	117.4666	1.0008	9.99E-06	0.001417	2414	1.1E+09	XP_018818511.1	2200	1.40E-244	PREDICTED: beta-glucosidase 40-like [Juglans regia]	XM_006437899.2	XM_006437899	456	0	PREDICTED: Citrus clementina beta-glucosidase 40 (LOC18044238), transcript variant X2, mRNA	K01188	E3.2.1.21	beta-glucosidase	http://www.genome.jp/dbget-bin/www_bget?ko:K01188	Q9FZE0	2058	1.50E-229	Beta-glucosidase 40 OS=Arabidopsis thaliana OX=3702 GN=BGLU40 PE=2 SV=1	PF11047//PF00232//PF00150	Salmonella outer protein D//Glycosyl hydrolase family 1//Cellulase (glycosyl hydrolase family 5)	GO:0005975//GO:0009405	carbohydrate metabolic process//pathogenesis	GO:0004553	hydrolase activity, hydrolyzing O-glycosyl compounds	GO:0033644	host cell membrane	--	--
Cluster-12591.29753	64.24135	1.6721	5.2555	6.50E-12	8.01E-09	1300	1.1E+09	XP_018842754.1	1321	6.20E-143	PREDICTED: peroxidase 5-like [Juglans regia]	XM_006470430.2	XM_006470430	257	2.48E-130	PREDICTED: Citrus sinensis peroxidase 5-like (LOC102616075), mRNA	K00430	E1.11.1.7	peroxidase	http://www.genome.jp/dbget-bin/www_bget?ko:K00430	A7QEU4	1291	7.10E-141	Peroxidase 5 OS=Vitis vinifera OX=29760 GN=GSVIVT00037159001 PE=1 SV=2	PF00141	Peroxidase	GO:0006804//GO:0006979//GO:0055114	obsolete peroxidase reaction//response to oxidative stress//oxidation-reduction process	GO:0020037//GO:0004601	heme binding//peroxidase activity	--	--	--	--

## Sheet: V_2vsC_2.down_KEGGenrich_signif
Pathway Category	KEGG
ID	ko00909
Description	Sesquiterpenoid and triterpenoid biosynthesis
GeneRatio	2|13
BgRatio	13|5431
pvalue	0.00031463916271
padj	0.00302958233283
GeneID	V_2_readcount	C_2_readcount	log2FoldChange	pval	padj	Gene Length	NR GI	NR ID	NR Score	NR Evalue	NR Description	NT GI	NT ID	NT Score	NT Evalue	NT Description	KO ID	KO Name	KO Description	Http Link	Swissprot ID	Swissprot Score	Swissprot Evalue	Swissprot Description	PFAM ID	PFAM description	Gene Ontology Biological Pathway	BP Description	Gene Ontology Molecular Function	MF Description	Gene Ontology Cellular Component	CC Description	KOG ID	KOG Description
Cluster-12591.3643	220.0692	471.348	-1.0998	2.41E-07	6.59E-05	2136	6.86E+08	AIO10965.1	1546	8.30E-169	TPS02 [Liquidambar formosana]	XM_018124205.1	XM_018124205	138	5.83E-64	PREDICTED: Theobroma cacao (+)-delta-cadinene synthase isozyme A (LOC18593679), mRNA	K15803	GERD	(-)-germacrene D synthase	http://www.genome.jp/dbget-bin/www_bget?ko:K15803	Q6Q3H3	1521	2.50E-167	(-)-germacrene D synthase OS=Vitis vinifera OX=29760 GN=VIT_19s0014g04930 PE=1 SV=1	PF03936//PF01397	Terpene synthase family, metal binding domain//Terpene synthase, N-terminal domain	--	--	GO:0016829//GO:0000287//GO:0010333	lyase activity//magnesium ion binding//terpene synthase activity	--	--	--	--
Cluster-12591.24282	462.4291	995.8997	-1.1061	5.46E-16	1.38E-12	2847	6.86E+08	AIO10964.1	800	3.60E-82	TPS01 [Liquidambar formosana]	AM466733.2	AM466733	62	1.38E-21	Vitis vinifera contig VV78X190503.7, whole genome shotgun sequence	K15803	GERD	(-)-germacrene D synthase	http://www.genome.jp/dbget-bin/www_bget?ko:K15803	Q6Q3H3	759	7.70E-79	(-)-germacrene D synthase OS=Vitis vinifera OX=29760 GN=VIT_19s0014g04930 PE=1 SV=1	PF14369//PF03936//PF01397//PF03861//PF00590	zinc-ribbon//Terpene synthase family, metal binding domain//Terpene synthase, N-terminal domain//ANTAR domain//Tetrapyrrole (Corrin/Porphyrin) Methylases	--	--	GO:0003723//GO:0000287//GO:0016829//GO:0061630//GO:0008168//GO:0010333	RNA binding//magnesium ion binding//lyase activity//ubiquitin protein ligase activity//methyltransferase activity//terpene synthase activity	--	--	--	--
Pathway Category	KEGG
ID	ko04141
Description	Protein processing in endoplasmic reticulum
GeneRatio	4|13
BgRatio	205|5431
pvalue	0.000432797476119
padj	0.00302958233283
GeneID	V_2_readcount	C_2_readcount	log2FoldChange	pval	padj	Gene Length	NR GI	NR ID	NR Score	NR Evalue	NR Description	NT GI	NT ID	NT Score	NT Evalue	NT Description	KO ID	KO Name	KO Description	Http Link	Swissprot ID	Swissprot Score	Swissprot Evalue	Swissprot Description	PFAM ID	PFAM description	Gene Ontology Biological Pathway	BP Description	Gene Ontology Molecular Function	MF Description	Gene Ontology Cellular Component	CC Description	KOG ID	KOG Description
Cluster-12591.24562	154.7808	318.8213	-1.0417	6.65E-05	0.006565	816	2.25E+08	XP_002280821.1	642	2.10E-64	PREDICTED: 18.1 kDa class I heat shock protein [Vitis vinifera]	XM_021754638.1	XM_021754638	146	7.76E-69	PREDICTED: Manihot esculenta 17.4 kDa class I heat shock protein-like (LOC110613482), mRNA	K13993	HSP20	HSP20 family protein	http://www.genome.jp/dbget-bin/www_bget?ko:K13993	P05478	546	1.10E-54	18.5 kDa class I heat shock protein OS=Glycine max OX=3847 GN=HSP18.5-C PE=3 SV=1	--	--	--	--	--	--	--	--	--	--
Cluster-12591.20433	500.278	1506.602	-1.59	3.21E-18	1.19E-14	1137	3.44E+08	BAK61831.1	460	3.80E-43	heat shock protein [Citrus unshiu]	NM_001364899.1	NM_001364899	159	6.50E-76	Cicer arietinum heat shock protein HSP17.6-II-like (LOC101504707), mRNA	K13993	HSP20	HSP20 family protein	http://www.genome.jp/dbget-bin/www_bget?ko:K13993	O82013	416	1.80E-39	17.3 kDa class II heat shock protein OS=Solanum peruvianum OX=4082 PE=2 SV=1	--	--	--	--	--	--	--	--	--	--
Cluster-12591.7775	151.7215	344.1008	-1.1797	1.35E-08	6.49E-06	1081	1.28E+09	PIN11945.1	363	6.30E-32	hypothetical protein CDL12_15454 [Handroanthus impetiginosus]	XM_007215068.2	XM_007215068	102	2.99E-44	PREDICTED: Prunus persica 15.7 kDa heat shock protein, peroxisomal (LOC18781679), mRNA	K13993	HSP20	HSP20 family protein	http://www.genome.jp/dbget-bin/www_bget?ko:K13993	Q9FHQ3	279	1.30E-23	15.7 kDa heat shock protein, peroxisomal OS=Arabidopsis thaliana OX=3702 GN=HSP15.7 PE=2 SV=1	--	--	--	--	--	--	--	--	--	--
Cluster-12591.23549	453.879	1313.668	-1.533	2.70E-13	4.19E-10	1992	5.02E+08	XP_004505087.1	560	1.70E-54	18.5 kDa class I heat shock protein-like [Cicer arietinum]	XM_012211532.2	XM_012211532	141	1.17E-65	PREDICTED: Jatropha curcas 17.3 kDa class I heat shock protein (LOC105629887), mRNA	K13993	HSP20	HSP20 family protein	http://www.genome.jp/dbget-bin/www_bget?ko:K13993	P05478	548	1.60E-54	18.5 kDa class I heat shock protein OS=Glycine max OX=3847 GN=HSP18.5-C PE=3 SV=1	--	--	--	--	--	--	--	--	--	--

## Sheet: V_4vsC_4.up_KEGGenrich_signif
Pathway Category	KEGG
ID	ko00940
Description	Phenylpropanoid biosynthesis
GeneRatio	5|149
BgRatio	137|5431
pvalue	0.000443189448443
padj	0.0383358872903
GeneID	V_4_readcount	C_4_readcount	log2FoldChange	pval	padj	Gene Length	NR GI	NR ID	NR Score	NR Evalue	NR Description	NT GI	NT ID	NT Score	NT Evalue	NT Description	KO ID	KO Name	KO Description	Http Link	Swissprot ID	Swissprot Score	Swissprot Evalue	Swissprot Description	PFAM ID	PFAM description	Gene Ontology Biological Pathway	BP Description	Gene Ontology Molecular Function	MF Description	Gene Ontology Cellular Component	CC Description	KOG ID	KOG Description
Cluster-12591.2159	242.7994	82.60324	1.5517	1.57E-09	1.41E-07	1479	1.37E+09	PSS14427.1	1303	8.70E-141	Peroxidase [Actinidia chinensis var. chinensis]	XM_008231872.1	XM_008231872	269	6.04E-137	PREDICTED: Prunus mume peroxidase 3 (LOC103329405), mRNA	K00430	E1.11.1.7	peroxidase	http://www.genome.jp/dbget-bin/www_bget?ko:K00430	O23044	1149	2.40E-124	Peroxidase 3 OS=Arabidopsis thaliana OX=3702 GN=PER3 PE=2 SV=1	PF00141	Peroxidase	GO:0006804//GO:0006979//GO:0055114	obsolete peroxidase reaction//response to oxidative stress//oxidation-reduction process	GO:0020037//GO:0004601	heme binding//peroxidase activity	--	--	--	--
Cluster-12591.6187	3711.315	1602.097	1.2123	2.11E-16	8.59E-14	4326	1.55E+09	RVW91599.1	1284	4.10E-138	Caffeic acid 3-O-methyltransferase 1 [Vitis vinifera]	XM_016045430.2	XM_016045430	485	0	PREDICTED: Ziziphus jujuba metal tolerance protein 1-like (LOC107434022), mRNA	K13066	E2.1.1.68, COMT	caffeic acid 3-O-methyltransferase	http://www.genome.jp/dbget-bin/www_bget?ko:K13066	Q00763	1150	5.30E-124	Caffeic acid 3-O-methyltransferase 1 OS=Populus tremuloides OX=3693 GN=OMT1 PE=1 SV=1	PF08241//PF02198//PF00335//PF01728//PF01545//PF05891//PF04420//PF00891//PF08100//PF01988	Methyltransferase domain//Sterile alpha motif (SAM)/Pointed domain//Tetraspanin family//FtsJ-like methyltransferase//Cation efflux family//AdoMet dependent proline di-methyltransferase//CHD5-like protein//O-methyltransferase domain//Dimerisation domain//VIT family	GO:0006828//GO:0055085//GO:0030026//GO:0006480//GO:0006812//GO:0032259//GO:0071816	manganese ion transport//transmembrane transport//cellular manganese ion homeostasis//N-terminal protein amino acid methylation//cation transport//methylation//tail-anchored membrane protein insertion into ER membrane	GO:0043565//GO:0008168//GO:0008171//GO:0008324//GO:0046983//GO:0005384	sequence-specific DNA binding//methyltransferase activity//O-methyltransferase activity//cation transmembrane transporter activity//protein dimerization activity//manganese ion transmembrane transporter activity	GO:0016021//GO:0042025	integral component of membrane//host cell nucleus	--	--
Cluster-4983.0	31.02628	2.847637	3.4666	7.37E-05	0.001688	1350	1.55E+09	RVX16101.1	1223	1.50E-131	Peroxidase 64 [Vitis vinifera]	XM_022046994.1	XM_022046994	313	1.91E-161	PREDICTED: Carica papaya peroxidase 64-like (LOC110818213), mRNA	K00430	E1.11.1.7	peroxidase	http://www.genome.jp/dbget-bin/www_bget?ko:K00430	Q43872	1108	1.20E-119	Peroxidase 64 OS=Arabidopsis thaliana OX=3702 GN=PER64 PE=1 SV=1	PF00141	Peroxidase	GO:0006804//GO:0006979//GO:0055114	obsolete peroxidase reaction//response to oxidative stress//oxidation-reduction process	GO:0020037//GO:0004601	heme binding//peroxidase activity	--	--	--	--
Cluster-6121.0	51.39657	9.555785	2.4055	0.000188	0.003665	1143	5.09E+08	EOY14858.1	1379	1.00E-149	Peroxidase superfamily protein [Theobroma cacao]	XM_024047501.1	XM_024047501	401	0	PREDICTED: Quercus suber peroxidase 9-like (LOC112015139), mRNA	K00430	E1.11.1.7	peroxidase	http://www.genome.jp/dbget-bin/www_bget?ko:K00430	Q96512	1346	2.60E-147	Peroxidase 9 OS=Arabidopsis thaliana OX=3702 GN=PER9 PE=1 SV=1	PF00141	Peroxidase	GO:0006804//GO:0055114//GO:0006979	obsolete peroxidase reaction//oxidation-reduction process//response to oxidative stress	GO:0020037//GO:0004601	heme binding//peroxidase activity	--	--	--	--
Cluster-12591.4559	303.243	144.7035	1.0658	1.68E-05	0.000487	1045	3.81E+08	AFF57840.1	459	4.50E-43	hydroxycinnamoyl-coenzyme A shikimate/quinate hydroxycinnamoyltransferase 2 [Pyrus x bretschneideri]	--	--	--	--	--	K13065	E2.3.1.133, HCT	shikimate O-hydroxycinnamoyltransferase	http://www.genome.jp/dbget-bin/www_bget?ko:K13065	O64470	359	6.80E-33	Spermidine hydroxycinnamoyl transferase OS=Arabidopsis thaliana OX=3702 GN=SHT PE=1 SV=1	PF02458	Transferase family	--	--	GO:0016747	transferase activity, transferring acyl groups other than amino-acyl groups	--	--	--	--

## Sheet: V_4vsC_4.down_KEGGenrich_signif
Pathway Category	KEGG
ID	ko00073
Description	Cutin, suberine and wax biosynthesis
GeneRatio	5|103
BgRatio	20|5431
pvalue	4.97772779557e-05
padj	0.00642126885629
GeneID	V_4_readcount	C_4_readcount	log2FoldChange	pval	padj	Gene Length	NR GI	NR ID	NR Score	NR Evalue	NR Description	NT GI	NT ID	NT Score	NT Evalue	NT Description	KO ID	KO Name	KO Description	Http Link	Swissprot ID	Swissprot Score	Swissprot Evalue	Swissprot Description	PFAM ID	PFAM description	Gene Ontology Biological Pathway	BP Description	Gene Ontology Molecular Function	MF Description	Gene Ontology Cellular Component	CC Description	KOG ID	KOG Description
Cluster-12591.23025	75.04578	200.5497	-1.422	5.14E-08	3.27E-06	3759	6.94E+08	XP_009364297.1	772	8.30E-79	PREDICTED: fatty acyl-CoA reductase 3-like [Pyrus x bretschneideri]	XM_002263091.3	XM_002263091	197	1.65E-96	PREDICTED: Vitis vinifera fatty acyl-CoA reductase 3 (LOC100259719), mRNA	K13356	FAR	alcohol-forming fatty acyl-CoA reductase	http://www.genome.jp/dbget-bin/www_bget?ko:K13356	Q93ZB9	684	5.00E-70	Fatty acyl-CoA reductase 3 OS=Arabidopsis thaliana OX=3702 GN=FAR3 PE=1 SV=1	PF10185	Chaperone for wingless signalling and trafficking of LDL receptor	GO:0006457	protein folding	--	--	--	--	KOG1221	Acyl-CoA reductase
Cluster-12591.32884	72.0012	151.5552	-1.0752	2.40E-05	0.000656	2077	2.24E+08	EEF36726.1	2213	3.70E-246	cytochrome P450, putative [Ricinus communis]	XM_024071807.1	XM_024071807	501	0	PREDICTED: Quercus suber cytochrome P450 86A1 (LOC112038977), mRNA	K15401	CYP86A1	fatty acid omega-hydroxylase	http://www.genome.jp/dbget-bin/www_bget?ko:K15401	P48422	2036	4.70E-227	Cytochrome P450 86A1 OS=Arabidopsis thaliana OX=3702 GN=CYP86A1 PE=1 SV=2	PF00067	Cytochrome P450	GO:0055114	oxidation-reduction process	GO:0005506//GO:0020037//GO:0016705	iron ion binding//heme binding//oxidoreductase activity, acting on paired donors, with incorporation or reduction of molecular oxygen	--	--	--	--
Cluster-12591.2338	80.63497	203.6351	-1.3397	3.60E-05	0.000921	2076	1.48E+08	CAN80040.1	2285	1.60E-254	hypothetical protein VITISV_037194 [Vitis vinifera]	XM_002275770.3	XM_002275770	586	0	PREDICTED: Vitis vinifera cytochrome P450 86A22 (LOC100247907), mRNA	K15398	CYP86A4S	fatty acid omega-hydroxylase	http://www.genome.jp/dbget-bin/www_bget?ko:K15398	B3RFJ6	2122	5.00E-237	Cytochrome P450 86A22 OS=Petunia hybrida OX=4102 GN=CYP86A22 PE=1 SV=1	PF00067	Cytochrome P450	GO:0055114	oxidation-reduction process	GO:0016705//GO:0020037//GO:0005506	oxidoreductase activity, acting on paired donors, with incorporation or reduction of molecular oxygen//heme binding//iron ion binding	--	--	--	--
Cluster-12591.1422	25.10836	66.37145	-1.4173	0.00168	0.02191	1790	3.59E+08	XP_003634222.1	1827	1.80E-201	PREDICTED: omega-hydroxypalmitate O-feruloyl transferase [Vitis vinifera]	XM_018974277.1	XM_018974277	445	0	PREDICTED: Juglans regia omega-hydroxypalmitate O-feruloyl transferase-like (LOC108997860), mRNA	K15400	HHT1	omega-hydroxypalmitate O-feruloyl transferase	http://www.genome.jp/dbget-bin/www_bget?ko:K15400	Q94CD1	1603	6.50E-177	Omega-hydroxypalmitate O-feruloyl transferase OS=Arabidopsis thaliana OX=3702 GN=HHT1 PE=1 SV=1	PF02458	Transferase family	--	--	GO:0016747	transferase activity, transferring acyl groups other than amino-acyl groups	--	--	--	--
Cluster-12859.0	13.08394	48.5312	-1.8996	9.92E-05	0.002158	1868	1.06E+09	XP_007043287.2	2178	3.80E-242	PREDICTED: cytochrome P450 86B1 [Theobroma cacao]	XM_002310038.3	XM_002310038	370	0	PREDICTED: Populus trichocarpa cytochrome P450 86B1 (LOC7457181), mRNA	K15402	CYP86B1	fatty acid omega-hydroxylase	http://www.genome.jp/dbget-bin/www_bget?ko:K15402	Q9FMY1	2038	2.50E-227	Cytochrome P450 86B1 OS=Arabidopsis thaliana OX=3702 GN=CYP86B1 PE=2 SV=1	PF00067//PF08127	Cytochrome P450//Peptidase family C1 propeptide	GO:0055114//GO:0006508//GO:0050790	oxidation-reduction process//proteolysis//regulation of catalytic activity	GO:0005506//GO:0016705//GO:0020037//GO:0004197	iron ion binding//oxidoreductase activity, acting on paired donors, with incorporation or reduction of molecular oxygen//heme binding//cysteine-type endopeptidase activity	--	--	--	--
Pathway Category	KEGG
ID	ko00940
Description	Phenylpropanoid biosynthesis
GeneRatio	7|149
BgRatio	137|5431
pvalue	0.000443189448443
padj	0.0383358872903
GeneID	V_4_readcount	C_4_readcount	log2FoldChange	pval	padj	Gene Length	NR GI	NR ID	NR Score	NR Evalue	NR Description	NT GI	NT ID	NT Score	NT Evalue	NT Description	KO ID	KO Name	KO Description	Http Link	Swissprot ID	Swissprot Score	Swissprot Evalue	Swissprot Description	PFAM ID	PFAM description	Gene Ontology Biological Pathway	BP Description	Gene Ontology Molecular Function	MF Description	Gene Ontology Cellular Component	CC Description	KOG ID	KOG Description
Cluster-12591.7338	689.3896	1669.175	-1.2762	0.000267	0.004878	2044	1.23E+09	XP_021908075.1	656	1.30E-65	peroxidase 72 [Carica papaya]	XM_024038648.1	XM_024038648	204	1.14E-100	PREDICTED: Quercus suber peroxidase 72-like (LOC112006366), mRNA	K00430	E1.11.1.7	peroxidase	http://www.genome.jp/dbget-bin/www_bget?ko:K00430	Q9FJZ9	563	2.90E-56	Peroxidase 72 OS=Arabidopsis thaliana OX=3702 GN=PER72 PE=1 SV=1	PF00141	Peroxidase	GO:0055114//GO:0006979//GO:0006804	oxidation-reduction process//response to oxidative stress//obsolete peroxidase reaction	GO:0004601//GO:0020037	peroxidase activity//heme binding	--	--	--	--
Cluster-12591.3531	4.04298	24.11165	-2.5777	0.000363	0.006308	437	1.1E+09	XP_018845411.1	660	9.30E-67	PREDICTED: phenylalanine ammonia-lyase-like [Juglans regia]	XM_022911602.1	XM_022911602	38	4.37E-09	PREDICTED: Durio zibethinus phenylalanine ammonia-lyase-like (LOC111311841), mRNA	K10775	PAL	phenylalanine ammonia-lyase	http://www.genome.jp/dbget-bin/www_bget?ko:K10775	P52777	541	2.20E-54	Phenylalanine ammonia-lyase OS=Pinus taeda OX=3352 GN=PAL PE=3 SV=1	--	--	--	--	--	--	--	--	--	--
Cluster-11463.0	3.319536	29.32278	-3.1924	9.90E-05	0.002155	1186	6.45E+08	XP_008243756.1	1367	2.60E-148	PREDICTED: peroxidase 11 [Prunus mume]	XM_006484238.3	XM_006484238	289	3.67E-148	PREDICTED: Citrus sinensis peroxidase 11 (LOC102612190), mRNA	K00430	E1.11.1.7	peroxidase	http://www.genome.jp/dbget-bin/www_bget?ko:K00430	Q96519	1233	3.50E-134	Peroxidase 11 OS=Arabidopsis thaliana OX=3702 GN=PER11 PE=1 SV=1	PF00141	Peroxidase	GO:0006979//GO:0055114//GO:0006804	response to oxidative stress//oxidation-reduction process//obsolete peroxidase reaction	GO:0004601//GO:0020037	peroxidase activity//heme binding	--	--	--	--
Cluster-12591.32188	70.4873	211.3228	-1.5833	3.27E-05	0.000855	1254	6.45E+08	XP_008228933.1	1251	7.90E-135	PREDICTED: peroxidase P7-like [Prunus mume]	XM_024066067.1	XM_024066067	250	1.86E-126	PREDICTED: Quercus suber peroxidase P7-like (LOC112033294), mRNA	K00430	E1.11.1.7	peroxidase	http://www.genome.jp/dbget-bin/www_bget?ko:K00430	A7NY33	958	2.80E-102	Peroxidase 4 OS=Vitis vinifera OX=29760 GN=GSVIVT00023967001 PE=1 SV=1	PF00141	Peroxidase	GO:0006979//GO:0055114//GO:0006804	response to oxidative stress//oxidation-reduction process//obsolete peroxidase reaction	GO:0004601//GO:0020037	peroxidase activity//heme binding	--	--	--	--
Cluster-9962.0	109.6886	259.3672	-1.2429	1.22E-07	6.98E-06	1298	1.13E+09	GAV81139.1	1212	2.70E-130	peroxidase domain-containing protein [Cephalotus follicularis]	XM_017579371.1	XM_017579371	172	4.42E-83	PREDICTED: Vigna angularis peroxidase 43 (LOC108341727), partial mRNA	K00430	E1.11.1.7	peroxidase	http://www.genome.jp/dbget-bin/www_bget?ko:K00430	Q9SZH2	1132	2.00E-122	Peroxidase 43 OS=Arabidopsis thaliana OX=3702 GN=PER43 PE=3 SV=2	PF00141	Peroxidase	GO:0055114//GO:0006979//GO:0006804	oxidation-reduction process//response to oxidative stress//obsolete peroxidase reaction	GO:0004601//GO:0020037	peroxidase activity//heme binding	--	--	--	--
Cluster-11326.0	5.810074	33.6528	-2.5282	3.03E-05	0.000799	1263	2.25E+08	XP_002268412.1	1290	2.40E-139	PREDICTED: cationic peroxidase 1 [Vitis vinifera]	FQ397011.1	FQ397011	253	4.03E-128	Vitis vinifera clone SS0AEB8YC07	K00430	E1.11.1.7	peroxidase	http://www.genome.jp/dbget-bin/www_bget?ko:K00430	A5H452	928	8.60E-99	Peroxidase 70 OS=Zea mays OX=4577 GN=PER70 PE=1 SV=1	PF00141	Peroxidase	GO:0006804//GO:0055114//GO:0006979	obsolete peroxidase reaction//oxidation-reduction process//response to oxidative stress	GO:0020037//GO:0004601	heme binding//peroxidase activity	--	--	--	--
Cluster-4759.0	24.73202	104.9477	-2.0915	2.42E-05	0.000661	1254	1.34E+09	XP_023892517.1	1264	2.50E-136	peroxidase 66 [Quercus suber]	XM_007219382.2	XM_007219382	291	3.01E-149	PREDICTED: Prunus persica peroxidase 66 (LOC18787352), mRNA	K00430	E1.11.1.7	peroxidase	http://www.genome.jp/dbget-bin/www_bget?ko:K00430	Q9LT91	1133	1.40E-122	Peroxidase 66 OS=Arabidopsis thaliana OX=3702 GN=PER66 PE=2 SV=1	PF00141	Peroxidase	GO:0006804//GO:0006979//GO:0055114	obsolete peroxidase reaction//response to oxidative stress//oxidation-reduction process	GO:0020037//GO:0004601	heme binding//peroxidase activity	--	--	--	--
